# Supplementary material for: Identification of Tick Ixodes ricinus Midgut Genes Differentially Expressed During the Transmission of Borrelia afzelii Spirochetes Using a Transcriptomic Approach
Source: Front Immunol. 2021 Feb 4;11:612412. doi: 10.3389/fimmu.2020.612412 (PMC7890033; doi:10.3389/fimmu.2020.612412)
Supplement: Supplementary Table 1 — A list and expression of all Ixodes ricinus nymph midgut genes identified in individual MACE transcriptomes. UF = unfed, 24hrs = fed for 24 hours, FF = fully-fed, INF = B. afzelii-infected nymphs, UNINF = uninfected nymphs. [file Table_1.xlsx]

## Sheet: GUT_additionalInfo_unslimmed_05
gene_id	gene_symbol	description	MACE1 (UF_INF)	MACE2 (UF_UNINF)	MACE3 (24hrs_INF)	MACE4 (24hrs_UNINF)	MACE5 (FF_INF)	MACE6 (FF_UNINF)	log2FoldChange_MACE1_vs_MACE2	log2FoldChange_MACE3_vs_MACE4	log2FoldChange_MACE5_vs_MACE6	pvalue_MACE1_vs_MACE2	pvalue_MACE3_vs_MACE4	pvalue_MACE5_vs_MACE6	FDR_MACE1_vs_MACE2	FDR_MACE3_vs_MACE4	FDR_MACE5_vs_MACE6	raw reads MACE1	raw reads MACE2	raw reads MACE3	raw reads MACE4	raw reads MACE5	raw reads MACE6	I. ricinus	% id	alignment length	e-value	I. scapularis	% id	alignment length	e-value	NT (all nucleotide)	% id	alignment length	e-value
GXP_Contig_18009	NA	uncharacterized RNA	80.787	85.192	77.478	100.401	11044.5	34070.8	-0.0765948	-0.373915	-1.6252	0.453718	2.99172e-06	0	0.822714	7.21525e-05	0	385	412	690	585	102147	157299	NA	NA	NA	NA	NA	NA	NA	NA	gi|145301577|ref|NM_008218.2| Mus musculus hemoglobin alpha, adult chain 1 (Hba-a1), mRNA	99.121	569	0
GXP_Contig_17337	NA	uncharacterized RNA	72.813	71.338	67.372	72.597	7590.41	28859.6	0.0295253	-0.107761	-1.9268	0.787737	0.23058	0	0.966534	0.582275	0	347	345	600	423	70201	133240	NA	NA	NA	NA	NA	NA	NA	NA	gi|498752596|ref|NM_001278161.1| Mus musculus hemoglobin, beta adult major chain (Hbb-b1), mRNA	99.682	629	0
GXP_Contig_8430	IscW_ISCW018603	sp|B7PKZ2|CYTLG_IXOSC Salivary cystatin-L OS=Ixodes scapularis GN=IscW_ISCW018603 PE=3 SV=1	90.859	78.989	126.323	105.378	11993.6	23418.4	0.201978	0.261544	-0.965375	0.0458665	0.000185974	0	0.225009	0.00293758	0	433	382	1125	614	110925	108119	contig_83183	87.698	252	1.98e-75	gi|241717567|ref|NW_002767252.1| Ixodes scapularis strain Wikel colony 1108462725260, whole genome shotgun sequence	86.747	249	2.01e-72	gi|241123810|ref|XM_002403952.1| Ixodes scapularis cystatin, putative, mRNA	89.796	441	3.19e-155
GXP_Contig_18616	IscW_ISCW004734	tr|B7PHX3|B7PHX3_IXOSC Chymotrypsin-C, putative OS=Ixodes scapularis GN=IscW_ISCW004734 PE=4 SV=1	967.134	941.452	411.083	273.742	12904.3	17221.8	0.0388283	0.586613	-0.416385	0.197502	2.36199e-46	0	0.542342	5.60424e-44	0	4609	4553	3661	1595	119347	79510	contig_70711	95.61	205	7.32e-88	gi|241828812|ref|NW_002874423.1| Ixodes scapularis strain Wikel colony 1108463059384, whole genome shotgun sequence	91.824	318	1.18e-122	gi|241252795|ref|XM_002403705.1| Ixodes scapularis chymotrypsin-C precursor, putative, mRNA	94.509	1038	0
GXP_Contig_4153	NA	tr|V5IJL8|V5IJL8_IXORI Putative secreted protein OS=Ixodes ricinus PE=2 SV=1	1224.6	601.719	4794.21	2804.01	17735	16859	1.02515	0.773801	0.0730857	1.86815e-228	0	6.48469e-36	6.10697e-225	0	5.73226e-34	5836	2910	42696	16338	164025	77835	NA	NA	NA	NA	gi|241757921|ref|NW_002824584.1| Ixodes scapularis strain Wikel colony 1108463061386, whole genome shotgun sequence	90.373	322	1.75e-115	NA	NA	NA	NA
GXP_Contig_30601	COI	sp|O99818|COX1_RHISA Cytochrome c oxidase subunit 1 OS=Rhipicephalus sanguineus GN=COI PE=3 SV=1	22766.8	19148.9	23230.2	23709.2	18476.6	16664.5	0.249668	-0.0294437	0.148929	0	1.26412e-09	1.69449e-145	0	5.10678e-08	4.62578e-143	108498	92607	206882	138145	170884	76937	contig_147	99.345	2901	0	gi|241843302|ref|NW_002847487.1| Ixodes scapularis strain Wikel colony 1108462730808, whole genome shotgun sequence	100	87	7.06e-37	gi|544190528|gb|KF197121.1| Ixodes ricinus isolate IR_63 mitochondrion, complete genome	99.646	2543	0
GXP_Contig_13640	IscW_ISCW018603	sp|B7PKZ2|CYTLG_IXOSC Salivary cystatin-L OS=Ixodes scapularis GN=IscW_ISCW018603 PE=3 SV=1	91.279	84.365	147.77	147.426	12985	13887.4	0.113638	0.00336243	-0.0969313	0.252927	0.95668	3.05935e-48	0.63735	0.990092	3.4913e-46	435	408	1316	859	120094	64116	NA	NA	NA	NA	gi|241091916|ref|NW_002541725.1| Ixodes scapularis strain Wikel colony 1108463006588, whole genome shotgun sequence	93.717	191	5.36e-75	gi|28564456|emb|AJ547803.1| Ixodes ricinus mRNA for putative cystatin (cyst1 gene)	97.232	542	0
GXP_Contig_13637	IscW_ISCW005502	tr|B7PL51|B7PL51_IXOSC ML domain-containing protein, putative OS=Ixodes scapularis GN=IscW_ISCW005502 PE=4 SV=1	100.931	93.256	4054.58	5851.56	10007.5	12034.9	0.114101	-0.52927	-0.266137	0.227429	0	1.30263e-286	0.597117	0	7.11213e-284	481	451	36109	34095	92556	55563	contig_75439	97.79	181	1.19e-83	gi|241857629|ref|NW_002860394.1| Ixodes scapularis strain Wikel colony 1108462978208, whole genome shotgun sequence	93.923	181	9.47e-72	gi|156067077|gb|EU034645.1| Ixodes ricinus ML-domain containing protein mRNA, complete cds	97.288	553	0
GXP_Contig_11491	NA	tr|A0A131Y800|A0A131Y800_IXORI Putative secreted papa repeat protein (Fragment) OS=Ixodes ricinus PE=2 SV=1	444.013	554.987	202.005	221.911	9616.43	11391.6	-0.321852	-0.13559	-0.244394	1.32984e-14	0.00866804	8.33329e-231	1.38207e-12	0.0688458	3.41236e-228	2116	2684	1799	1293	88939	52593	contig_66545	96.927	358	2.6e-170	NA	NA	NA	NA	gi|241559258|ref|XM_002400692.1| Ixodes scapularis hypothetical protein, mRNA	93.354	316	3.01e-127
GXP_Contig_12193	NA	tr|V5IJE5|V5IJE5_IXORI Putative serine protease-like protein (Fragment) OS=Ixodes ricinus PE=2 SV=1	934.82	1050.84	466.329	269.795	8011.77	10503.1	-0.168778	0.789485	-0.390621	1.13558e-08	4.20245e-87	0	5.86702e-07	2.62202e-84	0	4455	5082	4153	1572	74098	48491	contig_70711	94.608	204	1.64e-84	gi|241828812|ref|NW_002874423.1| Ixodes scapularis strain Wikel colony 1108463059384, whole genome shotgun sequence	97.283	184	3.58e-83	gi|241252795|ref|XM_002403705.1| Ixodes scapularis chymotrypsin-C precursor, putative, mRNA	93.931	1038	0
GXP_Contig_15243	NA	tr|V5H0E3|V5H0E3_IXORI Putative cathepsin b OS=Ixodes ricinus PE=2 SV=1	928.525	611.231	3287.21	3335.88	8215.25	9596.41	0.603223	-0.0212047	-0.224189	8.84779e-71	0.103968	4.25914e-165	5.68138e-68	0.368996	1.30325e-162	4425	2956	29275	19437	75980	44305	contig_4857	95.305	213	3.29e-91	gi|240992704|ref|NW_002523009.1| Ixodes scapularis strain Wikel colony 1108462642450, whole genome shotgun sequence	93.103	232	1.55e-91	gi|240992698|ref|XM_002404430.1| Ixodes scapularis cathepsin B endopeptidase, putative, mRNA	92.998	1014	0
GXP_Contig_9483	NA	tr|V5HB74|V5HB74_IXORI Putative formyltetrahydrofolate dehydrogenase (Fragment) OS=Ixodes ricinus PE=2 SV=1	94.846	81.883	612.639	596.912	6875.49	8940.54	0.212023	0.037519	-0.3789	0.0325559	0.219581	0	0.184329	0.559361	0	452	396	5456	3478	63589	41277	contig_45897	98.784	329	2.08e-165	gi|241020084|ref|NW_002528302.1| Ixodes scapularis strain Wikel colony 1108462745774, whole genome shotgun sequence	78.659	164	1.2e-20	gi|241677901|ref|XM_002412546.1| Ixodes scapularis aldehyde dehydrogenase, putative, mRNA	91.56	1872	0
GXP_Contig_12949	IscW_ISCW019584	tr|B7PV75|B7PV75_IXOSC Glutathione peroxidase OS=Ixodes scapularis GN=IscW_ISCW019584 PE=3 SV=1	43.646	33.705	668.558	704.865	5683.43	7598.28	0.372887	-0.0762942	-0.418913	0.0131314	0.00781372	0	0.101809	0.0635739	0	208	163	5954	4107	52564	35080	contig_200075	97.297	37	1.97e-08	gi|241844203|ref|NW_002848292.1| Ixodes scapularis strain Wikel colony 1108462746352, whole genome shotgun sequence	88.158	152	1.14e-42	gi|28564458|emb|AJ547804.1| Ixodes ricinus mRNA for glutathione peroxidase (gluper1 gene)	96.618	680	0
GXP_Contig_13909	NA	tr|V5H449|V5H449_IXORI Putative secreted protein OS=Ixodes ricinus PE=2 SV=1	102.61	60.379	1551.47	2020.03	7585.11	7556.26	0.765053	-0.380738	0.005497	3.10983e-13	6.12051e-101	0.535529	2.81678e-11	4.90981e-98	0.799733	489	292	13817	11770	70152	34886	contig_75704	98.529	68	1.37e-25	NA	NA	NA	NA	gi|241618421|ref|XM_002408290.1| Ixodes scapularis hypothetical protein, mRNA	88.158	608	0
GXP_Contig_13377	NA	tr|V5H5D1|V5H5D1_IXORI Putative secreted protein OS=Ixodes ricinus PE=2 SV=1	60.013	52.935	55.133	49.256	8107.56	7279.45	0.181053	0.162617	0.155439	0.144328	0.118405	1.01749e-69	0.469122	0.400533	1.574e-67	286	256	491	287	74984	33608	NA	NA	NA	NA	gi|240978286|ref|NW_002517473.1| Ixodes scapularis strain Wikel colony 1108458877296, whole genome shotgun sequence	88.5	200	8.18e-62	NA	NA	NA	NA
GXP_Contig_23389	NA	tr|V5I2X9|V5I2X9_IXORI Putative cathepsin b OS=Ixodes ricinus PE=2 SV=1	1679.11	1487.76	2345.12	2361.22	6569.72	7066.32	0.174558	-0.00987256	-0.105127	8.74427e-14	0.523608	2.68583e-29	8.36264e-12	0.870579	1.80645e-27	8002	7195	20885	13758	60761	32624	contig_4857	96.714	213	4.76e-96	gi|240992704|ref|NW_002523009.1| Ixodes scapularis strain Wikel colony 1108462642450, whole genome shotgun sequence	95.69	232	2.22e-101	gi|126681074|gb|EF428206.1| Ixodes ricinus cathepsin B-like cysteine protease form 1 mRNA, complete cds	96.279	1048	0
GXP_Contig_28854	IscW_ISCW019584	tr|B7PV75|B7PV75_IXOSC Glutathione peroxidase OS=Ixodes scapularis GN=IscW_ISCW019584 PE=3 SV=1	46.374	36.393	669.119	834.27	4600.35	6865.31	0.349655	-0.318252	-0.577582	0.0160902	5.43846e-31	0	0.11717	7.60301e-29	0	221	176	5959	4861	42547	31696	NA	NA	NA	NA	gi|241844203|ref|NW_002848292.1| Ixodes scapularis strain Wikel colony 1108462746352, whole genome shotgun sequence	88.158	152	1.04e-42	gi|241623160|ref|XM_002407484.1| Ixodes scapularis phospholipid-hydroperoxide glutathione peroxidase, putative, mRNA	94.414	734	0
GXP_Contig_32176	ND4	sp|O99825|NU4M_RHISA NADH-ubiquinone oxidoreductase chain 4 OS=Rhipicephalus sanguineus GN=ND4 PE=3 SV=1	21310.3	17375	23025.8	23909.8	9359.31	6709.36	0.29454	-0.0543486	0.480227	0	3.7845e-29	0	0	4.79351e-27	0	101557	84028	205062	139314	86561	30976	contig_147	99.798	5439	0	gi|240979801|ref|NW_002518808.1| Ixodes scapularis strain Wikel colony 1108462564556, whole genome shotgun sequence	78.153	444	2.56e-66	gi|544190682|gb|KF197132.1| Ixodes ricinus isolate IR_3 mitochondrion, complete genome	99.835	5439	0
GXP_Contig_21574	NA	tr|V5H340|V5H340_IXORI Putative vitellogenin-1 OS=Ixodes ricinus PE=2 SV=1	202.702	178.241	153.047	115.161	9119.93	6543.66	0.185531	0.410323	0.478924	0.00601098	3.18107e-10	0	0.0572731	1.38471e-08	0	966	862	1363	671	84347	30211	contig_69315	97.068	307	2.8e-143	NA	NA	NA	NA	gi|241671855|ref|XM_002411386.1| Ixodes scapularis hemelipoglycoprotein precursor, putative, mRNA	95.972	1440	0
GXP_Contig_13652	IscW_ISCW018913	tr|B7PQX9|B7PQX9_IXOSC Secreted protein, putative OS=Ixodes scapularis GN=IscW_ISCW018913 PE=4 SV=1	177.521	120.551	1516.78	952.863	6168.04	6356.31	0.558346	0.670666	-0.0433772	4.07646e-13	2.39431e-210	8.85011e-06	3.6464e-11	4.48162e-207	0.000126635	846	583	13508	5552	57046	29346	contig_27482	94.157	599	0	NA	NA	NA	NA	gi|242003422|ref|XM_002436126.1| Ixodes scapularis secreted protein, putative, mRNA	93.488	215	2.71e-83
GXP_Contig_16903	NA	tr|V5H7I8|V5H7I8_IXORI Putative ml domain protein OS=Ixodes ricinus PE=2 SV=1	142.479	120.757	72.088	55.778	8687.54	6247.79	0.238642	0.370063	0.475602	0.00333239	8.8482e-05	0	0.036973	0.00153825	0	679	584	642	325	80348	28845	contig_112742	98.246	114	9.09e-50	gi|241009746|ref|NW_002526487.1| Ixodes scapularis strain Wikel colony 1108462711034, whole genome shotgun sequence	93.805	113	1.2e-40	gi|241620737|ref|XM_002408659.1| Ixodes scapularis secreted protein, putative, mRNA	95.703	256	3.25e-111
noHitAssembly_53452	IscW_ISCW013265	tr|B7QE26|B7QE26_IXOSC Putative uncharacterized protein (Fragment) OS=Ixodes scapularis GN=IscW_ISCW013265 PE=4 SV=1	3811.67	3541.87	1953.57	1826.09	5064.63	6173.93	0.105913	0.097355	-0.285731	4.94095e-12	1.7646e-08	2.68875e-168	3.8963e-10	6.20594e-07	8.31871e-166	18165	17129	17398	10640	46841	28504	NA	NA	NA	NA	gi|241728431|ref|NW_002811172.1| Ixodes scapularis strain Wikel colony 1108462803834, whole genome shotgun sequence	91.852	135	2.8e-45	NA	NA	NA	NA
GXP_Contig_3656	NA	tr|Q4PMF0|Q4PMF0_IXOSC Glutathione peroxidase OS=Ixodes scapularis PE=2 SV=2	54.977	59.965	74.783	69.851	6696.22	6125.84	-0.125292	0.0984296	0.128439	0.307915	0.265651	2.08866e-40	0.687187	0.643907	2.01241e-38	262	290	666	407	61931	28282	contig_36774	97.917	144	2.11e-64	NA	NA	NA	NA	gi|67083758|gb|DQ066177.1| Ixodes scapularis isolate ISNU-L-ISN-78 selenium dependent salivary glutathione peroxidase mRNA, complete cds	96.043	657	0
GXP_Contig_15226	IscW_ISCW011135	tr|B7Q805|B7Q805_IXOSC Putative uncharacterized protein OS=Ixodes scapularis GN=IscW_ISCW011135 PE=4 SV=1	753.102	584.556	3538.06	3492.23	5719.75	6009.96	0.365504	0.0188083	-0.0714032	4.78592e-24	0.137281	1.47822e-12	9.77822e-22	0.439581	4.43544e-11	3589	2827	31509	20348	52900	27747	NA	NA	NA	NA	gi|241729170|ref|NW_002772911.1| Ixodes scapularis strain Wikel colony 1108462834818, whole genome shotgun sequence	88.538	253	2.82e-81	gi|241729167|ref|XM_002412211.1| Ixodes scapularis hypothetical protein, mRNA	90.716	377	6e-138
GXP_Contig_25485	NA	tr|A0A131Y6R8|A0A131Y6R8_IXORI Putative secreted protein (Fragment) OS=Ixodes ricinus PE=2 SV=1	66.938	55.416	58.614	54.062	5342.4	5775.17	0.272523	0.11663	-0.112375	0.0223695	0.244399	2.26215e-27	0.144414	0.608461	1.41549e-25	319	268	522	315	49410	26663	contig_100844	100	259	1.36e-133	gi|241851396|ref|NW_002854899.1| Ixodes scapularis strain Wikel colony 1108462874524, whole genome shotgun sequence	90.458	262	1.13e-91	gi|241618423|ref|XM_002408291.1| Ixodes scapularis hypothetical protein, mRNA	97.656	128	2.76e-53
GXP_Contig_30721	NA	tr|A0A131Y6R8|A0A131Y6R8_IXORI Putative secreted protein (Fragment) OS=Ixodes ricinus PE=2 SV=1	65.889	54.589	67.035	57.323	5307.05	5727.95	0.271427	0.2258	-0.110111	0.0239849	0.0180238	3.6703e-26	0.15238	0.116735	2.23143e-24	314	264	597	334	49083	26445	contig_100844	96.244	639	0	gi|241851396|ref|NW_002854899.1| Ixodes scapularis strain Wikel colony 1108462874524, whole genome shotgun sequence	85.039	635	1.96e-175	gi|241618423|ref|XM_002408291.1| Ixodes scapularis hypothetical protein, mRNA	97.656	128	4.2e-53
GXP_Contig_11182	NA	tr|V5IFC5|V5IFC5_IXORI Putative cytoglobin 2 OS=Ixodes ricinus PE=2 SV=1	11.331	6.824	8.309	9.096	853.422	4888.63	0.731586	-0.130557	-2.5181	0.0198022	0.608653	0	0.135632	0.904716	0	54	33	74	53	7893	22570	NA	NA	NA	NA	NA	NA	NA	NA	gi|20071755|gb|BC027434.1| Mus musculus hemoglobin, beta adult minor chain, mRNA (cDNA clone MGC:36885 IMAGE:4920093), complete cds	98.88	625	0
GXP_Contig_29114	NA	tr|V5H7J8|V5H7J8_IXORI Glutathione peroxidase OS=Ixodes ricinus PE=2 SV=1	88.341	128.615	34.135	35.183	4853.79	4664.67	-0.541904	-0.0436268	0.057337	1.87052e-09	0.73265	3.11552e-07	1.07105e-07	0.984228	5.55034e-06	421	622	304	205	44891	21536	contig_200075	94.958	119	3.32e-45	gi|241844203|ref|NW_002848292.1| Ixodes scapularis strain Wikel colony 1108462746352, whole genome shotgun sequence	98.026	152	2.51e-68	gi|28564458|emb|AJ547804.1| Ixodes ricinus mRNA for glutathione peroxidase (gluper1 gene)	87.04	571	2.32e-178
GXP_Contig_30271	NA	tr|A0A0K8RA47|A0A0K8RA47_IXORI Ferritin OS=Ixodes ricinus PE=2 SV=1	9459.2	7111.03	2902.4	2646.46	4597	4553.12	0.411659	0.133181	0.0138356	0	9.65903e-21	0.226104	0	8.5866e-19	0.487825	45079	34390	25848	15420	42516	21021	contig_142500	94.053	454	0	gi|241804968|ref|NW_002830939.1| Ixodes scapularis strain Wikel colony 1108406215582, whole genome shotgun sequence	87.688	398	1.16e-123	gi|3192912|gb|AF068224.1| Ixodes ricinus ferritin (Fer) mRNA, complete cds	99.014	710	0
GXP_Contig_30317	NA	tr|V5HVV3|V5HVV3_IXORI Putative secreted protein (Fragment) OS=Ixodes ricinus PE=2 SV=1	46.793	39.908	48.508	49.085	5217.95	4392.84	0.229615	-0.0170595	0.24833	0.10498	0.874095	1.85121e-109	0.37951	0.936467	3.84679e-107	223	193	432	286	48259	20281	contig_150166	78.979	333	3.66e-52	gi|241107966|ref|NW_002544996.1| Ixodes scapularis strain Wikel colony 1108463069014, whole genome shotgun sequence	81.166	223	6.26e-42	gi|242003396|ref|XM_002436119.1| Ixodes scapularis secreted protein, putative, mRNA	90.008	1241	0
GXP_Contig_11214	COII	sp|O99819|COX2_RHISA Cytochrome c oxidase subunit 2 OS=Rhipicephalus sanguineus GN=COII PE=3 SV=1	8920.34	7393.9	12083.2	12472.5	4610.4	4350.39	0.270763	-0.0457478	0.0837498	1.41962e-152	1.16486e-11	4.19322e-13	2.12701e-149	5.78003e-10	1.31191e-11	42511	35758	107610	72673	42640	20085	contig_100234	99.483	1934	0	gi|241734783|ref|NW_002814086.1| Ixodes scapularis strain Wikel colony 1108462860000, whole genome shotgun sequence	94.093	1947	0	gi|544190570|gb|KF197124.1| Ixodes ricinus isolate IR_65 mitochondrion, complete genome_x0001_gi|544190668|gb|KF197131.1| Ixodes ricinus isolate IR_66 mitochondrion, complete genome	98.579	1689	0
GXP_Contig_8937	NA	tr|V5H7J8|V5H7J8_IXORI Glutathione peroxidase OS=Ixodes ricinus PE=2 SV=1	61.902	67.409	450.945	437.301	3570.68	4302.73	-0.122955	0.0443248	-0.269053	0.288518	0.213934	3.51417e-105	0.688076	0.547961	6.98943e-103	295	326	4016	2548	33024	19865	contig_196386	98.462	65	5.27e-24	gi|241844203|ref|NW_002848292.1| Ixodes scapularis strain Wikel colony 1108462746352, whole genome shotgun sequence	96.711	152	6.5e-65	gi|28564458|emb|AJ547804.1| Ixodes ricinus mRNA for glutathione peroxidase (gluper1 gene)	88.974	653	0
GXP_Contig_31057	COII	sp|O99819|COX2_RHISA Cytochrome c oxidase subunit 2 OS=Rhipicephalus sanguineus GN=COII PE=3 SV=1	8626.78	7224.76	11844.8	12329.4	4511.79	4277.39	0.255872	-0.0578425	0.0769701	1.09287e-132	1.73725e-17	4.16273e-11	1.35512e-129	1.31532e-15	1.12974e-09	41112	34940	105487	71839	41728	19748	contig_100234	99.483	1934	0	gi|241734783|ref|NW_002814086.1| Ixodes scapularis strain Wikel colony 1108462860000, whole genome shotgun sequence	94.093	1947	0	gi|544190570|gb|KF197124.1| Ixodes ricinus isolate IR_65 mitochondrion, complete genome_x0001_gi|544190668|gb|KF197131.1| Ixodes ricinus isolate IR_66 mitochondrion, complete genome	98.579	1689	0
GXP_Contig_5038	NA	tr|A0A0K8RIX4|A0A0K8RIX4_IXORI Catalase OS=Ixodes ricinus PE=2 SV=1	436.459	360.411	213.682	180.035	4739.94	4162.59	0.276203	0.247188	0.187385	3.45399e-09	4.11177e-06	1.08519e-58	1.92561e-07	9.66065e-05	1.48123e-56	2080	1743	1903	1049	43838	19218	contig_23508	98.507	201	2.09e-95	gi|241830370|ref|NW_002835834.1| Ixodes scapularis strain Wikel colony 1108454686482, whole genome shotgun sequence	96.517	201	1.66e-88	gi|241115062|ref|XM_002400585.1| Ixodes scapularis catalase, putative, mRNA	97.052	441	0
GXP_Contig_19761	NA	tr|V5HYD4|V5HYD4_IXORI Putative microtubule-based movement (Fragment) OS=Ixodes ricinus PE=2 SV=1	28.957	30.81	51.091	46.339	4228.19	4078.34	-0.0894865	0.140842	0.0520575	0.599568	0.191253	1.43651e-05	0.858856	0.517359	0.00019512	138	149	455	270	39105	18829	contig_65341	93.21	324	7.76e-133	NA	NA	NA	NA	gi|241622069|ref|XM_002407357.1| Ixodes scapularis DNA double-strand break repair rad50 ATPase, putative, mRNA	93.416	1048	0
GXP_Contig_26808	NA	tr|A0A147BI33|A0A147BI33_IXORI Putative glutathione s-transferase OS=Ixodes ricinus PE=3 SV=1	482.833	401.973	1203.27	1037.65	5240.44	4020.72	0.264426	0.213645	0.382234	2.49673e-09	1.99267e-21	5.28644e-246	1.405e-07	1.84442e-19	2.33652e-243	2301	1944	10716	6046	48467	18563	contig_7835	99.836	609	0	NA	NA	NA	NA	gi|241562146|ref|XM_002401353.1| Ixodes scapularis glutathione S-transferase, putative, mRNA	96.296	594	0
GXP_Contig_1905	IscW_ISCW018603	sp|B7PKZ2|CYTLG_IXOSC Salivary cystatin-L OS=Ixodes scapularis GN=IscW_ISCW018603 PE=3 SV=1	94.426	98.012	164.052	232.381	2878.91	3786.36	-0.0537742	-0.502339	-0.395291	0.571123	9.7904e-21	1.76524e-189	0.835143	8.65769e-19	5.85155e-187	450	474	1461	1354	26626	17481	NA	NA	NA	NA	gi|241755526|ref|NW_002784428.1| Ixodes scapularis strain Wikel colony 1108463057230, whole genome shotgun sequence	91.729	133	8.22e-44	gi|767271702|gb|KP253747.1| Ixodes ovatus cystatin 2a (cys2a) mRNA, complete cds	97.163	423	0
GXP_Contig_12793	IscW_ISCW015316	tr|B7QMW0|B7QMW0_IXOSC Fatty acid-binding protein FABP, putative OS=Ixodes scapularis GN=IscW_ISCW015316 PE=3 SV=1	968.393	884.382	5651.86	6397.33	4533.96	3706.87	0.130923	-0.178744	0.29057	1.87557e-05	2.32806e-76	6.72573e-128	0.000493369	1.13677e-73	1.67212e-125	4615	4277	50334	37275	41933	17114	contig_24913	98.077	104	6.38e-44	gi|241781852|ref|NW_002866458.1| Ixodes scapularis strain Wikel colony 1108414214118, whole genome shotgun sequence	85.446	426	2.09e-115	gi|241781845|ref|XM_002400261.1| Ixodes scapularis fatty acid-binding protein FABP, putative, mRNA	90.488	778	0
GXP_Contig_714	NA	tr|A0A131Y623|A0A131Y623_IXORI Putative secreted protein (Fragment) OS=Ixodes ricinus PE=2 SV=1	879.213	639.766	293.631	168.364	6290.11	3644.27	0.458668	0.802421	0.787454	1.68082e-41	4.73906e-57	0	6.16742e-39	1.58088e-54	0	4190	3094	2615	981	58175	16825	NA	NA	NA	NA	gi|241744293|ref|NW_002818093.1| Ixodes scapularis strain Wikel colony 1108462936992, whole genome shotgun sequence	95.714	70	8.88e-23	gi|242000169|ref|XM_002434683.1| Ixodes scapularis secreted protein, putative, mRNA	94.843	446	0
GXP_Contig_5613	NA	tr|A0A131Y559|A0A131Y559_IXORI Putative secreted papa repeat protein OS=Ixodes ricinus PE=2 SV=1	210.046	147.845	61.983	55.092	6295.95	3466.01	0.50662	0.17003	0.861147	5.08303e-13	0.0838055	0	4.51311e-11	0.331211	0	1001	715	552	321	58229	16002	contig_66545	94.798	346	2.08e-151	NA	NA	NA	NA	gi|241559258|ref|XM_002400692.1| Ixodes scapularis hypothetical protein, mRNA	85.804	317	3.19e-87
GXP_Contig_19687	NA	uncharacterized RNA	10.492	9.718	19.538	21.968	2366.18	3441.75	0.110558	-0.169121	-0.540582	0.706207	0.305822	7.52442e-305	0.919092	0.703352	4.45782e-302	50	47	174	128	21884	15890	contig_11754	100	63	1.01e-24	NA	NA	NA	NA	NA	NA	NA	NA
GXP_Contig_3008	NA	tr|A0A0K8RNL6|A0A0K8RNL6_IXORI Putative ixodegrin protein (Fragment) OS=Ixodes ricinus PE=2 SV=1	24.131	25.02	27.847	23.169	2408.24	3428.76	-0.0521941	0.265326	-0.509704	0.78118	0.0752781	3.91836e-273	0.965407	0.308624	2.05862e-270	115	121	248	135	22273	15830	contig_133749	100	1000	0	NA	NA	NA	NA	gi|241647951|ref|XM_002409960.1| Ixodes scapularis hypothetical protein, mRNA	95.833	1080	0
GXP_Contig_6373	IscW_ISCW011411	tr|B7Q6T2|B7Q6T2_IXOSC Monooxygenase, putative (Fragment) OS=Ixodes scapularis GN=IscW_ISCW011411 PE=4 SV=1	42.387	48.799	43.567	49.256	4461.08	3402.55	-0.20323	-0.177064	0.390778	0.141028	0.108901	2.5119e-218	0.466235	0.377284	9.58136e-216	202	236	388	287	41259	15709	contig_203598	99.132	576	0	gi|240983247|ref|NW_002521028.1| Ixodes scapularis strain Wikel colony 1108462605374, whole genome shotgun sequence	94.821	251	5.61e-106	gi|241709232|ref|XM_002411987.1| Ixodes scapularis monooxygenase, putative, mRNA	93.338	1441	0
GXP_Contig_10787	NA	tr|V5HJD1|V5HJD1_IXORI Putative hyaluronan mediated motility receptor (Fragment) OS=Ixodes ricinus PE=2 SV=1	60.223	47.145	282.964	271.339	3513.7	3377.21	0.35321	0.0605221	0.0571612	0.00562383	0.180163	1.44396e-05	0.0552685	0.504787	0.000195941	287	228	2520	1581	32497	15592	contig_171490	98.76	484	0	NA	NA	NA	NA	gi|241622067|ref|XM_002407356.1| Ixodes scapularis paramyosin, putative, mRNA	96.207	791	0
GXP_Contig_16908	NA	tr|A0A0K8RK15|A0A0K8RK15_IXORI Uncharacterized protein OS=Ixodes ricinus PE=2 SV=1	13.639	14.888	16.394	12.872	1823.73	3317.43	-0.126412	0.348932	-0.863175	0.608455	0.0768693	0	0.869163	0.308576	0	65	72	146	75	16867	15316	contig_223945	98.551	69	4.26e-26	gi|241839458|ref|NW_002844035.1| Ixodes scapularis strain Wikel colony 1108462663124, whole genome shotgun sequence	97.059	68	1.2e-23	gi|241706324|ref|XM_002413233.1| Ixodes scapularis hypothetical protein, mRNA	88.608	158	9.76e-45
GXP_Contig_5140	NA	tr|A0A131Y4R7|A0A131Y4R7_IXORI Putative salivary gland secreted protein OS=Ixodes ricinus PE=2 SV=1	13.639	11.373	14.597	13.902	3672.43	3275.41	0.262125	0.0703794	0.165061	0.320351	0.723557	3.22508e-36	0.673891	0.97606	2.86908e-34	65	55	130	81	33965	15122	NA	NA	NA	NA	gi|240966799|ref|NW_002509632.1| Ixodes scapularis strain Wikel colony 1108393242528, whole genome shotgun sequence	91.094	393	8.86e-150	NA	NA	NA	NA
gi|241717564|ref|XM_002403870.1|	NA	gi|241717564|ref|XM_002403870.1| Ixodes scapularis cystatin, putative, mRNA	19.725	11.786	47.048	25.572	2584.92	3219.74	0.742951	0.879568	-0.316826	0.00183777	5.53688e-12	3.38741e-107	0.0232774	2.86557e-10	6.98685e-105	94	57	419	149	23907	14865	contig_83183	92.437	238	4.79e-92	gi|241717567|ref|NW_002767252.1| Ixodes scapularis strain Wikel colony 1108462725260, whole genome shotgun sequence	100	289	3.44e-150	gi|241717564|ref|XM_002403870.1| Ixodes scapularis cystatin, putative, mRNA	100	547	0
GXP_Contig_27820	NA	tr|V5IJL8|V5IJL8_IXORI Putative secreted protein OS=Ixodes ricinus PE=2 SV=1	50.57	41.355	136.766	105.378	2557.35	3130.28	0.29022	0.376136	-0.291646	0.0350507	4.19208e-08	2.08837e-89	0.195621	1.3998e-06	3.85105e-87	241	200	1218	614	23652	14452	NA	NA	NA	NA	gi|240963071|ref|NW_002508823.1| Ixodes scapularis strain Wikel colony 1108391278256, whole genome shotgun sequence	95.431	197	7.55e-84	NA	NA	NA	NA
noHitAssembly_79988	NA	gi|28564458|emb|AJ547804.1| Ixodes ricinus mRNA for glutathione peroxidase (gluper1 gene)	75.541	69.063	39.974	38.272	3848.02	3029.57	0.129347	0.0627726	0.345006	0.237785	0.601541	1.01702e-149	0.614041	0.895666	2.8897e-147	360	334	356	223	35589	13987	contig_200075	86.429	280	3.42e-81	gi|241844203|ref|NW_002848292.1| Ixodes scapularis strain Wikel colony 1108462746352, whole genome shotgun sequence	80.078	256	2.81e-44	gi|28564458|emb|AJ547804.1| Ixodes ricinus mRNA for glutathione peroxidase (gluper1 gene)	88.889	54	1.46e-07
GXP_Contig_20610	IscW_ISCW018602	sp|B7PKZ1|CYTL2_IXOSC Salivary cystatin-L2 OS=Ixodes scapularis GN=IscW_ISCW018602 PE=1 SV=1	10.492	6.617	13.587	13.558	2209.4	2969.57	0.665041	0.00308257	-0.426596	0.0392472	0.988215	2.79267e-171	0.213331	0.990626	8.73728e-169	50	32	121	79	20434	13710	contig_83183	95.238	126	1.26e-49	gi|241729176|ref|NW_002772912.1| Ixodes scapularis strain Wikel colony 1108462834838, whole genome shotgun sequence	87.5	312	3.32e-97	gi|241159542|ref|XM_002408543.1| Ixodes scapularis cystatin, putative, mRNA	95.881	437	0
GXP_Contig_5785	NA	tr|A0A131Y686|A0A131Y686_IXORI Putative glutathione s-transferase OS=Ixodes ricinus PE=2 SV=1	130.098	93.876	1435.59	1373.86	3712.43	2952.24	0.470771	0.0634098	0.330555	1.06613e-07	0.00155991	1.80362e-133	4.61893e-06	0.0178157	4.60749e-131	620	454	12785	8005	34335	13630	contig_201339	100	144	1.59e-69	NA	NA	NA	NA	gi|242004304|ref|XM_002436246.1| Ixodes scapularis glutathione S-transferase, putative, mRNA	96.44	646	0
GXP_Contig_5442	NA	tr|Q7YWB5|Q7YWB5_IXORI Von Willebrand factor (Fragment) OS=Ixodes ricinus PE=2 SV=1	37.351	58.518	882.128	356.809	1269.05	2935.35	-0.647734	1.30584	-1.20978	1.97125e-06	0	0	6.61852e-05	0	0	178	283	7856	2079	11737	13552	contig_159504	95.578	294	1.15e-131	gi|241819961|ref|NW_002833554.1| Ixodes scapularis strain Wikel colony 1108427767459, whole genome shotgun sequence	94.915	295	4.22e-128	gi|33285888|gb|AY338243.1| Ixodes ricinus von Willebrand factor mRNA, partial cds	93.197	294	5.91e-117
GXP_Contig_15798	IscW_ISCW003862	tr|B7PG23|B7PG23_IXOSC Serine proteinase inhibitor, putative OS=Ixodes scapularis GN=IscW_ISCW003862 PE=4 SV=1	1845.93	1056.21	3910.62	2988.17	2256.55	2867.98	0.805445	0.388139	-0.34592	1.65056e-229	7.16088e-201	1.50801e-112	5.93526e-226	1.20632e-197	3.2805e-110	8797	5108	34827	17411	20870	13241	contig_89180	93.567	171	2e-66	NA	NA	NA	NA	gi|241999003|ref|XM_002434100.1| Ixodes scapularis serine proteinase inhibitor, putative, mRNA	93.706	429	3.97e-180
GXP_Contig_8183	NA	tr|A0A147BME2|A0A147BME2_IXORI Putative alpha amylase (Fragment) OS=Ixodes ricinus PE=4 SV=1	408.761	538.859	969.487	832.725	3166.73	2837.44	-0.39865	0.219381	0.158404	1.74512e-20	2.10355e-18	3.68531e-29	2.72838e-18	1.65205e-16	2.47271e-27	1948	2606	8634	4852	29288	13100	contig_206657	99.623	530	0	gi|241754422|ref|NW_002822581.1| Ixodes scapularis strain Wikel colony 1108463022352, whole genome shotgun sequence	88.644	2950	0	gi|241754413|ref|XM_002401176.1| Ixodes scapularis glycogen debranching enzyme, putative, mRNA	97.421	1551	0
GXP_Contig_17116	NA	tr|V5GNY4|V5GNY4_IXORI Putative tick kunitz 80 OS=Ixodes ricinus PE=2 SV=1	422.19	216.288	283.188	142.792	1807.62	2795.42	0.964939	0.987845	-0.628979	1.44427e-72	1.63218e-77	0	9.98741e-70	8.2077e-75	0	2012	1046	2522	832	16718	12906	contig_166496	96.429	112	7.02e-45	NA	NA	NA	NA	gi|241162397|ref|XM_002409060.1| Ixodes scapularis secreted salivary protease inhibitor, putative, mRNA	87.019	416	6.75e-127
gi|240992701|ref|XM_002404431.1|	NA	gi|240992701|ref|XM_002404431.1| Ixodes scapularis cathepsin B endopeptidase, putative, mRNA	218.649	118.896	1183.17	1152.81	2529.88	2785.24	0.878917	0.0375064	-0.138733	4.19725e-33	0.0879958	2.54629e-20	1.25774e-30	0.34506	1.23093e-18	1042	575	10537	6717	23398	12859	contig_4857	95.775	213	7.41e-93	gi|240992704|ref|NW_002523009.1| Ixodes scapularis strain Wikel colony 1108462642450, whole genome shotgun sequence	100	232	3.36e-118	gi|240992701|ref|XM_002404431.1| Ixodes scapularis cathepsin B endopeptidase, putative, mRNA	100	1071	0
GXP_Contig_25092	NA	tr|V5IJN6|V5IJN6_IXORI Putative sulfotransferase (Fragment) OS=Ixodes ricinus PE=2 SV=1	28.957	26.467	29.868	46.854	2631.74	2655.93	0.129717	-0.649572	-0.013204	0.463572	1.25771e-07	0.380304	0.834857	3.89116e-06	0.675528	138	128	266	273	24340	12262	contig_40849	99.805	1028	0	gi|241836389|ref|NW_002841254.1| Ixodes scapularis strain Wikel colony 1108462608984, whole genome shotgun sequence	88.123	261	7.49e-82	gi|295685737|gb|GU319049.1| Ixodes scapularis clone 01_O17_T3 tandem repeat region	91.057	123	8.63e-37
GXP_Contig_10915	NA	tr|A0A131Y5Q1|A0A131Y5Q1_IXORI Putative salivary gland secreted protein OS=Ixodes ricinus PE=2 SV=1	15.948	14.681	16.843	14.245	2202.48	2570.81	0.119425	0.241694	-0.223091	0.616042	0.205703	6.61664e-45	0.87446	0.533161	7.03208e-43	76	71	150	83	20370	11869	contig_184389	100	45	9.28e-15	gi|240966799|ref|NW_002509632.1| Ixodes scapularis strain Wikel colony 1108393242528, whole genome shotgun sequence	91.349	393	2.78e-151	NA	NA	NA	NA
GXP_Contig_17935	NA	tr|A0A131XSS0|A0A131XSS0_IXORI Putative paramyosin (Fragment) OS=Ixodes ricinus PE=2 SV=1	24.761	18.817	22.682	24.199	2605.14	2537.67	0.396033	-0.0933996	0.0378548	0.0481523	0.547546	0.0131263	0.233106	0.849978	0.070275	118	91	202	141	24094	11716	contig_65341	93.014	773	0	NA	NA	NA	NA	gi|241622069|ref|XM_002407357.1| Ixodes scapularis DNA double-strand break repair rad50 ATPase, putative, mRNA	91.661	1607	0
GXP_Contig_15914	NA	tr|A0A147BE02|A0A147BE02_IXORI Putative conserved secreted protein OS=Ixodes ricinus PE=4 SV=1	16.787	16.335	12.576	12.529	2026.46	2414.43	0.039378	0.00540185	-0.25272	0.863499	0.979463	3.24197e-53	1	1	4.03002e-51	80	79	112	73	18742	11147	contig_86274	100	342	8.77e-180	NA	NA	NA	NA	NA	NA	NA	NA
GXP_Contig_15215	NA	tr|A0A131Y4Q8|A0A131Y4Q8_IXORI Putative secreted protein (Fragment) OS=Ixodes ricinus PE=2 SV=1	160.944	235.311	3124.05	3306.87	2831.22	2366.77	-0.54801	-0.0820491	0.258504	2.19866e-16	5.72474e-10	8.91382e-65	2.55863e-14	2.43226e-08	1.2995e-62	767	1138	27822	19268	26185	10927	contig_117227	88.542	96	2.28e-23	gi|241831171|ref|NW_002836563.1| Ixodes scapularis strain Wikel colony 1108455983490, whole genome shotgun sequence	84.259	540	4.19e-142	gi|327533075|gb|JF703110.1| Ixodes ricinus isolate RicK10-1 5.8S ribosomal RNA gene, partial sequence; internal transcribed spacer 2, complete sequence; and 28S ribosomal RNA gene, partial sequence	100	35	1.97e-06
GXP_Contig_4105	NA	tr|V5IDD9|V5IDD9_IXORI Putative secreted protein OS=Ixodes ricinus PE=2 SV=1	14.898	13.234	13.924	14.073	2169.29	2362.66	0.170869	-0.0153562	-0.123188	0.49152	0.938809	3.65368e-14	0.85154	0.977422	1.21986e-12	71	64	124	82	20063	10908	NA	NA	NA	NA	NA	NA	NA	NA	NA	NA	NA	NA
GXP_Contig_22912	NA	tr|V5GMI7|V5GMI7_IXORI Putative asparaginyl peptidase OS=Ixodes ricinus PE=2 SV=1	302.584	190.854	2126.94	2624.66	1757.77	2328.22	0.664866	-0.303351	-0.40548	1.75727e-28	7.31133e-86	9.99312e-123	4.24091e-26	4.39881e-83	2.31882e-120	1442	923	18942	15293	16257	10749	contig_15413	77.471	1052	5.59e-175	gi|241747765|ref|NW_002819607.1| Ixodes scapularis strain Wikel colony 1108462965996, whole genome shotgun sequence	94.397	589	0	gi|46411099|gb|AY584752.1| Ixodes ricinus legumain-like protease precursor mRNA, complete cds	97.918	1441	0
gi|241677901|ref|XM_002412546.1|	NA	gi|241677901|ref|XM_002412546.1| Ixodes scapularis aldehyde dehydrogenase, putative, mRNA	83.515	61.413	637.791	244.223	5755.11	2298.98	0.443491	1.38488	1.32385	5.56048e-05	2.32544e-293	0	0.0012647	6.02683e-290	0	398	297	5680	1423	53227	10614	contig_45897	96.942	327	2.56e-154	gi|241020084|ref|NW_002528302.1| Ixodes scapularis strain Wikel colony 1108462745774, whole genome shotgun sequence	88.372	86	1.46e-19	gi|241677901|ref|XM_002412546.1| Ixodes scapularis aldehyde dehydrogenase, putative, mRNA	100	1856	0
gi|242004300|ref|XM_002436245.1|	NA	gi|242004300|ref|XM_002436245.1| Ixodes scapularis glutathione S-transferase, putative, mRNA	47.213	43.423	801.955	1089.48	2275.03	2227.72	0.120725	-0.442043	0.0303221	0.382969	2.49601e-72	0.0630584	0.758075	1.07815e-69	0.22053	225	210	7142	6348	21041	10285	contig_52319	95.205	292	6.9e-128	NA	NA	NA	NA	gi|242004300|ref|XM_002436245.1| Ixodes scapularis glutathione S-transferase, putative, mRNA	100	1048	0
GXP_Contig_11773	NA	tr|A0A131XVH0|A0A131XVH0_IXORI Putative glutathione s-transferase OS=Ixodes ricinus PE=2 SV=1	27.698	21.091	110.491	62.643	3122.94	2149.09	0.393154	0.818704	0.539179	0.0379124	2.96337e-23	1.89232e-275	0.207755	2.94519e-21	1.0133e-272	132	102	984	365	28883	9922	contig_49243	97.678	646	0	NA	NA	NA	NA	gi|241156178|ref|XM_002407667.1| Ixodes scapularis glutathione S-transferase, putative, mRNA	91.745	1272	0
GXP_Contig_11036	NA	tr|V5H2K1|V5H2K1_IXORI Putative tick kunitz 80 OS=Ixodes ricinus PE=2 SV=1	51.83	134.818	108.919	61.442	1348.2	2107.94	-1.37915	0.825959	-0.644801	8.81574e-42	2.84511e-23	2.90342e-256	3.26809e-39	2.83602e-21	1.37026e-253	247	652	970	358	12469	9732	NA	NA	NA	NA	NA	NA	NA	NA	gi|241162397|ref|XM_002409060.1| Ixodes scapularis secreted salivary protease inhibitor, putative, mRNA	84.694	392	1.29e-104
noHitAssembly_77325	IscW_ISCW013265	tr|B7QE26|B7QE26_IXOSC Putative uncharacterized protein (Fragment) OS=Ixodes scapularis GN=IscW_ISCW013265 PE=4 SV=1	543.685	296.724	862.253	389.418	1328.95	2075.45	0.873649	1.14679	-0.643136	6.60887e-79	2.17736e-295	3.41594e-251	4.95101e-76	6.1133e-292	1.58528e-248	2591	1435	7679	2269	12291	9582	NA	NA	NA	NA	gi|241736993|ref|NW_002776496.1| Ixodes scapularis strain Wikel colony 1108462904486, whole genome shotgun sequence	92.481	133	1.55e-46	gi|241728427|ref|XM_002413745.1| Ixodes scapularis hypothetical protein, mRNA	95.522	67	7.91e-20
GXP_Contig_30999	NA	uncharacterized RNA	16.787	15.095	15.159	18.192	2464.79	2005.05	0.153274	-0.26313	0.297825	0.51129	0.153683	1.48663e-73	0.872217	0.460379	2.43501e-71	80	73	135	106	22796	9257	NA	NA	NA	NA	NA	NA	NA	NA	NA	NA	NA	NA
noHitAssembly_66243	NA	gi|241754765|ref|XM_002401209.1| Ixodes scapularis preprodefensin, putative, mRNA	480.105	315.127	668.221	553.491	1759.28	1978.85	0.607417	0.271765	-0.169671	6.84952e-38	4.75048e-19	2.87996e-21	2.28057e-35	3.90374e-17	1.44491e-19	2288	1524	5951	3225	16271	9136	contig_70007	98	50	1.89e-16	gi|241754781|ref|NW_002822737.1| Ixodes scapularis strain Wikel colony 1108463025064, whole genome shotgun sequence	90.351	114	1.45e-34	gi|241754765|ref|XM_002401209.1| Ixodes scapularis preprodefensin, putative, mRNA	97.727	44	1.2e-10
GXP_Contig_8467	NA	tr|V5HHZ2|V5HHZ2_IXORI Putative lipid storage (Fragment) OS=Ixodes ricinus PE=2 SV=1	160.734	133.991	327.317	231.351	2097.5	1970.83	0.262539	0.500605	0.0898633	0.00063582	2.23212e-28	1.65436e-07	0.0100543	2.72481e-26	3.03663e-06	766	648	2915	1348	19399	9099	contig_59256	99.359	312	3.35e-159	gi|241103331|ref|NW_002543960.1| Ixodes scapularis strain Wikel colony 1108463048582, whole genome shotgun sequence	97.436	39	2.52e-08	gi|241697449|ref|XM_002413066.1| Ixodes scapularis adipophilin/perilipin, putative, mRNA	93.699	1730	0
GXP_Contig_10807	IscW_ISCW018603	sp|B7PKZ2|CYTLG_IXOSC Salivary cystatin-L OS=Ixodes scapularis GN=IscW_ISCW018603 PE=3 SV=1	75.331	51.074	131.039	101.087	2107.55	1930.98	0.560655	0.374399	0.126237	2.11394e-06	9.12473e-08	2.39892e-13	7.02869e-05	2.8921e-06	7.65153e-12	359	247	1167	589	19492	8915	NA	NA	NA	NA	NA	NA	NA	NA	gi|767271702|gb|KP253747.1| Ixodes ovatus cystatin 2a (cys2a) mRNA, complete cds	95.745	423	0
GXP_Contig_27137	COIII	sp|O99822|COX3_RHISA Cytochrome c oxidase subunit 3 OS=Rhipicephalus sanguineus GN=COIII PE=3 SV=1	5193.86	4027.59	4778.83	5987.15	2918.91	1929.68	0.366892	-0.325211	0.597071	3.81777e-157	7.09596e-221	0	5.96884e-154	1.49423e-217	0	24752	19478	42559	34885	26996	8909	contig_147	99.871	778	0	gi|241723166|ref|NW_002808840.1| Ixodes scapularis strain Wikel colony 1108462758618, whole genome shotgun sequence	97.26	219	1.3e-100	gi|544190682|gb|KF197132.1| Ixodes ricinus isolate IR_3 mitochondrion, complete genome	99.871	778	0
GXP_Contig_29938	NA	tr|V5GQ41|V5GQ41_IXORI Putative ml domain protein OS=Ixodes ricinus PE=2 SV=1	86.872	77.334	19.426	16.991	2067.98	1907.59	0.167788	0.193218	0.116473	0.10281	0.273313	2.00758e-11	0.372715	0.653825	5.61255e-10	414	374	173	99	19126	8807	contig_100844	100	157	1.25e-76	gi|241851396|ref|NW_002854899.1| Ixodes scapularis strain Wikel colony 1108462874524, whole genome shotgun sequence	92.5	160	4.67e-58	gi|241679737|ref|XM_002400793.1| Ixodes scapularis conserved hypothetical protein, mRNA	95.402	174	2.97e-70
GXP_Contig_12508	NA	tr|A0A131Y5Q1|A0A131Y5Q1_IXORI Putative salivary gland secreted protein OS=Ixodes ricinus PE=2 SV=1	8.393	6.617	20.998	14.417	1565.63	1878.56	0.343009	0.542481	-0.26288	0.31445	0.00261046	6.57458e-45	0.664159	0.027037	7.01414e-43	40	32	187	84	14480	8673	contig_184389	100	45	1.01e-14	gi|240966799|ref|NW_002509632.1| Ixodes scapularis strain Wikel colony 1108393242528, whole genome shotgun sequence	90.557	413	5e-154	NA	NA	NA	NA
GXP_Contig_19387	IscW_ISCW017886	tr|B7PIY7|B7PIY7_IXOSC Putative uncharacterized protein (Fragment) OS=Ixodes scapularis GN=IscW_ISCW017886 PE=4 SV=1	12234.1	12124.3	4895.49	5478.79	2205.19	1839.36	0.0130004	-0.162403	0.2617	0.121087	8.86826e-55	5.44992e-52	0.419192	2.71627e-52	6.62676e-50	58303	58635	43598	31923	20395	8492	NA	NA	NA	NA	NA	NA	NA	NA	gi|241273658|ref|XM_002406572.1| Ixodes scapularis hypothetical protein, mRNA	95.434	219	7.25e-92
GXP_Contig_16610	NA	tr|A0A0K8REA0|A0A0K8REA0_IXORI Putative cathepsin l-like cysteine proteinase b OS=Ixodes ricinus PE=2 SV=1	1595.38	1242.11	8223.01	8752.2	1060.69	1827.88	0.361117	-0.0899784	-0.785158	4.99942e-48	1.72442e-28	0	2.21943e-45	2.136e-26	0	7603	6007	73232	50996	9810	8439	contig_19606	98.261	460	0	gi|241737150|ref|NW_002776563.1| Ixodes scapularis strain Wikel colony 1108462905774, whole genome shotgun sequence	89.625	453	1.66e-157	gi|126681065|gb|EF428205.1| Ixodes ricinus cathepsin L-like cysteine protease mRNA, complete cds	98.438	1152	0
GXP_Contig_7496	NA	tr|V5HCK7|V5HCK7_IXORI Putative cathepsin d OS=Ixodes ricinus PE=2 SV=1	377.495	318.435	813.071	536.844	1287.21	1814.88	0.245459	0.598878	-0.495621	9.14769e-07	3.00616e-93	3.28743e-138	3.326e-05	2.06701e-90	8.55501e-136	1799	1540	7241	3128	11905	8379	contig_154210	100	191	2.33e-95	NA	NA	NA	NA	gi|126681052|gb|EF428204.1| Ixodes ricinus cathepsin D-like aspartic protease mRNA, complete cds	99.007	1309	0
gi|604942729|gb|GBBN01009339.1|	NA	gi|604942729|gb|GBBN01009339.1| TSA: Ixodes scapularis TranscriptomePart-fed:Contig9887 transcribed RNA sequence	29.167	44.043	41.771	45.137	1395.45	1683.84	-0.594576	-0.111809	-0.271026	0.000131951	0.326951	9.55246e-43	0.00268221	0.737177	9.56792e-41	139	213	372	263	12906	7774	contig_200075	92.308	104	1e-34	gi|241844203|ref|NW_002848292.1| Ixodes scapularis strain Wikel colony 1108462746352, whole genome shotgun sequence	89.474	152	3.58e-46	gi|241623160|ref|XM_002407484.1| Ixodes scapularis phospholipid-hydroperoxide glutathione peroxidase, putative, mRNA	96.648	537	0
GXP_Contig_23261	NA	tr|A0A147BXB7|A0A147BXB7_IXORI Putative cell adhesion molecule OS=Ixodes ricinus PE=4 SV=1	1692.12	2080.17	1201.14	1291.99	2010.67	1672.79	-0.297871	-0.105201	0.26542	9.79149e-44	7.71799e-07	8.38349e-49	3.86914e-41	2.10554e-05	9.68624e-47	8064	10060	10697	7528	18596	7723	contig_195379	94.926	473	0	NA	NA	NA	NA	gi|241641014|ref|XM_002410904.1| Ixodes scapularis cell adhesion molecule, putative, mRNA	92.506	2175	0
GXP_Contig_9662	NA	tr|A0A131Y6R8|A0A131Y6R8_IXORI Putative secreted protein (Fragment) OS=Ixodes ricinus PE=2 SV=1	23.921	22.539	27.847	25.057	1733.55	1661.96	0.0858542	0.152308	0.0608421	0.656669	0.297736	0.0012052	0.900115	0.689202	0.00985577	114	109	248	146	16033	7673	contig_100844	99.559	227	4.1e-114	gi|241851396|ref|NW_002854899.1| Ixodes scapularis strain Wikel colony 1108462874524, whole genome shotgun sequence	89.868	227	1.57e-75	gi|241618423|ref|XM_002408291.1| Ixodes scapularis hypothetical protein, mRNA	97.6	125	1.36e-51
GXP_Contig_12284	NA	tr|A0A131XSK6|A0A131XSK6_IXORI Putative secreted protein (Fragment) OS=Ixodes ricinus PE=2 SV=1	6.295	4.963	7.748	8.066	1170.01	1650.91	0.342994	-0.0580295	-0.496746	0.383668	0.827873	2.11571e-126	0.75906	0.906107	5.21345e-124	30	24	69	47	10821	7622	contig_70824	98.605	215	5.48e-104	gi|241755901|ref|NW_002823263.1| Ixodes scapularis strain Wikel colony 1108463035004, whole genome shotgun sequence	91.364	220	1.24e-77	gi|242003412|ref|XM_002436123.1| Ixodes scapularis hypothetical protein, mRNA	92.308	325	7.5e-125
gi|240992698|ref|XM_002404430.1|	NA	gi|240992698|ref|XM_002404430.1| Ixodes scapularis cathepsin B endopeptidase, putative, mRNA	224.944	144.537	607.024	676.547	1161.58	1607.6	0.638127	-0.156437	-0.468823	3.47737e-20	1.36695e-07	6.06643e-111	5.27606e-18	4.20982e-06	1.29938e-108	1072	699	5406	3942	10743	7422	contig_4857	97.653	213	1.61e-99	gi|240992704|ref|NW_002523009.1| Ixodes scapularis strain Wikel colony 1108462642450, whole genome shotgun sequence	100	232	3.4e-118	gi|240992698|ref|XM_002404430.1| Ixodes scapularis cathepsin B endopeptidase, putative, mRNA	100	1086	0
GXP_Contig_12000	NA	tr|A0A0K8RKP2|A0A0K8RKP2_IXORI Tetraspanin OS=Ixodes ricinus PE=2 SV=1	307.41	263.846	532.129	569.109	1499.89	1600.23	0.220468	-0.096929	-0.0934187	6.43871e-05	0.00248136	2.04493e-06	0.00143096	0.0260523	3.23162e-05	1465	1276	4739	3316	13872	7388	contig_76917	99.759	415	0	gi|241811723|ref|NW_002832189.1| Ixodes scapularis strain Wikel colony 1108415229508, whole genome shotgun sequence	94.379	2277	0	gi|67084088|gb|DQ066342.1| Ixodes scapularis isolate IS-6-12-J-cluster-407 tetraspanin mRNA, complete cds	96.755	678	0
GXP_Contig_26163	IscW_ISCW012412	tr|B7QBG6|B7QBG6_IXOSC Kunitz domain protein, putative OS=Ixodes scapularis GN=IscW_ISCW012412 PE=4 SV=1	12.17	11.786	9.544	9.439	845.205	1568.17	0.046255	0.01596	-0.891713	0.863425	0.947839	0	1	0.984587	0	58	57	85	55	7817	7240	NA	NA	NA	NA	gi|241753062|ref|NW_002783329.1| Ixodes scapularis strain Wikel colony 1108463035336, whole genome shotgun sequence	93.421	228	2.5e-91	gi|241690115|ref|XM_002412847.1| Ixodes scapularis Kunitz domain protein, putative, mRNA	94.676	432	0
GXP_Contig_18073	NA	tr|A0A0K8RFP6|A0A0K8RFP6_IXORI Putative diacetyl reductase/l-xylulose reductase OS=Ixodes ricinus PE=2 SV=1	10.492	11.993	9.657	10.298	1977.05	1563.19	-0.192903	-0.0927172	0.338851	0.487718	0.696992	3.2395e-75	0.858311	0.950039	5.43396e-73	50	58	86	60	18285	7217	contig_102662	98.857	175	9.07e-83	gi|241742637|ref|NW_002778756.1| Ixodes scapularis strain Wikel colony 1108462947828, whole genome shotgun sequence	94.521	146	5.7e-57	NA	NA	NA	NA
GXP_Contig_8720	NA	tr|A0A131XPR5|A0A131XPR5_IXORI Putative 40s ribosomal protein s2 OS=Ixodes ricinus PE=2 SV=1	11921	11225.5	4085.23	3741.6	1943.96	1548.03	0.0867293	0.126762	0.328564	7.04593e-24	4.36251e-26	6.45328e-70	1.41544e-21	4.80332e-24	1.0095e-67	56811	54288	36382	21801	17979	7147	contig_126710	95.556	90	3.83e-32	gi|241837011|ref|NW_002841794.1| Ixodes scapularis strain Wikel colony 1108462617982, whole genome shotgun sequence	83.243	555	2.02e-131	gi|241186219|ref|XM_002400737.1| Ixodes scapularis 40S ribosomal protein, putative, mRNA	97.377	610	0
GXP_Contig_24202	NA	tr|V5I4C1|V5I4C1_IXORI Putative salivary gland secreted protein (Fragment) OS=Ixodes ricinus PE=2 SV=1	845.639	625.085	1001.94	921.112	1639.38	1516.62	0.43599	0.121345	0.112282	1.4511e-36	5.5712e-07	8.48949e-09	4.6177e-34	1.55901e-05	1.82964e-07	4030	3023	8923	5367	15162	7002	contig_189773	88.667	300	8.41e-97	gi|241083533|ref|NW_002540292.1| Ixodes scapularis strain Wikel colony 1108462978736, whole genome shotgun sequence	77.095	179	1.23e-17	gi|242003420|ref|XM_002436125.1| Ixodes scapularis secreted salivary gland peptide, putative, mRNA	92.896	183	4.44e-67
GXP_Contig_5685	IscW_ISCW010024	tr|B7Q2S0|B7Q2S0_IXOSC Putative uncharacterized protein OS=Ixodes scapularis GN=IscW_ISCW010024 PE=4 SV=1	19.934	22.539	18.078	18.021	1967.53	1495.83	-0.177192	0.00455601	0.395439	0.381126	0.979247	2.47277e-99	0.754947	0.999842	4.78155e-97	95	109	161	105	18197	6906	NA	NA	NA	NA	NA	NA	NA	NA	gi|241641016|ref|XM_002410905.1| Ixodes scapularis hypothetical protein, mRNA	92.249	1187	0
GXP_Contig_10546	NA	tr|A0A131XTW7|A0A131XTW7_IXORI Putative cytochrome (Fragment) OS=Ixodes ricinus PE=2 SV=1	11.961	11.166	13.924	13.558	1085.89	1485	0.0992255	0.0384293	-0.451589	0.717248	0.850026	6.47813e-96	0.930112	0.92511	1.2355e-93	57	54	124	79	10043	6856	contig_94548	99.857	700	0	gi|241802327|ref|NW_002830639.1| Ixodes scapularis strain Wikel colony 1108396239162, whole genome shotgun sequence	84.801	704	0	gi|241616705|ref|XM_002406849.1| Ixodes scapularis hypothetical protein, mRNA	95.378	238	1.35e-100
GXP_Contig_15718	NA	tr|A0A131Y8X7|A0A131Y8X7_IXORI Putative tick kunitz 80 (Fragment) OS=Ixodes ricinus PE=2 SV=1	58.964	123.445	107.796	89.932	990.091	1469.19	-1.06596	0.261397	-0.569387	3.92326e-26	0.000559486	8.23945e-144	8.70843e-24	0.00747727	2.20603e-141	281	597	960	524	9157	6783	NA	NA	NA	NA	NA	NA	NA	NA	gi|241162397|ref|XM_002409060.1| Ixodes scapularis secreted salivary protease inhibitor, putative, mRNA	85.644	404	1.84e-112
GXP_Contig_18085	NA	tr|A0A147BFM1|A0A147BFM1_IXORI Alkaline phosphatase OS=Ixodes ricinus PE=3 SV=1	105.757	83.744	788.368	902.577	1392.96	1465.72	0.336695	-0.195181	-0.0734587	0.000451706	4.55569e-14	0.000335739	0.00761505	2.80092e-12	0.00328369	504	405	7021	5259	12883	6767	contig_82637	99.702	1006	0	gi|241780005|ref|NW_002825766.1| Ixodes scapularis strain Wikel colony 1108376325314, whole genome shotgun sequence	96.587	293	1.01e-134	gi|241780001|ref|XM_002400042.1| Ixodes scapularis alkaline phosphatase, putative, mRNA	96.506	601	0
GXP_Contig_12480	NA	tr|A0A131XXX0|A0A131XXX0_IXORI Putative fatty acid desaturase OS=Ixodes ricinus PE=2 SV=1	101.98	84.365	829.128	933.641	1436.21	1462.47	0.27357	-0.171273	-0.0261443	0.00465881	1.37034e-11	0.19865	0.048112	6.7697e-10	0.460605	486	408	7384	5440	13283	6752	contig_27811	99.565	1611	0	NA	NA	NA	NA	gi|242000857|ref|XM_002435027.1| Ixodes scapularis stearoyl-CoA desaturase, putative, mRNA	95.459	2070	0
GXP_Contig_2855	NA	tr|V5GMI7|V5GMI7_IXORI Putative asparaginyl peptidase OS=Ixodes ricinus PE=2 SV=1	11.751	13.854	13.025	14.073	1573.2	1456.41	-0.237519	-0.111647	0.111288	0.362177	0.584758	2.24605e-08	0.729365	0.889265	4.60201e-07	56	67	116	82	14550	6724	contig_15413	98.349	1090	0	gi|241715526|ref|NW_002766287.1| Ixodes scapularis strain Wikel colony 1108462707770, whole genome shotgun sequence	87.302	126	1.04e-31	gi|241621175|ref|XM_002408726.1| Ixodes scapularis asparaginyl peptidase, putative, mRNA	78.998	419	8.19e-73
GXP_Contig_17319	NA	tr|A0A131Y187|A0A131Y187_IXORI Inosine-5'-monophosphate dehydrogenase OS=Ixodes ricinus PE=2 SV=1	241.521	191.061	635.994	448.113	1755.07	1423.49	0.338115	0.505151	0.302097	1.02357e-07	2.16477e-54	2.88211e-54	4.46139e-06	6.34221e-52	3.6645e-52	1151	924	5664	2611	16232	6572	contig_146722	84.561	421	2.52e-112	gi|241028795|ref|NW_002529992.1| Ixodes scapularis strain Wikel colony 1108462779908, whole genome shotgun sequence	90.664	1778	0	gi|241028753|ref|XM_002406309.1| Ixodes scapularis IMP dehydrogenase, putative, mRNA	96.599	2058	0
GXP_Contig_6298	NA	uncharacterized RNA	5.666	5.79	13.699	8.753	1449.83	1419.37	-0.0312327	0.646221	0.030635	0.935935	0.00444492	0.134011	1	0.0415131	0.364373	27	28	122	51	13409	6553	contig_116637	100	156	1.97e-76	NA	NA	NA	NA	NA	NA	NA	NA
GXP_Contig_7290	NA	tr|V5GQC3|V5GQC3_IXORI Putative reeler OS=Ixodes ricinus PE=2 SV=1	5.875	5.583	391.994	279.577	736.216	1407.67	0.0735483	0.487586	-0.935113	0.849848	3.75717e-32	0	1	5.47993e-30	0	28	27	3491	1629	6809	6499	contig_121230	94.037	218	3.21e-89	gi|241032384|ref|NW_002530682.1| Ixodes scapularis strain Wikel colony 1108462793146, whole genome shotgun sequence	91.324	219	1.52e-79	gi|241250753|ref|XM_002403324.1| Ixodes scapularis secreted protein, putative, mRNA	93.168	483	0
noHitAssembly_70691	ND1	tr|W8RMS7|W8RMS7_9ACAR NADH-ubiquinone oxidoreductase chain 1 OS=Ixodes pavlovskyi GN=ND1 PE=3 SV=1	4721.52	3324.76	4936.26	6491.38	1910.33	1403.99	0.506004	-0.395108	0.444288	2.00764e-257	0	2.7196e-119	8.02139e-254	0	6.1567e-117	22501	16079	43961	37823	17668	6482	contig_147	100	490	0	NA	NA	NA	NA	gi|544190710|gb|KF197134.1| Ixodes ricinus isolate IR_27 mitochondrion, complete genome	100	490	0
noHitAssembly_77354	NA	tr|V5HY93|V5HY93_IXORI Putative antimicrobial peptide microplusin (Fragment) OS=Ixodes ricinus PE=2 SV=1	96.944	122.618	78.489	45.137	1573.74	1381.25	-0.338947	0.79818	0.188225	0.000144124	2.57662e-16	1.02019e-20	0.00289043	1.81614e-14	5.00127e-19	462	593	699	263	14555	6377	contig_144358	92.857	210	1.04e-79	gi|241752592|ref|NW_002821740.1| Ixodes scapularis strain Wikel colony 1108463006682, whole genome shotgun sequence	92.018	451	1.97e-178	gi|149465845|gb|AC205650.1| Ixodes scapularis BAC ISG1-56P02, complete sequence	88.742	151	3.32e-42
GXP_Contig_18287	NA	tr|A0A0K8R8H4|A0A0K8R8H4_IXORI Peptidyl-prolyl cis-trans isomerase OS=Ixodes ricinus PE=2 SV=1	1061.56	1009.07	2546.45	2594.63	1479.13	1342.48	0.0731639	-0.0270426	0.139854	0.0114373	0.0678263	1.20245e-11	0.0911515	0.286259	3.39922e-10	5059	4880	22678	15118	13680	6198	contig_183284	99.716	352	0	gi|240978998|ref|NW_002518059.1| Ixodes scapularis strain Wikel colony 1108462549282, whole genome shotgun sequence	100	55	8.69e-20	gi|241616199|ref|XM_002407873.1| Ixodes scapularis cyclophilin A, putative, mRNA	97.621	1009	0
noHitAssembly_72143	NA	tr|V5H472|V5H472_IXORI Putative secreted protein OS=Ixodes ricinus PE=2 SV=1	6.085	8.891	16.843	10.126	701.724	1340.31	-0.547088	0.734085	-0.933594	0.111054	0.000417053	0	0.392472	0.00587431	0	29	43	150	59	6490	6188	NA	NA	NA	NA	NA	NA	NA	NA	NA	NA	NA	NA
GXP_Contig_5371	NA	tr|A0A131XT52|A0A131XT52_IXORI Putative peritrophic membrane chitin binding protein OS=Ixodes ricinus PE=2 SV=1	1752.55	587.865	3536.26	4125.87	580.409	1321.04	1.5759	-0.222474	-1.18653	0	5.17294e-75	0	0	2.42065e-72	0	8352	2843	31493	24040	5368	6099	contig_132916	97.849	93	1.44e-37	gi|241858038|ref|NW_002860747.1| Ixodes scapularis strain Wikel colony 1108462985060, whole genome shotgun sequence	92.235	850	0	gi|241858036|ref|XM_002416089.1| Ixodes scapularis peritrophic membrane chitin binding protein, putative, mRNA	94.731	930	0
GXP_Contig_18706	IscW_ISCW003862	tr|B7PG23|B7PG23_IXOSC Serine proteinase inhibitor, putative OS=Ixodes scapularis GN=IscW_ISCW003862 PE=4 SV=1	852.774	491.094	1244.93	1613.96	571.002	1314.54	0.796164	-0.374545	-1.20299	5.83124e-105	1.28598e-78	0	6.35411e-102	6.76987e-76	0	4064	2375	11087	9404	5281	6069	contig_89180	97.076	171	1.89e-76	NA	NA	NA	NA	gi|241999003|ref|XM_002434100.1| Ixodes scapularis serine proteinase inhibitor, putative, mRNA	94.626	428	0
GXP_Contig_17781	NA	tr|A8D0K2|A8D0K2_IXORI Cathepsin C OS=Ixodes ricinus PE=2 SV=2	686.584	707.175	1708.34	1534.67	1467.03	1301.11	-0.042631	0.154661	0.173153	0.226685	1.17711e-16	9.44989e-17	0.595687	8.47419e-15	3.76441e-15	3272	3420	15214	8942	13568	6007	contig_223207	98.96	481	0	gi|241861814|ref|NW_002864091.1| Ixodes scapularis strain Wikel colony 1108463050670, whole genome shotgun sequence	93.958	480	0	gi|162296341|gb|EU128750.2| Ixodes ricinus cathepsin C precursor, mRNA, complete cds	99.096	1548	0
GXP_Contig_22554	NA	uncharacterized RNA	78.479	76.921	86.798	74.314	1360.41	1265.37	0.0289291	0.224028	0.104488	0.784203	0.00756506	1.02127e-06	0.964536	0.0621664	1.68668e-05	374	372	773	433	12582	5842	NA	NA	NA	NA	NA	NA	NA	NA	gi|82794383|ref|XM_723323.1| Plasmodium yoelii yoelii str. 17XNL hypothetical protein (PY07504) partial mRNA	98.167	491	0
gi|241728427|ref|XM_002413745.1|	NA	gi|241728427|ref|XM_002413745.1| Ixodes scapularis hypothetical protein, mRNA	676.721	499.985	438.818	325.058	707.13	1260.17	0.436676	0.432926	-0.833572	1.12417e-29	4.35857e-29	8.8976e-240	2.78786e-27	5.49996e-27	3.75384e-237	3225	2418	3908	1894	6540	5818	NA	NA	NA	NA	gi|241728431|ref|NW_002811172.1| Ixodes scapularis strain Wikel colony 1108462803834, whole genome shotgun sequence	100	180	4.06e-90	gi|241728427|ref|XM_002413745.1| Ixodes scapularis hypothetical protein, mRNA	100	182	5.47e-89
GXP_Contig_13593	IscW_ISCW018603	sp|B7PKZ2|CYTLG_IXOSC Salivary cystatin-L OS=Ixodes scapularis GN=IscW_ISCW018603 PE=3 SV=1	6.715	6.824	8.197	7.552	946.949	1257.36	-0.0232302	0.118237	-0.409033	0.948312	0.658852	3.6676e-68	1	0.951664	5.49055e-66	32	33	73	44	8758	5805	contig_83183	96.337	273	3.07e-124	gi|241717567|ref|NW_002767252.1| Ixodes scapularis strain Wikel colony 1108462725260, whole genome shotgun sequence	86.232	276	7.14e-78	gi|241123810|ref|XM_002403952.1| Ixodes scapularis cystatin, putative, mRNA	86.9	542	1.88e-168
GXP_Contig_10959	X975_12971	tr|A0A087UEL6|A0A087UEL6_9ARAC 40S ribosomal protein S25 (Fragment) OS=Stegodyphus mimosarum GN=X975_12971 PE=4 SV=1	5430.98	5322.42	2725.55	2798.01	1505.41	1205.37	0.0291294	-0.0378538	0.320677	0.0214505	0.0080537	3.58503e-52	0.143026	0.0650085	4.3783e-50	25882	25740	24273	16303	13923	5565	contig_14978	100	187	9.22e-94	gi|240975139|ref|NW_002514620.1| Ixodes scapularis strain Wikel colony 1108442822296, whole genome shotgun sequence	94.118	68	1.33e-19	gi|241564914|ref|XM_002401919.1| Ixodes scapularis ribosomal protein S25, putative, mRNA	99.716	352	0
GXP_Contig_6105	NA	tr|A0A131Y8V8|A0A131Y8V8_IXORI Putative tick kunitz 80 OS=Ixodes ricinus PE=2 SV=1	12.59	14.061	12.688	11.842	531.861	1178.51	-0.159421	0.0995519	-1.14785	0.532408	0.642782	0	0.900807	0.937576	0	60	68	113	69	4919	5441	NA	NA	NA	NA	NA	NA	NA	NA	gi|241162397|ref|XM_002409060.1| Ixodes scapularis secreted salivary protease inhibitor, putative, mRNA	83.924	367	5.74e-93
GXP_Contig_1465	IscW_ISCW016148	tr|Q4PM26|Q4PM26_IXOSC 40S ribosomal protein S15, putative OS=Ixodes scapularis GN=IscW_ISCW016148 PE=2 SV=1	6291.73	7294.44	2414.74	2586.22	1407.77	1175.48	-0.213343	-0.0989801	0.260164	7.52501e-80	4.38863e-11	1.94673e-33	6.01315e-77	2.07963e-09	1.57121e-31	29984	35277	21505	15069	13020	5427	NA	NA	NA	NA	gi|241029487|ref|NW_002530126.1| Ixodes scapularis strain Wikel colony 1108462782038, whole genome shotgun sequence	88.175	389	8.48e-124	gi|51011509|gb|AY674231.1| Ixodes pacificus clone IP_7_60_92_142_CLU ribosomal protein S15 mRNA, complete cds	98.222	450	0
GXP_Contig_496	IscW_ISCW017543	tr|Q4PMB5|Q4PMB5_IXOSC 60S ribosomal protein L10, putative OS=Ixodes scapularis GN=IscW_ISCW017543 PE=2 SV=1	7302.09	7237.17	3074.2	3060.25	1518.71	1172.23	0.0128832	0.00656104	0.373586	0.23643	0.628314	1.657e-69	0.611463	0.9218	2.53511e-67	34799	35000	27378	17831	14046	5412	contig_17441	99.197	249	1.49e-124	gi|241111200|ref|NW_002545470.1| Ixodes scapularis strain Wikel colony 1108376242484, whole genome shotgun sequence	98.936	376	0	gi|67083828|gb|DQ066212.1| Ixodes scapularis isolate ISUFL26 60s ribosomal protein L10 mRNA, complete cds	98.492	663	0
gi|442760330|gb|GADI01001484.1|	NA	gi|442760330|gb|GADI01001484.1| TSA: Ixodes ricinus Ir2-8075 mRNA sequence	239.003	166.455	422.087	369.681	964.465	1172.23	0.521897	0.191259	-0.281457	2.44535e-15	4.24315e-07	2.14278e-32	2.64857e-13	1.21255e-05	1.63468e-30	1139	805	3759	2154	8920	5412	contig_72407	92	125	5.63e-43	gi|241754781|ref|NW_002822737.1| Ixodes scapularis strain Wikel colony 1108463025064, whole genome shotgun sequence	92	125	9.46e-43	gi|33114168|gb|AY335442.1| Ixodes ricinus preprodefensin mRNA, partial cds	94.737	228	2.56e-98
GXP_Contig_33071	NA	tr|Q4PM25|Q4PM25_IXOSC Ribosomal protein L37 OS=Ixodes scapularis PE=2 SV=1	5825.68	5511	2685.68	2546.23	1432.42	1160.97	0.0801121	0.0769257	0.30313	8.32987e-11	1.60775e-07	6.96729e-45	5.68375e-09	4.86251e-06	7.37659e-43	27763	26652	23918	14836	13248	5360	NA	NA	NA	NA	NA	NA	NA	NA	gi|51011501|gb|AY674227.1| Ixodes pacificus clone IP_7_60_92_114_CLU 60S ribosomal protein L37 mRNA, complete cds	99.34	303	2.26e-152
GXP_Contig_25627	NA	tr|V5IFC3|V5IFC3_IXORI Putative microtubule associated complex (Fragment) OS=Ixodes ricinus PE=2 SV=1	494.584	544.855	2099.43	2030.15	1285.16	1159.67	-0.139657	0.0484099	0.148236	0.00063064	0.00340012	2.26097e-11	0.00997676	0.033282	6.28311e-10	2357	2635	18697	11829	11886	5354	contig_53763	99.75	4808	0	gi|241071119|ref|NW_002538163.1| Ixodes scapularis strain Wikel colony 1108462937394, whole genome shotgun sequence	95.541	157	1.05e-63	gi|241647639|ref|XM_002411134.1| Ixodes scapularis hypothetical protein, mRNA	95.514	6175	0
GXP_Contig_4313	IscW_ISCW020743	tr|Q4PM30|Q4PM30_IXOSC Ribosomal protein S19 OS=Ixodes scapularis GN=IscW_ISCW020743 PE=2 SV=1	4380.12	4643.57	2103.25	2122.83	1407.34	1154.9	-0.0842659	-0.0133692	0.285199	1.1221e-09	0.413138	1.7034e-39	6.60386e-08	0.744993	1.6133e-37	20874	22457	18731	12369	13016	5332	contig_106887	99.474	190	4.74e-93	NA	NA	NA	NA	gi|67084002|gb|DQ066299.1| Ixodes scapularis ribosomal protein S19 mRNA, complete cds	98.026	456	0
noHitAssembly_12520	NA	tr|V5I2X9|V5I2X9_IXORI Putative cathepsin b OS=Ixodes ricinus PE=2 SV=1	126.741	73.406	344.497	368.823	969.763	1154.04	0.787913	-0.0984372	-0.250987	9.51522e-17	0.0134117	5.61619e-26	1.14434e-14	0.0946317	3.39225e-24	604	355	3068	2149	8969	5328	contig_16061	95.238	42	6.38e-10	gi|240992704|ref|NW_002523009.1| Ixodes scapularis strain Wikel colony 1108462642450, whole genome shotgun sequence	87.317	410	1.97e-126	gi|240992698|ref|XM_002404430.1| Ixodes scapularis cathepsin B endopeptidase, putative, mRNA	88.618	123	6.68e-32
GXP_Contig_7302	NA	tr|A0A131Y753|A0A131Y753_IXORI Putative ribosomal protein l31 OS=Ixodes ricinus PE=2 SV=1	4034.94	3970.31	2261.35	2092.11	1336.84	1145.81	0.0232948	0.112226	0.222467	0.112772	3.16888e-12	5.17667e-24	0.396943	1.67871e-10	2.89447e-22	19229	19201	20139	12190	12364	5290	contig_28052	99.8	500	0	NA	NA	NA	NA	gi|241122569|ref|XM_002403538.1| Ixodes scapularis ribosomal protein L31, putative, mRNA	97.867	422	0
GXP_Contig_9934	NA	tr|A0A0K8R4A6|A0A0K8R4A6_IXORI Putative ornithine decarboxylase OS=Ixodes ricinus PE=2 SV=1	3781.67	4563.55	1287.26	1352.23	1255.21	1134.76	-0.271135	-0.0710424	0.14554	6.6836e-79	0.000592736	8.44103e-11	4.90481e-76	0.00784386	2.23848e-09	18022	22070	11464	7879	11609	5239	contig_4396	99.565	460	0	gi|241780103|ref|NW_002865697.1| Ixodes scapularis strain Wikel colony 1108388227758, whole genome shotgun sequence	95.545	202	3.24e-86	gi|241699675|ref|XM_002413099.1| Ixodes scapularis ornithine decarboxylase, putative, mRNA	97.219	1690	0
GXP_Contig_11990	NA	tr|A0A0K8RIV4|A0A0K8RIV4_IXORI Putative secreted protein OS=Ixodes ricinus PE=2 SV=1	22.872	36.599	14.597	12.872	746.596	1131.94	-0.678222	0.181436	-0.600404	8.93389e-05	0.371425	3.74684e-122	0.00189979	0.692608	8.62237e-120	109	177	130	75	6905	5226	contig_91246	100	43	1.41e-13	NA	NA	NA	NA	gi|241157313|ref|XM_002407958.1| Ixodes scapularis hypothetical protein, mRNA	94.831	445	0
GXP_Contig_4	NA	tr|A0A0K8R3P5|A0A0K8R3P5_IXORI Putative phosphoenolpyruvate carboxykinase OS=Ixodes ricinus PE=2 SV=1	240.892	172.451	501.811	435.413	1046.42	1112.45	0.4822	0.20476	-0.0882756	1.42815e-13	3.85439e-09	0.000181126	1.33737e-11	1.45912e-07	0.00189319	1148	834	4469	2537	9678	5136	contig_81583	99.667	601	0	gi|241048284|ref|NW_002533527.1| Ixodes scapularis strain Wikel colony 1108462845914, whole genome shotgun sequence	97.719	263	4.73e-125	gi|241140714|ref|XM_002404789.1| Ixodes scapularis phosphoenolpyruvate carboxykinase, putative, mRNA	98.795	498	0
GXP_Contig_13557	NA	tr|V5HDU5|V5HDU5_IXORI Putative methyltransferase OS=Ixodes ricinus PE=2 SV=1	46.164	69.89	59.961	22.826	525.05	1099.24	-0.598318	1.39335	-1.06598	1.2798e-06	1.76542e-29	0	4.51181e-05	2.30545e-27	0	220	338	534	133	4856	5075	contig_183971	100	210	4.49e-106	NA	NA	NA	NA	gi|241643369|ref|XM_002411006.1| Ixodes scapularis glycine N-methyltransferase, putative, mRNA	96.455	677	0
GXP_Contig_7274	RpS29	sp|Q4PM47|RS29_IXOSC 40S ribosomal protein S29 OS=Ixodes scapularis GN=RpS29 PE=3 SV=1	4500.98	4711.81	2139.41	2068.94	1387.77	1091.66	-0.0660409	0.0483178	0.346249	1.4068e-06	0.00316471	1.87805e-55	4.90185e-05	0.0314158	2.46671e-53	21450	22787	19053	12055	12835	5040	contig_40669	98.995	199	3.78e-97	NA	NA	NA	NA	gi|241593535|ref|XM_002404163.1| Ixodes scapularis ribosomal protein, putative, mRNA	98.537	205	2.45e-96
gi|242001143|ref|XM_002435170.1|	NA	gi|242001143|ref|XM_002435170.1| Ixodes scapularis secreted protein, putative, mRNA	1685.61	1378.16	164.95	82.208	1616.45	1091.01	0.290526	1.00468	0.567169	3.51558e-34	3.72377e-47	6.01267e-157	1.08049e-31	9.0914e-45	1.78109e-154	8033	6665	1469	479	14950	5037	contig_190089	92.444	225	2.55e-86	NA	NA	NA	NA	gi|242001143|ref|XM_002435170.1| Ixodes scapularis secreted protein, putative, mRNA	100	795	0
gi|241647494|ref|XM_002411102.1|	NA	gi|241647494|ref|XM_002411102.1| Ixodes scapularis translation elongation factor EF-1 alpha/Tu, putative, mRNA	4685.85	5445.86	4006.97	4160.37	1177.79	1085.81	-0.216851	-0.0542002	0.117317	7.72814e-62	3.90397e-06	3.50304e-07	3.96994e-59	9.20453e-05	6.17746e-06	22331	26337	35685	24241	10893	5013	contig_179506	96.948	852	0	gi|241647518|ref|NW_002741167.1| Ixodes scapularis strain Wikel colony 1108462994682, whole genome shotgun sequence	99.765	852	0	gi|241647494|ref|XM_002411102.1| Ixodes scapularis translation elongation factor EF-1 alpha/Tu, putative, mRNA	100	1715	0
GXP_Contig_5609	NA	sp|Q4PM31|RS3A_IXOSC 40S ribosomal protein S3a OS=Ixodes scapularis PE=2 SV=1	4111.74	4255.45	2339.17	2319.17	1297.49	1083.64	-0.0495651	0.012385	0.259831	0.000560907	0.426017	7.10156e-31	0.00907725	0.759558	5.07033e-29	19595	20580	20832	13513	12000	5003	contig_149039	98.953	191	3.91e-92	gi|241853410|ref|NW_002856699.1| Ixodes scapularis strain Wikel colony 1108462909180, whole genome shotgun sequence	100	125	1.49e-58	gi|67083998|gb|DQ066297.1| Ixodes scapularis isolate is-all-378 40S ribosomal protein S3a mRNA, complete cds	99.016	813	0
GXP_Contig_10668	NA	tr|A0A147BGR1|A0A147BGR1_IXORI Putative aromatic amino acid hydroxylase OS=Ixodes ricinus PE=4 SV=1	85.403	63.48	218.96	344.28	803.144	1078.23	0.427985	-0.652915	-0.424932	8.01196e-05	5.67974e-47	7.12524e-63	0.00173138	1.3767e-44	1.01745e-60	407	307	1950	2006	7428	4978	contig_42299	99.265	136	3.99e-63	gi|241078444|ref|NW_002539415.1| Ixodes scapularis strain Wikel colony 1108462961506, whole genome shotgun sequence	90.773	466	4.46e-174	gi|242000123|ref|XM_002434660.1| Ixodes scapularis tyrosine/tryptophan monooxygenase, putative, mRNA	97.034	472	0
GXP_Contig_4930	NA	tr|A0A0K8R6D3|A0A0K8R6D3_IXORI Putative c1-tetrahydrofolate synthase OS=Ixodes ricinus PE=2 SV=1	177.102	145.364	776.353	645.654	1174.98	1063.28	0.28491	0.265952	0.144113	0.000106185	4.64952e-21	4.93073e-10	0.00221352	4.19978e-19	1.21716e-08	844	703	6914	3762	10867	4909	contig_72544	100	466	0	gi|241746844|ref|NW_002819239.1| Ixodes scapularis strain Wikel colony 1108462959168, whole genome shotgun sequence	94.406	429	0	gi|241563685|ref|XM_002401707.1| Ixodes scapularis hypothetical protein, mRNA	95.189	291	1.91e-122
GXP_Contig_29828	NA	tr|A0A131Y949|A0A131Y949_IXORI Putative tick kunitz 85 OS=Ixodes ricinus PE=2 SV=1	135.764	105.869	285.659	171.454	1165.25	1059.38	0.358821	0.736472	0.137415	2.44901e-05	3.99755e-48	3.33181e-09	0.00062017	1.01267e-45	7.49994e-08	647	512	2544	999	10777	4891	contig_203186	93.301	209	3.77e-82	gi|241846933|ref|NW_002850806.1| Ixodes scapularis strain Wikel colony 1108462794546, whole genome shotgun sequence	94.495	218	2.92e-90	gi|241591994|ref|XM_002403992.1| Ixodes scapularis trypsin inhibitor, putative, mRNA	91.705	217	1.92e-77
GXP_Contig_21677	NA	tr|V5GJA7|V5GJA7_IXORI Putative midgut cysteine proteinase 2 OS=Ixodes ricinus PE=2 SV=1	347.489	321.537	593.55	604.807	1147.95	1056.57	0.111983	-0.0271053	0.119675	0.0278766	0.377307	2.92571e-07	0.164384	0.698935	5.23564e-06	1656	1555	5286	3524	10617	4878	contig_101222	98.611	288	1.37e-142	gi|241832439|ref|NW_002837707.1| Ixodes scapularis strain Wikel colony 1108462540220, whole genome shotgun sequence	87.786	131	4.49e-35	gi|241577795|ref|XM_002403608.1| Ixodes scapularis midgut cysteine proteinase, putative, mRNA	94.454	1659	0
GXP_Contig_10914	NA	tr|A0A0K8RK15|A0A0K8RK15_IXORI Uncharacterized protein OS=Ixodes ricinus PE=2 SV=1	4.197	5.169	4.828	5.835	367.946	1052.45	-0.300527	-0.273307	-1.51619	0.485791	0.402312	0	0.855609	0.729767	0	20	25	43	34	3403	4859	contig_223945	97.101	69	1.9e-24	gi|241839458|ref|NW_002844035.1| Ixodes scapularis strain Wikel colony 1108462663124, whole genome shotgun sequence	97.059	68	1.15e-23	gi|241706324|ref|XM_002413233.1| Ixodes scapularis hypothetical protein, mRNA	89.61	154	7.21e-46
GXP_Contig_1303	NA	tr|V5HHH1|V5HHH1_IXORI 40S ribosomal protein SA OS=Ixodes ricinus PE=2 SV=1	8692.88	10024.3	2429.11	2237.48	1253.81	1050.72	-0.205596	0.118553	0.254935	6.61968e-102	2.46904e-14	6.96782e-29	6.80106e-99	1.5405e-12	4.63052e-27	41427	48479	21633	13037	11596	4851	NA	NA	NA	NA	gi|241757326|ref|NW_002824031.1| Ixodes scapularis strain Wikel colony 1108463049900, whole genome shotgun sequence	97.98	297	3.18e-144	gi|325302797|tpg|BK007193.1| TPA_exp: Amblyomma variegatum 40S ribosomal protein SA mRNA, partial cds	87.248	596	0
GXP_Contig_4423	NA	tr|A0A0K8R808|A0A0K8R808_IXORI Putative 60s ribosomal protein l7 OS=Ixodes ricinus PE=2 SV=1	4580.3	4896.67	2208.91	2270.09	1106.54	1040.11	-0.0963577	-0.039411	0.0893237	9.45802e-13	0.0130047	0.000158301	8.1559e-11	0.0933234	0.00167728	21828	23681	19672	13227	10234	4802	contig_190429	100	252	1.27e-129	NA	NA	NA	NA	gi|67083986|gb|DQ066291.1| Ixodes scapularis isolate is-all-399 ribosomal protein L7-like mRNA, complete cds	98.675	755	0
GXP_Contig_23854	NA	tr|V5HZT0|V5HZT0_IXORI Putative 60s acidic ribosomal protein p1 (Fragment) OS=Ixodes ricinus PE=2 SV=1	7558.51	7530.17	3928.37	3531.02	1204.5	1034.69	0.00541848	0.153846	0.219233	0.61191	6.35213e-36	3.12759e-21	0.871191	1.08638e-33	1.56633e-19	36021	36417	34985	20574	11140	4777	contig_202765	100	240	7.65e-123	NA	NA	NA	NA	gi|242002647|ref|XM_002435922.1| Ixodes scapularis 60S acidic ribosomal protein P1, putative, mRNA	95.304	362	7.91e-160
GXP_Contig_14109	NA	tr|A0A131Y410|A0A131Y410_IXORI Putative aicar transformylase/imp cyclohydrolase/methylglyoxal synthase (Fragment) OS=Ixodes ricinus PE=2 SV=1	117.089	119.31	497.544	435.585	1165.47	1027.11	-0.0271094	0.19187	0.182317	0.751561	3.62245e-08	6.87526e-15	0.945307	1.21926e-06	2.4111e-13	558	577	4431	2538	10779	4742	contig_59575	100	159	2.61e-77	gi|241719482|ref|NW_002768197.1| Ixodes scapularis strain Wikel colony 1108462743798, whole genome shotgun sequence	92.958	142	2.12e-50	gi|241623032|ref|XM_002407443.1| Ixodes scapularis aminoimidazole-4-carboxamide ribonucleotidetransformylase/IMP cyclohydrolase, putative, mRNA	97.007	969	0
GXP_Contig_20509	RpL17	sp|Q4PM54|RL17_IXOSC 60S ribosomal protein L17 OS=Ixodes scapularis GN=RpL17 PE=2 SV=1	4052.77	3772.84	2040.6	1969.06	1213.26	1000.47	0.103259	0.0514857	0.27821	3.70681e-12	0.00214479	8.89803e-33	2.96207e-10	0.023087	6.86332e-31	19314	18246	18173	11473	11221	4619	contig_137896	100	199	6.45e-100	gi|241713126|ref|NW_002804504.1| Ixodes scapularis strain Wikel colony 1108462675996, whole genome shotgun sequence	98.02	101	2.55e-41	gi|67083950|gb|DQ066273.1| Ixodes scapularis isolate is-all-clu554 ribosomal protein L17 mRNA, complete cds	98.746	558	0
GXP_Contig_7099	NA	tr|V5HKG8|V5HKG8_IXORI Putative cysteine s-methyltransferase OS=Ixodes ricinus PE=2 SV=1	249.495	272.738	64.228	32.094	548.837	1000.47	-0.128505	1.0009	-0.866227	0.0258021	2.92046e-19	1.54669e-203	0.159639	2.41167e-17	5.38344e-201	1189	1319	572	187	5076	4619	contig_76638	96.907	194	4.68e-87	gi|240978647|ref|NW_002517776.1| Ixodes scapularis strain Wikel colony 1108462544086, whole genome shotgun sequence	90.799	576	0	gi|240978643|ref|XM_002402963.1| Ixodes scapularis homocysteine S-methyltransferase, putative, mRNA	97.972	641	0
GXP_Contig_20816	IscW_ISCW021239	tr|Q4PM81|Q4PM81_IXOSC 60S ribosomal protein L44, putative OS=Ixodes scapularis GN=IscW_ISCW021239 PE=2 SV=1	4895.06	5239.5	2452.01	2431.76	1137.25	999.82	-0.0981046	0.0119681	0.185805	5.61931e-14	0.43088	4.71549e-15	5.43185e-12	0.766566	1.6684e-13	23328	25339	21837	14169	10518	4616	contig_73501	100	120	1.57e-56	gi|241754621|ref|NW_002784016.1| Ixodes scapularis strain Wikel colony 1108463049050, whole genome shotgun sequence	98.333	120	5.73e-53	gi|241754614|ref|XM_002406224.1| Ixodes scapularis 60S ribosomal protein L44, putative, mRNA	97.807	456	0
GXP_Contig_11150	NA	tr|A0A0K8RK74|A0A0K8RK74_IXORI Putative nadh:ubiquinone oxidoreductase ndufs2/49 kDa subunit OS=Ixodes ricinus PE=2 SV=1	4379.49	4013.94	2622.24	2404.81	1205.47	992.672	0.125743	0.124877	0.28021	1.91344e-18	7.76042e-17	5.30587e-33	2.55782e-16	5.62288e-15	4.15005e-31	20871	19412	23353	14012	11149	4583	contig_69654	98.78	656	0	gi|241859244|ref|NW_002861801.1| Ixodes scapularis strain Wikel colony 1108463005440, whole genome shotgun sequence	99.119	227	1.11e-111	gi|67084054|gb|DQ066325.1| Ixodes scapularis isolate IS-6-12L-111 40S ribosomal protein S9 mRNA, complete cds	98.446	579	0
GXP_Contig_25853	IscW_ISCW019130	tr|B7PR90|B7PR90_IXOSC Ribosomal protein L13A, putative OS=Ixodes scapularis GN=IscW_ISCW019130 PE=3 SV=1	5545.13	5881.75	2458.53	2427.64	1232.61	987.257	-0.0850247	0.0182403	0.320221	4.51233e-12	0.229829	6.43423e-43	3.5898e-10	0.580638	6.51495e-41	26426	28445	21895	14145	11400	4558	contig_127464	99.597	248	7.67e-126	NA	NA	NA	NA	gi|242004231|ref|XM_002436237.1| Ixodes scapularis ribosomal protein L13A, putative, mRNA	98.024	658	0
noHitAssembly_74544	NA	tr|A0A131Y3A8|A0A131Y3A8_IXORI Putative splicing factor 3b subunit 2 (Fragment) OS=Ixodes ricinus PE=2 SV=1	1484.59	933.801	626.562	697.485	2222.38	985.957	0.668878	-0.154705	1.17251	2.69728e-134	1.2033e-07	0	3.46398e-131	3.73311e-06	0	7075	4516	5580	4064	20554	4552	contig_404	90.974	421	2.6e-159	gi|241739321|ref|NW_002777415.1| Ixodes scapularis strain Wikel colony 1108462922576, whole genome shotgun sequence	93.399	303	1.28e-124	gi|969813047|pdb|5FLX|1 Chain 1, Mammalian 40s Hcv-ires Complex	95.238	462	0
GXP_Contig_15087	NA	tr|A0A131XUQ8|A0A131XUQ8_IXORI Putative serine proteinase (Fragment) OS=Ixodes ricinus PE=2 SV=1	124.433	90.361	1780.99	1600.06	692.317	978.809	0.461597	0.154549	-0.499595	3.311e-07	2.81379e-17	1.85035e-76	1.32584e-05	2.09277e-15	3.14165e-74	593	437	15861	9323	6403	4519	contig_125089	98.944	284	4.17e-142	gi|240975472|ref|NW_002514933.1| Ixodes scapularis strain Wikel colony 1108443342349, whole genome shotgun sequence	96.479	284	3.33e-130	gi|241559224|ref|XM_002400446.1| Ixodes scapularis serine proteinase, putative, mRNA	93.234	606	0
GXP_Contig_32643	RpL18	sp|Q4PM04|RL18_IXOSC 60S ribosomal protein L18 OS=Ixodes scapularis GN=RpL18 PE=2 SV=1	4206.16	4282.34	2322.55	2237.14	1154.87	967.113	-0.0258929	0.0540561	0.255975	0.0694672	0.000588075	6.27743e-27	0.297165	0.00778524	3.9104e-25	20045	20710	20684	13035	10681	4465	contig_141477	98.532	1022	0	NA	NA	NA	NA	gi|241672695|ref|XM_002400272.1| Ixodes scapularis ribosomal protein L18, putative, mRNA	98.197	610	0
GXP_Contig_571	NA	tr|A0A0K8RHY9|A0A0K8RHY9_IXORI 40S ribosomal protein S12 OS=Ixodes ricinus PE=2 SV=1	4437.4	4242.43	2690.06	2638.05	1235.64	963.648	0.0648254	0.0281675	0.35868	4.31388e-06	0.0528028	7.77364e-53	0.000134655	0.243603	9.53555e-51	21147	20517	23957	15371	11428	4449	contig_170440	100	212	1.53e-107	NA	NA	NA	NA	gi|241171147|ref|XM_002410555.1| Ixodes scapularis 40S ribosomal protein S12, putative, mRNA	98.374	369	0
GXP_Contig_3896	NA	tr|V5HIS1|V5HIS1_IXORI Putative 40s ribosomal protein s3-a OS=Ixodes ricinus PE=2 SV=1	3930.23	3829.91	2057.1	2031.18	1060.69	953.467	0.0373036	0.0182917	0.153755	0.0124143	0.270804	3.06287e-10	0.0976817	0.653529	7.6558e-09	18730	18522	18320	11835	9810	4402	contig_98762	87.162	148	2.66e-39	gi|241847586|ref|NW_002851429.1| Ixodes scapularis strain Wikel colony 1108462806700, whole genome shotgun sequence	98.958	288	3.87e-144	gi|90991376|dbj|AB246886.1| Lethenteron camtschaticum RPS3 mRNA for ribosomal protein S3, partial cds	83.826	643	1.12e-169
GXP_Contig_9466	NA	tr|A0A0K8RE48|A0A0K8RE48_IXORI Putative prosaposin OS=Ixodes ricinus PE=2 SV=1	100.511	98.012	142.043	146.74	1432.64	950.002	0.0363231	-0.0469345	0.592676	0.697479	0.453181	1.29395e-150	0.910534	0.797356	3.71443e-148	479	474	1265	855	13250	4386	contig_40252	100	269	2.34e-138	gi|241050269|ref|NW_002533970.1| Ixodes scapularis strain Wikel colony 1108462855556, whole genome shotgun sequence	97.024	168	1.21e-73	gi|241710659|ref|XM_002412013.1| Ixodes scapularis saposin, putative, mRNA	92.335	1670	0
GXP_Contig_15326	IscW_ISCW002675	tr|B7PC99|B7PC99_IXOSC Trypsin, putative (Fragment) OS=Ixodes scapularis GN=IscW_ISCW002675 PE=3 SV=1	11.751	11.579	10.667	12.014	1980.07	943.721	0.0212729	-0.171562	1.06912	0.938042	0.442739	0	1	0.783526	0	56	56	95	70	18313	4357	contig_191800	88.462	364	4.25e-120	gi|241750193|ref|NW_002820693.1| Ixodes scapularis strain Wikel colony 1108462986596, whole genome shotgun sequence	91.803	183	5.99e-66	gi|241164619|ref|XM_002409485.1| Ixodes scapularis trypsin, putative, mRNA	85.531	622	0
GXP_Contig_15865	NA	tr|A0A131XV59|A0A131XV59_IXORI Putative secreted protein (Fragment) OS=Ixodes ricinus PE=2 SV=1	149.193	105.042	621.622	496.168	679.559	934.407	0.506214	0.325209	-0.459452	1.1803e-09	2.03077e-24	6.23015e-63	6.91243e-08	2.11829e-22	8.98852e-61	711	508	5536	2891	6285	4314	contig_8701	100	378	0	NA	NA	NA	NA	gi|241242365|ref|XM_002401912.1| Ixodes scapularis secreted protein, putative, mRNA	94.84	717	0
GXP_Contig_20061	NA	tr|A0A0K8RP02|A0A0K8RP02_IXORI Tetraspanin OS=Ixodes ricinus PE=2 SV=1	232.918	214.84	167.308	179.863	871.154	926.176	0.11656	-0.104392	-0.0883586	0.061159	0.0673681	0.000628464	0.270373	0.284824	0.00565963	1110	1039	1490	1048	8057	4276	contig_184421	99.832	595	0	gi|241048583|ref|NW_002533584.1| Ixodes scapularis strain Wikel colony 1108462847136, whole genome shotgun sequence	84.615	117	9.98e-23	gi|241997977|ref|XM_002433587.1| Ixodes scapularis tetraspanin, putative, mRNA	95.645	574	0
GXP_Contig_32755	NA	tr|A0A131Y6H6|A0A131Y6H6_IXORI Uncharacterized protein (Fragment) OS=Ixodes ricinus PE=2 SV=1	110.374	80.022	334.167	339.99	999.93	920.111	0.463932	-0.024923	0.120019	1.36469e-06	0.54267	1.59272e-06	4.769e-05	0.853777	2.5591e-05	526	387	2976	1981	9248	4248	contig_69737	96.507	229	4.46e-103	gi|241797132|ref|NW_002830085.1| Ixodes scapularis strain Wikel colony 1108396219556, whole genome shotgun sequence	84.259	108	5.08e-20	gi|241669149|ref|XM_002411348.1| Ixodes scapularis hypothetical protein, mRNA	96.065	432	0
GXP_Contig_3394	IscW_ISCW018602	sp|B7PKZ1|CYTL2_IXOSC Salivary cystatin-L2 OS=Ixodes scapularis GN=IscW_ISCW018602 PE=1 SV=1	335.528	281.836	54.01	41.362	1123.84	919.895	0.251577	0.384921	0.288896	2.1532e-06	0.000430814	1.2684e-32	7.12299e-05	0.00602782	9.75648e-31	1599	1363	481	241	10394	4247	contig_125151	98.529	272	2.85e-134	gi|241729176|ref|NW_002772912.1| Ixodes scapularis strain Wikel colony 1108462834838, whole genome shotgun sequence	94.485	272	1.06e-115	gi|241729171|ref|XM_002412212.1| Ixodes scapularis cystatin-2 precursor, putative, mRNA	95.425	459	0
GXP_Contig_561	RpS4	sp|Q4PMB3|RS4_IXOSC 40S ribosomal protein S4 OS=Ixodes scapularis GN=RpS4 PE=2 SV=1	4892.12	4713.88	2467.62	2500.41	1041.34	916.862	0.0535448	-0.0190415	0.183666	6.48531e-05	0.20623	1.23723e-13	0.00144043	0.534156	4.01055e-12	23314	22797	21976	14569	9631	4233	contig_163792	99.257	269	1.25e-135	gi|241851123|ref|NW_002854660.1| Ixodes scapularis strain Wikel colony 1108462869500, whole genome shotgun sequence	97.744	133	3.93e-58	gi|67083832|gb|DQ066214.1| Ixodes scapularis isolate ISUFL21 ribosomal protein S4 mRNA, complete cds	98.352	789	0
GXP_Contig_6605	NA	tr|A0A131Y6H0|A0A131Y6H0_IXORI Putative 40s ribosomal protein s30 OS=Ixodes ricinus PE=2 SV=1	3674.02	3582.19	1924.71	1766.02	1069.35	914.046	0.0365172	0.12414	0.226389	0.0179648	1.2735e-12	3.89913e-20	0.12595	6.95408e-11	1.86549e-18	17509	17324	17141	10290	9890	4220	contig_55634	93.007	143	2.78e-51	gi|240973096|ref|NW_002513098.1| Ixodes scapularis strain Wikel colony 1108424961348, whole genome shotgun sequence	98.421	190	5.73e-90	gi|51011535|gb|AY674244.1| Ixodes pacificus clone IP_7_60_92_99_CLU 40S ribosomal protein S30 mRNA, complete cds	97.284	405	0
GXP_Contig_18786	IscW_ISCW023299	tr|Q4PM10|Q4PM10_IXOSC 40S ribosomal protein S14, putative OS=Ixodes scapularis GN=IscW_ISCW023299 PE=2 SV=1	4455.66	4275.51	2111.11	2028.61	1119.41	900.401	0.0595416	0.0575109	0.314095	2.29909e-05	0.000494263	8.61718e-38	0.00058968	0.00677214	7.91899e-36	21234	20677	18801	11820	10353	4157	contig_13126	100	167	1.57e-82	gi|241836197|ref|NW_002841068.1| Ixodes scapularis strain Wikel colony 1108462605478, whole genome shotgun sequence	99.401	167	1.23e-80	gi|241836193|ref|XM_002415047.1| Ixodes scapularis 40S ribosomal protein S14, putative, mRNA	99.067	536	0
GXP_Contig_15391	IscW_ISCW021749	tr|Q4PM83|Q4PM83_IXOSC Ribosomal protein L27A OS=Ixodes scapularis GN=IscW_ISCW021749 PE=2 SV=1	4612.62	4750.06	2316.6	2491.66	1055.29	900.184	-0.0423615	-0.105098	0.229346	0.00180993	6.84268e-12	2.35923e-20	0.0229733	3.49308e-10	1.14249e-18	21982	22972	20631	14518	9760	4156	contig_196944	88.235	323	1.08e-104	NA	NA	NA	NA	gi|67083892|gb|DQ066244.1| Ixodes scapularis isolate ISN-L-99 ribosomal protein L27A mRNA, complete cds	97.987	447	0
GXP_Contig_5626	NA	tr|A0A131Y2Q7|A0A131Y2Q7_IXORI Putative secreted protein (Fragment) OS=Ixodes ricinus PE=2 SV=1	18.256	13.44	14.148	10.126	2240.65	898.018	0.441838	0.482534	1.3191	0.0604246	0.0263585	0	0.268082	0.155679	0	87	65	126	59	20723	4146	NA	NA	NA	NA	NA	NA	NA	NA	gi|241670246|ref|XM_002399745.1| Ixodes scapularis hypothetical protein, mRNA	93.706	572	0
GXP_Contig_5769	act	tr|Q5CAR2|Q5CAR2_IXORI Actin OS=Ixodes ricinus GN=act PE=2 SV=1	1452.07	1197.86	3257.11	2984.05	1376.96	896.502	0.277654	0.126324	0.619106	2.33057e-27	5.59701e-21	1.97468e-156	5.40678e-25	5.02865e-19	5.7879e-154	6920	5793	29007	17387	12735	4139	contig_74765	98.545	1512	0	gi|241238292|ref|NW_002639693.1| Ixodes scapularis strain Wikel colony 1108462584220, whole genome shotgun sequence	97.697	1042	0	gi|60730229|emb|AJ889837.1| Ixodes ricinus mRNA for actin (act gene)	97.171	1131	0
GXP_Contig_28011	NA	tr|A0A131Y9N7|A0A131Y9N7_IXORI Putative farnesoic acid o-methyltransferase (Fragment) OS=Ixodes ricinus PE=2 SV=1	262.715	154.875	1034.5	789.819	1095.73	896.285	0.762394	0.389342	0.28986	2.92038e-31	1.02022e-54	4.85915e-32	8.07801e-29	3.06903e-52	3.61773e-30	1252	749	9213	4602	10134	4138	contig_141118	82.051	234	5.29e-49	gi|240994457|ref|NW_002523437.1| Ixodes scapularis strain Wikel colony 1108462650850, whole genome shotgun sequence	96.154	546	0	gi|241683620|ref|XM_002411602.1| Ixodes scapularis conserved hypothetical protein, mRNA	97.425	233	5.33e-106
GXP_Contig_4086	NA	tr|A0A0K8RIY8|A0A0K8RIY8_IXORI Putative 60s ribosomal protein l21 OS=Ixodes ricinus PE=2 SV=1	3776	3697.78	2069.57	1962.53	1094.54	891.953	0.0301998	0.0766099	0.295282	0.0470077	4.65888e-06	4.30128e-33	0.229979	0.000108628	3.39289e-31	17995	17883	18431	11435	10123	4118	contig_17582	100	419	0	NA	NA	NA	NA	gi|241122581|ref|XM_002403544.1| Ixodes scapularis ribosomal protein L21, putative, mRNA	97.126	522	0
GXP_Contig_8079	NA	tr|A0A0K8RNW8|A0A0K8RNW8_IXORI Putative 60s ribosomal protein l5 (Fragment) OS=Ixodes ricinus PE=2 SV=1	6751.9	7061.61	2341.86	2441.03	1163.41	891.087	-0.0647057	-0.0598316	0.384725	6.86106e-09	9.76189e-05	1.39026e-56	3.63353e-07	0.00167208	1.84342e-54	32177	34151	20856	14223	10760	4114	contig_62553	99.813	1072	0	NA	NA	NA	NA	gi|241998813|ref|XM_002434005.1| Ixodes scapularis 60S ribosomal protein L5, putative, mRNA	98.134	1072	0
GXP_Contig_14173	NA	tr|V5IJN6|V5IJN6_IXORI Putative sulfotransferase (Fragment) OS=Ixodes ricinus PE=2 SV=1	13.639	8.891	13.362	15.79	1045.77	890.004	0.61732	-0.240875	0.232687	0.0278125	0.222128	1.04336e-20	0.164154	0.564911	5.10585e-19	65	43	119	92	9672	4109	contig_40849	99.611	1028	0	gi|241836389|ref|NW_002841254.1| Ixodes scapularis strain Wikel colony 1108462608984, whole genome shotgun sequence	88.123	261	7.02e-82	gi|149465770|gb|AC205634.1| Ixodes scapularis BAC ISG1-06P02, complete sequence	94.595	74	2.97e-21
GXP_Contig_6096	NA	tr|A0A0K8RKT7|A0A0K8RKT7_IXORI Putative glutathione s-transferase mu class rhipicephalus annulatus glutathione s-transferase OS=Ixodes ricinus PE=2 SV=1	682.177	694.561	1839.94	1774.09	1006.31	888.921	-0.0259553	0.0525772	0.178946	0.464429	0.00292442	1.19954e-12	0.835897	0.029403	3.61093e-11	3251	3359	16386	10337	9307	4104	contig_193599	100	155	1.45e-75	gi|241758155|ref|NW_002824794.1| Ixodes scapularis strain Wikel colony 1108463064990, whole genome shotgun sequence	82.453	530	2.29e-120	gi|241758153|ref|XM_002401705.1| Ixodes scapularis glutathione S-transferase, putative, mRNA	95.337	815	0
GXP_Contig_7222	NA	tr|A0A0K8RQ59|A0A0K8RQ59_IXORI Putative ribosomal protein s18 (Fragment) OS=Ixodes ricinus PE=2 SV=1	3831.19	4166.95	2131.1	2131.07	1018.53	887.405	-0.121202	1.89554e-05	0.19882	1.66546e-16	0.999077	2.47166e-15	1.97001e-14	0.999107	8.93809e-14	18258	20152	18979	12417	9420	4097	contig_94608	98.058	309	2.25e-151	gi|240969276|ref|NW_002510133.1| Ixodes scapularis strain Wikel colony 1108396220570, whole genome shotgun sequence	95.793	309	1.79e-139	gi|33521689|gb|AY342352.1| Ixodes ricinus ribosomal protein S18 mRNA, partial cds	100	452	0
GXP_Contig_1562	NA	tr|A0A0K8R6Q9|A0A0K8R6Q9_IXORI Putative mucin OS=Ixodes ricinus PE=2 SV=1	238.584	115.174	421.863	154.291	583.761	884.372	1.05068	1.45112	-0.599276	7.97954e-48	8.432e-209	1.57813e-95	3.49922e-45	1.49521e-205	2.98932e-93	1137	557	3757	899	5399	4083	NA	NA	NA	NA	gi|241835654|ref|NW_002840614.1| Ixodes scapularis strain Wikel colony 1108462596288, whole genome shotgun sequence	97.059	34	2.73e-06	gi|67083292|gb|DQ065945.1| Ixodes scapularis isolate IS-6-12-J-cluster-530 putative secreted salivary protein mRNA, complete cds	96.541	318	3.13e-145
GXP_Contig_32681	IscW_ISCW000476	tr|Q4PM27|Q4PM27_IXOSC Ribosomal protein L11 OS=Ixodes scapularis GN=IscW_ISCW000476 PE=2 SV=1	4952.76	5064.16	2209.25	2073.92	1122.87	881.773	-0.0320888	0.0911971	0.348708	0.0144901	1.9238e-08	8.85551e-46	0.10862	6.72373e-07	9.66987e-44	23603	24491	19675	12084	10385	4071	contig_83101	94.958	119	2.14e-45	gi|241093912|ref|NW_002542084.1| Ixodes scapularis strain Wikel colony 1108463013446, whole genome shotgun sequence	84.405	731	0	gi|67084006|gb|DQ066301.1| Ixodes scapularis isolate IS-6-12L-99 ribosomal protein L11 mRNA, complete cds	98.227	564	0
noHitAssembly_66242	NA	uncharacterized RNA	28.748	39.701	339.107	310.985	407.951	873.109	-0.465714	0.124896	-1.09777	0.00364712	0.00274898	1.28446e-262	0.0392537	0.0278636	6.27471e-260	137	192	3020	1812	3773	4031	contig_70007	100	102	5.05e-47	NA	NA	NA	NA	NA	NA	NA	NA
GXP_Contig_27475	NA	uncharacterized RNA	7.554	11.373	4.491	4.462	469.366	872.893	-0.5903	0.00934621	-0.895091	0.0536301	0.978848	7.18331e-188	0.243419	0.999526	2.35317e-185	36	55	40	26	4341	4030	NA	NA	NA	NA	NA	NA	NA	NA	NA	NA	NA	NA
GXP_Contig_2490	NA	tr|A0A131XUF7|A0A131XUF7_IXORI Putative secreted protein OS=Ixodes ricinus PE=2 SV=1	129.469	110.212	1292.65	1612.93	1065.99	872.026	0.232325	-0.319356	0.289756	0.00639003	1.05488e-58	3.39859e-31	0.0599788	3.74117e-56	2.45165e-29	617	533	11512	9398	9859	4026	contig_67730	97.183	639	0	gi|241851482|ref|NW_002854973.1| Ixodes scapularis strain Wikel colony 1108462875688, whole genome shotgun sequence	95.305	639	0	gi|241851480|ref|XM_002415727.1| Ixodes scapularis secreted protein, putative, mRNA	95.238	672	0
GXP_Contig_30708	IscW_ISCW015484	tr|B7QP21|B7QP21_IXOSC Ribosomal protein S15Aa, putative OS=Ixodes scapularis GN=IscW_ISCW015484 PE=3 SV=1	4729.49	4994.68	2083.15	2074.26	1032.8	866.611	-0.0787061	0.00616929	0.253103	3.48381e-09	0.707989	9.05816e-24	1.93923e-07	0.961488	5.00445e-22	22539	24155	18552	12086	9552	4001	contig_24311	96.688	634	0	gi|241828751|ref|NW_002874405.1| Ixodes scapularis strain Wikel colony 1108463058054, whole genome shotgun sequence	91.055	436	1.31e-162	gi|67083976|gb|DQ066286.1| Ixodes scapularis isolate is-all-441 ribosomal protein S15Aa mRNA, complete cds	98.219	393	0
GXP_Contig_21486	X975_14429	tr|A0A087UZJ4|A0A087UZJ4_9ARAC 60S ribosomal protein L8 (Fragment) OS=Stegodyphus mimosarum GN=X975_14429 PE=4 SV=1	4788.25	4646.26	2408.45	2372.2	1068.59	861.63	0.0434277	0.0218751	0.310567	0.00132459	0.154331	2.00855e-35	0.0181314	0.461746	1.7423e-33	22819	22470	21449	13822	9883	3978	contig_44069	100	326	1.6e-170	NA	NA	NA	NA	gi|241570211|ref|XM_002402723.1| Ixodes scapularis conserved hypothetical protein, mRNA	94.977	1075	0
GXP_Contig_10189	NA	tr|A0A131Y234|A0A131Y234_IXORI Transketolase OS=Ixodes ricinus PE=2 SV=1	79.528	71.545	482.049	461.5	1053.78	857.947	0.152612	0.0628492	0.296608	0.154581	0.0693543	3.51939e-32	0.484494	0.291794	2.65576e-30	379	346	4293	2689	9746	3961	contig_43111	99.408	169	1.97e-81	gi|241825897|ref|NW_002873537.1| Ixodes scapularis strain Wikel colony 1108462988040, whole genome shotgun sequence	91.374	313	3.16e-116	gi|987960422|ref|XM_015568701.1| PREDICTED: Myotis davidii transketolase-like 2 (TKTL2), mRNA	74.167	1351	9.18e-142
noHitAssembly_71463	NA	uncharacterized RNA	9.023	5.79	10.555	6.865	835.149	843.219	0.640044	0.620595	-0.0138738	0.0645889	0.0160138	0.603858	0.281385	0.107563	0.8588	43	28	94	40	7724	3893	contig_65750	90.698	86	4.2e-24	NA	NA	NA	NA	NA	NA	NA	NA
GXP_Contig_20070	NA	tr|V5ICY8|V5ICY8_IXORI Putative vitellogenin-b OS=Ixodes ricinus PE=2 SV=1	254.321	200.573	881.23	749.831	1139.95	842.136	0.342523	0.232953	0.436845	3.22525e-08	9.6797e-19	9.2887e-70	1.55465e-06	7.80212e-17	1.44494e-67	1212	970	7848	4369	10543	3888	contig_85491	99.88	2495	0	gi|241734298|ref|NW_002813863.1| Ixodes scapularis strain Wikel colony 1108462856206, whole genome shotgun sequence	98.819	254	1.86e-124	gi|241240858|ref|XM_002401724.1| Ixodes scapularis apolipophorin, putative, mRNA	96.645	1252	0
noHitAssembly_39368	NA	gi|28564458|emb|AJ547804.1| Ixodes ricinus mRNA for glutathione peroxidase (gluper1 gene)	17.416	23.986	15.945	13.215	831.04	840.62	-0.461779	0.270928	-0.0165359	0.0249696	0.169769	0.537134	0.154927	0.489796	0.801227	83	116	142	77	7686	3881	contig_200075	93.277	119	3.79e-43	gi|241844203|ref|NW_002848292.1| Ixodes scapularis strain Wikel colony 1108462746352, whole genome shotgun sequence	91.27	126	2.98e-41	gi|241623160|ref|XM_002407484.1| Ixodes scapularis phospholipid-hydroperoxide glutathione peroxidase, putative, mRNA	97.297	37	9.03e-07
GXP_Contig_16848	NA	tr|A0A0K8RQF4|A0A0K8RQF4_IXORI Putative 40s ribosomal protein s17 (Fragment) OS=Ixodes ricinus PE=2 SV=1	3806.85	3983.54	1984.67	2029.64	1090.11	835.205	-0.0654563	-0.0323211	0.384265	1.10671e-05	0.0538462	5.15811e-53	0.00031018	0.247806	6.3552e-51	18142	19265	17675	11826	10082	3856	contig_2939	100	186	4.65e-93	gi|240978647|ref|NW_002517776.1| Ixodes scapularis strain Wikel colony 1108462544086, whole genome shotgun sequence	96.237	186	3.7e-81	gi|67084014|gb|DQ066305.1| Ixodes scapularis isolate IS-6-12L-68 ribosomal protein S17 mRNA, partial cds	98.728	393	0
GXP_Contig_32811	NA	tr|A0A131Y9F5|A0A131Y9F5_IXORI Putative dna-directed rna polymerase i subunit rpa49-like protein OS=Ixodes ricinus PE=2 SV=1	27.279	24.4	272.184	213.673	908.025	825.241	0.16091	0.349178	0.137917	0.380069	5.4297e-13	1.61598e-07	0.753329	3.06942e-11	2.97402e-06	130	118	2424	1245	8398	3810	contig_114080	99.756	821	0	gi|241112864|ref|NW_002546966.1| Ixodes scapularis strain Wikel colony 1108386222240, whole genome shotgun sequence	92.985	841	0	gi|241112862|ref|XM_002399798.1| Ixodes scapularis pterin-4-alpha-carbinolamine dehydratase, putative, mRNA	98.387	310	6.27e-151
GXP_Contig_3649	IscW_ISCW007295	sp|B7PRF6|MTND_IXOSC 1,2-dihydroxy-3-keto-5-methylthiopentene dioxygenase OS=Ixodes scapularis GN=IscW_ISCW007295 PE=3 SV=1	52.459	56.243	6.176	7.895	197.867	821.992	-0.100483	-0.354267	-2.05459	0.426406	0.213019	0	0.784866	0.546113	0	250	272	55	46	1830	3795	contig_50229	100	360	0	NA	NA	NA	NA	gi|241998253|ref|XM_002433725.1| Ixodes scapularis hypothetical protein, mRNA	99.13	115	2.41e-49
GXP_Contig_2983	NA	tr|A0A0K8R7A2|A0A0K8R7A2_IXORI Calponin OS=Ixodes ricinus PE=2 SV=1	719.108	762.177	301.379	228.262	1224.83	820.909	-0.0839176	0.400888	0.577285	0.0141671	5.73327e-18	3.60937e-123	0.106643	4.41017e-16	8.44562e-121	3427	3686	2684	1330	11328	3790	contig_233563	99.824	568	0	NA	NA	NA	NA	gi|241245179|ref|XM_002402393.1| Ixodes scapularis calponin, putative, mRNA	95.404	805	0
GXP_Contig_16493	NA	tr|V5H181|V5H181_IXORI Putative secreted protein OS=Ixodes ricinus PE=2 SV=1	69.246	57.897	261.292	250.916	923.811	819.826	0.258242	0.0584585	0.17228	0.02733	0.213304	5.32258e-11	0.162038	0.546763	1.43473e-09	330	280	2327	1462	8544	3785	contig_128271	87.108	287	5.34e-86	gi|241712901|ref|NW_002765057.1| Ixodes scapularis strain Wikel colony 1108462683352, whole genome shotgun sequence	81.752	274	7.27e-57	gi|241165997|ref|XM_002409720.1| Ixodes scapularis hypothetical protein, mRNA	95.994	674	0
GXP_Contig_1044	NA	tr|A0A131XV06|A0A131XV06_IXORI Putative secreted protein OS=Ixodes ricinus PE=2 SV=1	262.295	172.245	1924.6	1703.38	927.487	811.595	0.606728	0.17616	0.192567	2.0881e-21	1.85845e-23	2.42354e-13	3.59262e-19	1.8691e-21	7.72123e-12	1250	833	17140	9925	8578	3747	contig_209619	100	388	0	gi|241757567|ref|NW_002824238.1| Ixodes scapularis strain Wikel colony 1108463054172, whole genome shotgun sequence	95.588	68	1.34e-21	gi|241622126|ref|XM_002408848.1| Ixodes scapularis secreted protein, putative, mRNA	96.345	684	0
noHitAssembly_67188	NA	uncharacterized RNA	3.357	3.308	10.33	26.43	308.261	810.729	0.0212133	-1.35534	-1.39507	0.966859	2.32489e-13	0	1	1.34357e-11	0	16	16	92	154	2851	3743	NA	NA	NA	NA	NA	NA	NA	NA	NA	NA	NA	NA
GXP_Contig_10397	NA	tr|V5I0F5|V5I0F5_IXORI Putative dihydropteridine reductase dhpr/qdpr (Fragment) OS=Ixodes ricinus PE=2 SV=1	25.6	23.366	168.768	150.172	894.401	807.697	0.131733	0.168426	0.147108	0.484092	0.00469786	3.07577e-08	0.855404	0.0433764	6.21064e-07	122	113	1503	875	8272	3729	contig_54380	98.411	755	0	NA	NA	NA	NA	gi|241678692|ref|XM_002412574.1| Ixodes scapularis dihydropteridine reductase, putative, mRNA	97.196	214	9.9e-96
GXP_Contig_32810	NA	tr|A0A131Y9F5|A0A131Y9F5_IXORI Putative dna-directed rna polymerase i subunit rpa49-like protein OS=Ixodes ricinus PE=2 SV=1	29.797	21.091	289.252	209.039	901.429	799.033	0.49854	0.468555	0.173959	0.00735047	1.44137e-22	6.03428e-11	0.0673073	1.40761e-20	1.61718e-09	142	102	2576	1218	8337	3689	contig_114080	99.756	821	0	gi|241112864|ref|NW_002546966.1| Ixodes scapularis strain Wikel colony 1108386222240, whole genome shotgun sequence	92.985	841	0	gi|241112862|ref|XM_002399798.1| Ixodes scapularis pterin-4-alpha-carbinolamine dehydratase, putative, mRNA	98.387	310	6.27e-151
GXP_Contig_4731	IscW_ISCW019293	tr|B7PWR0|B7PWR0_IXOSC Dihydrodipicolinate synthase, putative OS=Ixodes scapularis GN=IscW_ISCW019293 PE=3 SV=1	10.072	10.959	3.705	4.806	627.227	796.867	-0.121766	-0.375363	-0.345351	0.671668	0.305452	2.04155e-32	0.893941	0.702645	1.56173e-30	48	53	33	28	5801	3679	contig_132326	98.639	147	9.08e-68	NA	NA	NA	NA	gi|241650170|ref|XM_002410163.1| Ixodes scapularis dihydrodipicolinate synthase, putative, mRNA	91.997	1187	0
GXP_Contig_20010	NA	tr|A0A0K8R3G6|A0A0K8R3G6_IXORI Putative ribosomal protein l35a OS=Ixodes ricinus PE=2 SV=1	3728.58	3778.84	2020.94	2011.96	1000.47	796.433	-0.0193164	0.00642629	0.329053	0.202899	0.700787	6.47385e-37	0.552899	0.953168	5.81498e-35	17769	18275	17998	11723	9253	3677	contig_223154	97.854	233	4.12e-110	gi|241851462|ref|NW_002854959.1| Ixodes scapularis strain Wikel colony 1108462875490, whole genome shotgun sequence	86.275	153	2.76e-39	gi|67084026|gb|DQ066311.1| Ixodes scapularis isolate IS-6-12L-35 ribosomal protein L35a mRNA, complete cds	97.506	441	0
GXP_Contig_16504	NA	tr|V5GMI7|V5GMI7_IXORI Putative asparaginyl peptidase OS=Ixodes ricinus PE=2 SV=1	170.597	52.521	1222.47	834.27	1022.64	796.217	1.69963	0.551213	0.361059	1.46713e-70	3.23628e-120	1.49123e-44	8.94178e-68	3.0288e-117	1.56102e-42	813	254	10887	4861	9458	3676	contig_47920	79	800	4.35e-150	gi|241747765|ref|NW_002819607.1| Ixodes scapularis strain Wikel colony 1108462965996, whole genome shotgun sequence	93.548	589	0	gi|46411099|gb|AY584752.1| Ixodes ricinus legumain-like protease precursor mRNA, complete cds	94.931	1164	0
GXP_Contig_22444	X975_12689	tr|A0A087UAC4|A0A087UAC4_9ARAC Fatty acid synthase (Fragment) OS=Stegodyphus mimosarum GN=X975_12689 PE=4 SV=1	79.948	63.687	727.508	351.66	1139.73	796	0.328063	1.04878	0.517857	0.00291958	3.27482e-216	1.32622e-94	0.0336383	6.49032e-213	2.49518e-92	381	308	6479	2049	10541	3675	contig_103498	97.951	488	0	gi|241712045|ref|NW_002764608.1| Ixodes scapularis strain Wikel colony 1108462674940, whole genome shotgun sequence	90.612	490	0	gi|241581366|ref|XM_002403459.1| Ixodes scapularis fatty acid synthase, putative, mRNA	94.738	5131	0
GXP_Contig_31918	NA	tr|A0A147BE02|A0A147BE02_IXORI Putative conserved secreted protein OS=Ixodes ricinus PE=4 SV=1	11.541	8.478	10.555	10.641	1459.89	792.101	0.444972	-0.0117072	0.882102	0.132834	0.959674	2.53794e-305	0.445595	0.992124	1.53628e-302	55	41	94	62	13502	3657	contig_86274	90.789	684	0	NA	NA	NA	NA	NA	NA	NA	NA
GXP_Contig_1020	NA	tr|A0A131Y5D3|A0A131Y5D3_IXORI Putative cytotoxin (Fragment) OS=Ixodes ricinus PE=2 SV=1	48.052	33.911	845.185	458.926	161.537	791.018	0.502843	0.881006	-2.29185	0.000601227	3.72714e-188	0	0.00962151	5.97976e-185	0	229	164	7527	2674	1494	3652	NA	NA	NA	NA	gi|241778775|ref|NW_002825217.1| Ixodes scapularis strain Wikel colony 1108376233566, whole genome shotgun sequence	90.417	240	1.06e-84	gi|241568117|ref|XM_002402383.1| Ixodes scapularis secreted salivary gland peptide, putative, mRNA	88.278	273	8.76e-86
GXP_Contig_11722	IscW_ISCW024803	tr|B7QA40|B7QA40_IXOSC 60S ribosomal protein L23, putative OS=Ixodes scapularis GN=IscW_ISCW024803 PE=3 SV=1	5356.9	5495.28	2462.12	2201.09	963.276	784.954	-0.0367946	0.161681	0.295341	0.00351699	2.77518e-25	2.47592e-29	0.0383933	3.01618e-23	1.67335e-27	25529	26576	21927	12825	8909	3624	NA	NA	NA	NA	gi|241781506|ref|NW_002866317.1| Ixodes scapularis strain Wikel colony 1108396230416, whole genome shotgun sequence	89.381	565	0	gi|241671009|ref|XM_002399916.1| Ixodes scapularis 60S ribosomal protein L23, putative, mRNA	97.844	603	0
GXP_Contig_15217	NA	tr|V5HWH3|V5HWH3_IXORI Putative glutathione s-transferase OS=Ixodes ricinus PE=2 SV=1	110.793	77.128	1016.31	820.197	884.129	784.737	0.52254	0.3093	0.172048	6.82285e-08	1.62766e-35	1.4489e-10	3.06679e-06	2.74196e-33	3.75647e-09	528	373	9051	4779	8177	3623	contig_178561	99.206	1134	0	NA	NA	NA	NA	gi|241999125|ref|XM_002434161.1| Ixodes scapularis glutathione S-transferase, putative, mRNA	93.756	1121	0
GXP_Contig_25015	NA	tr|V5HBT7|V5HBT7_IXORI Putative serine proteinase inhibitor OS=Ixodes ricinus PE=2 SV=1	80.787	84.571	52.887	32.609	394.76	781.921	-0.0660399	0.697643	-0.986047	0.518981	2.22111e-09	9.1487e-198	0.882617	8.63132e-08	3.14501e-195	385	409	471	190	3651	3610	contig_86323	96.112	463	0	gi|241743413|ref|NW_002817717.1| Ixodes scapularis strain Wikel colony 1108462928904, whole genome shotgun sequence	94.401	643	0	gi|242000239|ref|XM_002434718.1| Ixodes scapularis serpin, putative, mRNA	93.394	545	0
GXP_Contig_20974	NA	tr|A0A147BMG4|A0A147BMG4_IXORI Putative antigen b membrane protein (Fragment) OS=Ixodes ricinus PE=4 SV=1	257.889	204.088	785.786	820.197	889.103	772.824	0.337559	-0.061834	0.202211	3.98896e-08	0.0197247	5.63483e-14	1.89233e-06	0.124777	1.86566e-12	1229	987	6998	4779	8223	3568	contig_35557	99.559	1133	0	gi|241794518|ref|NW_002829792.1| Ixodes scapularis strain Wikel colony 1108393250276, whole genome shotgun sequence	92.405	158	1.18e-55	gi|241653608|ref|XM_002410450.1| Ixodes scapularis conserved hypothetical protein, mRNA	93.688	1505	0
GXP_Contig_14322	NA	tr|V5ICP4|V5ICP4_IXORI Putative secreted protein OS=Ixodes ricinus PE=2 SV=1	175.423	150.12	369.649	532.381	675.126	767.409	0.224722	-0.526303	-0.184839	0.00210777	3.11513e-49	1.53317e-10	0.026028	8.07345e-47	3.96389e-09	836	726	3292	3102	6244	3543	contig_94836	99.291	141	2.29e-66	NA	NA	NA	NA	gi|242003380|ref|XM_002436115.1| Ixodes scapularis hypothetical protein, mRNA	91.115	529	0
GXP_Contig_24336	NA	tr|A0A0K8RKW5|A0A0K8RKW5_IXORI 60S ribosomal protein L13 OS=Ixodes ricinus PE=2 SV=1	3782.72	3925.44	2047.33	2120.43	888.778	765.893	-0.0534323	-0.0506111	0.21468	0.00035846	0.00209542	1.70436e-15	0.00631546	0.0227006	6.2527e-14	18027	18984	18233	12355	8220	3536	contig_36359	100	266	2.35e-137	gi|241859244|ref|NW_002861801.1| Ixodes scapularis strain Wikel colony 1108463005440, whole genome shotgun sequence	98.833	257	4.03e-127	gi|241859194|ref|XM_002416141.1| Ixodes scapularis 60S ribosomal protein L13, putative, mRNA	97.625	421	0
GXP_Contig_7804	NA	tr|A0A147BVU8|A0A147BVU8_IXORI Putative mitochondrial adp/atp carrier OS=Ixodes ricinus PE=3 SV=1	3814.19	4813.96	2322.32	2595.32	722.484	764.16	-0.335847	-0.160342	-0.0809091	9.24206e-124	3.63715e-26	0.00440966	1.10778e-120	4.0178e-24	0.0296015	18177	23281	20682	15122	6682	3528	contig_4625	98.65	2074	0	gi|241853642|ref|NW_002856865.1| Ixodes scapularis strain Wikel colony 1108462912368, whole genome shotgun sequence	85.593	118	2.15e-25	gi|241681384|ref|XM_002411547.1| Ixodes scapularis ADP/ATP translocase, putative, mRNA	97.039	439	0
noHitAssembly_74127	NA	uncharacterized RNA	276.354	296.724	557.73	1222.66	877.75	763.294	-0.102604	-1.13238	0.201571	0.0621999	0	9.66875e-14	0.272529	0	3.16365e-12	1317	1435	4967	7124	8118	3524	NA	NA	NA	NA	NA	NA	NA	NA	NA	NA	NA	NA
GXP_Contig_16377	NA	tr|A0A0K8RAM0|A0A0K8RAM0_IXORI Putative 60s ribosomal protein l9 OS=Ixodes ricinus PE=2 SV=1	3928.76	3657.66	2313.57	2274.89	940.57	762.427	0.103151	0.0243196	0.302936	8.29308e-12	0.120833	5.17912e-30	6.38567e-10	0.406746	3.60531e-28	18723	17689	20604	13255	8699	3520	contig_230225	86.957	115	1.67e-28	gi|241044101|ref|NW_002533058.1| Ixodes scapularis strain Wikel colony 1108462836824, whole genome shotgun sequence	98.148	216	9.1e-103	gi|67083790|gb|DQ066193.1| Ixodes scapularis isolate ISUFL92 60S ribosomal protein L9 mRNA, complete cds	98.07	570	0
GXP_Contig_18762	NA	tr|A0A131Y342|A0A131Y342_IXORI Adenosylhomocysteinase OS=Ixodes ricinus PE=2 SV=1	75.541	57.897	242.428	244.051	759.787	762.211	0.383771	-0.00962633	-0.0045954	0.000803323	0.841679	0.86999	0.0120814	0.918026	0.958869	360	280	2159	1422	7027	3519	contig_167728	100	212	4.41e-107	gi|241033235|ref|NW_002530856.1| Ixodes scapularis strain Wikel colony 1108462796180, whole genome shotgun sequence	94.96	496	0	gi|241033217|ref|XM_002406549.1| Ixodes scapularis S-adenosylhomocysteine hydrolase, putative, mRNA	95.556	1305	0
GXP_Contig_4159	NA	tr|V5I554|V5I554_IXORI Putative gmp synthase (Fragment) OS=Ixodes ricinus PE=2 SV=1	181.298	133.577	626.787	589.018	959.924	758.529	0.440691	0.0896635	0.339716	3.54119e-09	0.00327159	1.40452e-37	1.96812e-07	0.0322771	1.28225e-35	864	646	5582	3432	8878	3502	contig_152685	99.644	562	0	gi|240980269|ref|NW_002519240.1| Ixodes scapularis strain Wikel colony 1108462572144, whole genome shotgun sequence	91.268	481	0	gi|241999383|ref|XM_002434290.1| Ixodes scapularis GMP synthase, putative, mRNA	97.415	2089	0
gi|241167594|ref|XM_002410061.1|	NA	gi|241167594|ref|XM_002410061.1| Ixodes scapularis ribosomal protein L35, putative, mRNA	3923.93	3584.67	2020.16	2080.27	933.542	754.846	0.130459	-0.042302	0.306533	8.24085e-18	0.010759	1.9511e-30	1.08547e-15	0.0803753	1.3754e-28	18700	17336	17991	12121	8634	3485	contig_177316	97.087	309	6.64e-145	NA	NA	NA	NA	gi|241167594|ref|XM_002410061.1| Ixodes scapularis ribosomal protein L35, putative, mRNA	100	493	0
noHitAssembly_63487	NA	uncharacterized RNA	7.974	11.993	14.373	17.506	288.907	748.132	-0.588817	-0.284488	-1.37269	0.047976	0.131744	0	0.232534	0.427374	0	38	58	128	102	2672	3454	contig_193513	92.188	64	7.99e-17	gi|240971625|ref|NW_002511709.1| Ixodes scapularis strain Wikel colony 1108415081341, whole genome shotgun sequence	89.286	56	1.75e-10	NA	NA	NA	NA
gi|442757198|gb|GADI01003050.1|	NA	gi|442757198|gb|GADI01003050.1| TSA: Ixodes ricinus Ir2-4037 mRNA sequence	4246.45	3844.59	1857.9	1711.96	989.766	746.399	0.143428	0.118025	0.40714	1.01172e-22	3.2173e-11	1.38889e-53	1.90474e-20	1.53537e-09	1.74205e-51	20237	18593	16546	9975	9154	3446	contig_156620	100	160	7.64e-79	NA	NA	NA	NA	gi|242046483|ref|XM_002399465.1| Ixodes scapularis 60S ribosomal protein L32, putative, mRNA	98.083	313	2.07e-151
GXP_Contig_8662	NA	tr|A0A131XY70|A0A131XY70_IXORI Putative aldehyde dehydrogenase OS=Ixodes ricinus PE=2 SV=1	44.066	50.453	200.769	189.474	907.051	746.183	-0.195274	0.0835366	0.281654	0.149804	0.120637	1.81105e-25	0.482603	0.406167	1.06841e-23	210	244	1788	1104	8389	3445	contig_13	100	462	0	gi|241836197|ref|NW_002841068.1| Ixodes scapularis strain Wikel colony 1108462605478, whole genome shotgun sequence	89.346	948	0	gi|241836177|ref|XM_002415039.1| Ixodes scapularis esterase D, putative, mRNA	97.366	987	0
GXP_Contig_17561	IscW_ISCW002598	tr|B7PAI0|B7PAI0_IXOSC Ribosomal protein L28, putative OS=Ixodes scapularis GN=IscW_ISCW002598 PE=4 SV=1	3949.53	4422.32	1770.88	1774.09	882.183	739.901	-0.163122	-0.00261193	0.253746	7.53726e-30	0.883598	1.26043e-20	1.90868e-27	0.943229	6.15732e-19	18822	21387	15771	10337	8159	3416	contig_36170	100	130	5.99e-62	NA	NA	NA	NA	gi|241152241|ref|XM_002406821.1| Ixodes scapularis ribosomal protein L28, putative, mRNA	98.357	426	0
GXP_Contig_11246	IscW_ISCW010723	tr|B7Q4L8|B7Q4L8_IXOSC Ribosomal protein, putative (Fragment) OS=Ixodes scapularis GN=IscW_ISCW010723 PE=3 SV=1	5143.5	5609.84	2155.58	2119.57	914.079	739.035	-0.125208	0.0243018	0.306676	5.00334e-23	0.134611	7.32905e-30	9.62112e-21	0.433006	5.07655e-28	24512	27130	19197	12350	8454	3412	contig_202765	90.566	53	2.41e-10	gi|241739129|ref|NW_002777324.1| Ixodes scapularis strain Wikel colony 1108462921092, whole genome shotgun sequence	95.349	43	4.06e-10	gi|51011519|gb|AY674236.1| Ixodes pacificus clone IP_7_60_92_569_CLU ribosomal protein, large P2 mRNA, complete cds	98.841	345	2.08e-172
GXP_Contig_2895	NA	tr|A0A0K8R3X9|A0A0K8R3X9_IXORI Putative metalloexopeptidase OS=Ixodes ricinus PE=2 SV=1	12.59	16.956	129.692	141.762	812.119	733.62	-0.429518	-0.128381	0.146658	0.0779071	0.0467143	1.43837e-07	0.325071	0.228201	2.66122e-06	60	82	1155	826	7511	3387	contig_8102	100	161	1.06e-78	NA	NA	NA	NA	gi|241263210|ref|XM_002405463.1| Ixodes scapularis CNDP dipeptidase, putative, mRNA	95.95	716	0
GXP_Contig_32948	NA	tr|V5GIJ8|V5GIJ8_IXORI Putative conserved secreted protein OS=Ixodes ricinus PE=2 SV=1	3170.2	2938.29	1628.5	1571.23	826.932	729.938	0.109598	0.0516511	0.179995	7.40046e-11	0.00595573	9.35021e-11	5.0785e-09	0.0522281	2.47018e-09	15108	14210	14503	9155	7648	3370	contig_57848	79.813	535	5.23e-106	gi|241781590|ref|NW_002866337.1| Ixodes scapularis strain Wikel colony 1108396237154, whole genome shotgun sequence	95.697	581	0	gi|150982225|gb|EF634701.1| Koerneria sp. RS1982 large subunit ribosomal protein 29 (rpl-29) mRNA, complete cds	79.487	156	1.39e-19
GXP_Contig_18907	NA	tr|V5IJN1|V5IJN1_IXORI Putative hydrolytic enzyme of the alpha/beta hydrolase fold (Fragment) OS=Ixodes ricinus PE=2 SV=1	109.534	113.934	1543.72	1400.46	870.073	722.79	-0.0568196	0.140512	0.26756	0.519012	7.35943e-13	2.30306e-22	0.882627	4.09841e-11	1.20543e-20	522	551	13748	8160	8047	3337	NA	NA	NA	NA	gi|240990197|ref|NW_002522525.1| Ixodes scapularis strain Wikel colony 1108462634088, whole genome shotgun sequence	98.421	190	1.24e-89	gi|240990189|ref|XM_002404301.1| Ixodes scapularis hypothetical protein, mRNA	98.367	245	2.79e-116
GXP_Contig_27816	IscW_ISCW020506	tr|B7Q1E7|B7Q1E7_IXOSC 60S ribosomal protein L24, putative OS=Ixodes scapularis GN=IscW_ISCW020506 PE=4 SV=1	3426.62	3603.08	1750.44	1739.77	913.971	722.573	-0.0724416	0.00882846	0.339005	3.84412e-06	0.623381	1.00064e-35	0.000120831	0.916679	8.7895e-34	16330	17425	15589	10137	8453	3336	contig_47244	92.918	353	4.45e-144	gi|241850265|ref|NW_002853882.1| Ixodes scapularis strain Wikel colony 1108462855024, whole genome shotgun sequence	98.008	251	1.67e-120	gi|241626012|ref|XM_002409543.1| Ixodes scapularis 60S ribosomal protein L24, putative, mRNA	97.782	541	0
gi|604928302|gb|GBBN01023739.1|	NA	gi|604928302|gb|GBBN01023739.1| TSA: Ixodes scapularis TranscriptomePart-fed:Contig25140 transcribed RNA sequence	1028.83	861.43	931.983	958.355	787.683	720.407	0.256194	-0.0402565	0.128803	3.02233e-17	0.0995507	5.0226e-06	3.81333e-15	0.359454	7.46287e-05	4903	4166	8300	5584	7285	3326	contig_159841	95.517	290	1.8e-128	gi|241834611|ref|NW_002839655.1| Ixodes scapularis strain Wikel colony 1108462577930, whole genome shotgun sequence	97.952	293	3.84e-142	NA	NA	NA	NA
GXP_Contig_32300	Tctp	sp|Q4PLZ3|TCTP_IXOSC Translationally-controlled tumor protein homolog OS=Ixodes scapularis GN=Tctp PE=2 SV=1	2618.96	3008.8	1029.11	1137.36	747.785	709.794	-0.200192	-0.144289	0.0752232	3.87154e-30	2.6716e-10	0.00876215	9.87353e-28	1.17662e-08	0.0511493	12481	14551	9165	6627	6916	3277	contig_61016	99.784	925	0	gi|241779621|ref|NW_002825590.1| Ixodes scapularis strain Wikel colony 1108376244704, whole genome shotgun sequence	93.723	462	0	gi|241563603|ref|XM_002401620.1| Ixodes scapularis translationally controlled tumor protein, putative, mRNA	98.267	404	0
GXP_Contig_22793	NA	tr|A0A131XSD3|A0A131XSD3_IXORI Putative mitochondrial enolase superfamily member 1 (Fragment) OS=Ixodes ricinus PE=2 SV=1	54.138	48.592	31.777	31.922	935.055	708.928	0.155923	-0.00656811	0.399412	0.230492	0.960667	5.26265e-49	0.604629	0.992877	6.10577e-47	258	235	283	186	8648	3273	contig_210861	98.69	458	0	gi|241789042|ref|NW_002829090.1| Ixodes scapularis strain Wikel colony 1108392001335, whole genome shotgun sequence	98.077	104	1.8e-43	gi|242002033|ref|XM_002435615.1| Ixodes scapularis hypothetical protein, mRNA	90.943	530	0
GXP_Contig_7447	NA	tr|V5HES4|V5HES4_IXORI Putative trypsin-like serine protease OS=Ixodes ricinus PE=2 SV=1	7.344	6.41	573.787	701.947	262.957	707.628	0.196242	-0.290847	-1.42816	0.580852	1.84782e-22	0	0.839606	1.78899e-20	0	35	31	5110	4090	2432	3267	NA	NA	NA	NA	gi|241833368|ref|NW_002838564.1| Ixodes scapularis strain Wikel colony 1108462555860, whole genome shotgun sequence	99.057	212	8.69e-104	gi|241833366|ref|XM_002414892.1| Ixodes scapularis serine proteinase, putative, mRNA	96.425	895	0
GXP_Contig_2898	NA	tr|V5IC88|V5IC88_IXORI Putative secreted protein OS=Ixodes ricinus PE=2 SV=1	32.944	57.277	133.173	70.881	626.146	703.946	-0.79794	0.909831	-0.168966	1.62446e-08	8.24235e-33	1.90606e-08	8.27391e-07	1.22877e-30	3.94311e-07	157	277	1186	413	5791	3250	NA	NA	NA	NA	gi|240996207|ref|NW_002523806.1| Ixodes scapularis strain Wikel colony 1108462657986, whole genome shotgun sequence	90.68	397	6.73e-148	gi|240996204|ref|XM_002404611.1| Ixodes scapularis conserved hypothetical protein, mRNA	91.042	480	0
GXP_Contig_13632	NA	tr|V5GNQ9|V5GNQ9_IXORI Putative ml domain-containing protein OS=Ixodes ricinus PE=2 SV=1	24.341	30.603	8.197	10.641	945.435	701.563	-0.330285	-0.376466	0.430406	0.0638768	0.125934	1.24186e-56	0.278435	0.412619	1.65452e-54	116	148	73	62	8744	3239	contig_125857	93.298	373	2.56e-151	gi|241857629|ref|NW_002860394.1| Ixodes scapularis strain Wikel colony 1108462978208, whole genome shotgun sequence	93.333	180	2.25e-69	gi|241999711|ref|XM_002434454.1| Ixodes scapularis ML domain-containing protein, putative, mRNA	84.786	585	9.88e-163
GXP_Contig_1805	NA	tr|A0A131Y729|A0A131Y729_IXORI Uncharacterized protein OS=Ixodes ricinus PE=2 SV=1	213.403	250.82	842.491	943.939	986.522	701.347	-0.233072	-0.164032	0.492223	0.00014036	7.07628e-11	4.94152e-75	0.0028244	3.30213e-09	8.19027e-73	1017	1213	7503	5500	9124	3238	contig_174547	99	100	1.25e-43	gi|241742673|ref|NW_002778771.1| Ixodes scapularis strain Wikel colony 1108462948186, whole genome shotgun sequence	91.608	143	5.84e-49	NA	NA	NA	NA
GXP_Contig_23792	NA	tr|V5H084|V5H084_IXORI Amidophosphoribosyltransferase OS=Ixodes ricinus PE=2 SV=1	426.177	321.744	660.361	501.66	879.804	698.098	0.405539	0.396545	0.333753	5.19229e-17	9.99143e-37	1.66786e-33	6.39416e-15	1.7442e-34	1.35794e-31	2031	1556	5881	2923	8137	3223	contig_38127	99.739	767	0	gi|241044101|ref|NW_002533058.1| Ixodes scapularis strain Wikel colony 1108462836824, whole genome shotgun sequence	88.536	1038	0	gi|241044070|ref|XM_002407121.1| Ixodes scapularis glutamine phosphoribosylpyrophosphate amidotransferase, putative, mRNA	96.197	1709	0
noHitAssembly_28581	NA	uncharacterized RNA	4.616	5.376	36.381	23.684	805.739	696.365	-0.21989	0.619272	0.210469	0.598266	8.07569e-06	1.03324e-13	0.857776	0.000178769	3.37285e-12	22	26	324	138	7452	3215	contig_149496	82.723	191	3.06e-40	NA	NA	NA	NA	NA	NA	NA	NA
GXP_Contig_19301	IscW_ISCW015393	tr|B7QMT4|B7QMT4_IXOSC 40S ribosomal protein S8 OS=Ixodes scapularis GN=IscW_ISCW015393 PE=3 SV=1	3226.86	3377.69	1638.49	1590.79	843.366	696.148	-0.0659064	0.0426234	0.276765	4.63161e-05	0.022604	4.57529e-23	0.00108008	0.138066	2.4642e-21	15378	16335	14592	9269	7800	3214	contig_108868	100	131	1.98e-62	gi|241781196|ref|NW_002866177.1| Ixodes scapularis strain Wikel colony 1108393247458, whole genome shotgun sequence	96.196	184	1.96e-79	gi|67083816|gb|DQ066206.1| Ixodes scapularis isolate ISUFL48 ribosomal protein S8 mRNA, complete cds	98.254	630	0
GXP_Contig_15972	NA	tr|Q4PM06|Q4PM06_IXOSC 60S ribosomal protein L14 OS=Ixodes scapularis PE=2 SV=1	5638.72	5892.09	1646.02	1906.07	861.856	688.134	-0.0634126	-0.211622	0.324757	2.15788e-07	1.95089e-32	2.73705e-31	8.89853e-06	2.89557e-30	1.9899e-29	26872	28495	14659	11106	7971	3177	contig_51472	98.594	640	0	gi|240978998|ref|NW_002518059.1| Ixodes scapularis strain Wikel colony 1108462549282, whole genome shotgun sequence	89.58	643	0	gi|67084048|gb|DQ066322.1| Ixodes scapularis isolate IS-6-12L-223 60S ribosomal protein L14 mRNA, complete cds	98.246	456	0
GXP_Contig_1571	NA	tr|A0A131XZT3|A0A131XZT3_IXORI Putative synaptic vesicle membrane protein vat-1 log-like isoform x1 OS=Ixodes ricinus PE=2 SV=1	24.341	29.362	48.171	42.22	727.566	687.701	-0.270562	0.190238	0.0812967	0.132986	0.089208	0.00524972	0.446003	0.343811	0.0339792	116	142	429	246	6729	3175	contig_128024	99.198	374	0	gi|241834578|ref|NW_002839634.1| Ixodes scapularis strain Wikel colony 1108462577654, whole genome shotgun sequence	97.861	374	0	gi|241834562|ref|XM_002414955.1| Ixodes scapularis quinone oxidoreductase, putative, mRNA	99.363	942	0
GXP_Contig_24224	NA	tr|A0A0K8RN83|A0A0K8RN83_IXORI Putative calreticulin OS=Ixodes ricinus PE=2 SV=1	339.305	375.506	2413.95	2715.45	1064.05	685.968	-0.146253	-0.169798	0.633349	0.0029982	2.53053e-30	3.02296e-126	0.0344228	3.38328e-28	7.38371e-124	1617	1816	21498	15822	9841	3167	contig_23056	99.555	1347	0	NA	NA	NA	NA	gi|39726010|gb|AY395271.1| Ixodes persulcatus calreticulin gene, complete cds	98.702	1156	0
gi|442751736|gb|GADI01005780.1|	NA	gi|442751736|gb|GADI01005780.1| TSA: Ixodes ricinus Ir2-23788 mRNA sequence	1361.84	1074.62	473.178	363.331	818.39	685.968	0.341732	0.381099	0.254647	2.34594e-37	5.42755e-25	2.28402e-19	7.66887e-35	5.78687e-23	1.04603e-17	6490	5197	4214	2117	7569	3167	contig_142500	100	145	1.89e-70	gi|241804968|ref|NW_002830939.1| Ixodes scapularis strain Wikel colony 1108406215582, whole genome shotgun sequence	98.621	145	6.9e-67	gi|33772688|gb|AY277906.1| Ixodes scapularis ferritin (Fer) mRNA, complete cds	97.768	224	1.51e-103
GXP_Contig_18556	IscW_ISCW016112	tr|B7P169|B7P169_IXOSC 60S ribosomal protein L6 OS=Ixodes scapularis GN=IscW_ISCW016112 PE=3 SV=1	3381.72	3492.24	1645.9	1465.34	893.86	681.203	-0.046398	0.16765	0.391964	0.00343332	1.42483e-18	2.28983e-45	0.037836	1.14027e-16	2.48094e-43	16116	16889	14658	8538	8267	3145	contig_30977	99.606	254	5.63e-129	gi|240960514|ref|NW_002508274.1| Ixodes scapularis strain Wikel colony 1108391244862, whole genome shotgun sequence	96.364	275	2.05e-125	gi|240960487|ref|XM_002400511.1| Ixodes scapularis ribosomal protein L6, putative, mRNA	96.94	817	0
GXP_Contig_23469	NA	tr|V5IK37|V5IK37_IXORI S-adenosylmethionine synthase OS=Ixodes ricinus PE=2 SV=1	210.256	217.735	158.549	129.577	450.769	679.254	-0.0504264	0.291119	-0.591563	0.428195	3.53944e-06	3.79196e-72	0.787152	8.43358e-05	6.1033e-70	1002	1053	1412	755	4169	3136	NA	NA	NA	NA	gi|241836534|ref|NW_002841387.1| Ixodes scapularis strain Wikel colony 1108462611294, whole genome shotgun sequence	94.53	457	0	gi|241836532|ref|XM_002415057.1| Ixodes scapularis S-adenosylmethionine synthetase, putative, mRNA	95.982	1568	0
gi|241152169|ref|XM_002406797.1|	NA	gi|241152169|ref|XM_002406797.1| Ixodes scapularis ribosomal protein L38, putative, mRNA	3277.43	3439.31	1864.98	1823.17	855.584	677.954	-0.0695538	0.0327048	0.335722	1.45527e-05	0.0614917	5.67264e-33	0.000393164	0.273538	4.39985e-31	15619	16633	16609	10623	7913	3130	contig_84655	99.219	128	1.58e-59	NA	NA	NA	NA	gi|241152169|ref|XM_002406797.1| Ixodes scapularis ribosomal protein L38, putative, mRNA	100	299	8.85e-154
GXP_Contig_238	IscW_ISCW011505	tr|Q4PMA6|Q4PMA6_IXOSC Ribosomal protein L22 OS=Ixodes scapularis GN=IscW_ISCW011505 PE=2 SV=1	3758.16	3950.67	1788.73	1700.63	883.264	671.456	-0.0720682	0.0728662	0.395552	1.48286e-06	5.08668e-05	1.37836e-45	5.14196e-05	0.000938556	1.49924e-43	17910	19106	15930	9909	8169	3100	contig_152445	98.457	324	2.26e-161	gi|241745635|ref|NW_002780032.1| Ixodes scapularis strain Wikel colony 1108462972684, whole genome shotgun sequence	91.429	385	2.34e-143	gi|67083846|gb|DQ066221.1| Ixodes scapularis isolate ISUFL114 ribosomal protein L22 mRNA, complete cds	98.783	411	0
noHitAssembly_78186	NA	gi|241828809|ref|XM_002416637.1| Ixodes scapularis peptidase, putative, mRNA	22.243	26.261	15.159	8.581	345.564	669.073	-0.23957	0.820957	-0.953211	0.20593	0.000226154	2.47313e-160	0.558322	0.00348722	7.40477e-158	106	127	135	50	3196	3089	NA	NA	NA	NA	gi|241828812|ref|NW_002874423.1| Ixodes scapularis strain Wikel colony 1108463059384, whole genome shotgun sequence	87.963	216	1.42e-65	gi|241828809|ref|XM_002416637.1| Ixodes scapularis peptidase, putative, mRNA	89.172	157	1.53e-45
GXP_Contig_12165	NA	tr|V5IB76|V5IB76_IXORI Putative secreted protein (Fragment) OS=Ixodes ricinus PE=2 SV=1	3.987	3.102	8.197	7.895	552.405	666.041	0.362105	0.0541567	-0.269885	0.46571	0.837985	9.44649e-18	0.830039	0.914634	3.99753e-16	19	15	73	46	5109	3075	contig_13788	95.665	346	7.64e-157	gi|240963071|ref|NW_002508823.1| Ixodes scapularis strain Wikel colony 1108391278256, whole genome shotgun sequence	95.833	408	0	gi|240963069|ref|XM_002400622.1| Ixodes scapularis secreted salivary gland peptide, putative, mRNA	94.66	618	0
GXP_Contig_30747	NA	tr|V5H7D6|V5H7D6_IXORI Putative ecdysone-induced protein 63f 1 (Fragment) OS=Ixodes ricinus PE=2 SV=1	217.39	258.884	188.642	184.325	795.035	663.009	-0.25202	0.0333992	0.26199	3.05825e-05	0.544018	7.97979e-20	0.000759472	0.85482	3.73441e-18	1036	1252	1680	1074	7353	3061	contig_79652	99.66	294	2.73e-151	NA	NA	NA	NA	gi|325302759|tpg|BK007240.1| TPA_inf: Amblyomma variegatum ecdysone-induced protein 63F 1 mRNA, partial cds	84.01	419	4.09e-107
GXP_Contig_25434	NA	tr|A0A147BL70|A0A147BL70_IXORI Putative formyltetrahydrofolate dehydrogenase OS=Ixodes ricinus PE=3 SV=1	27.908	23.779	86.573	61.442	873.749	659.11	0.230991	0.494692	0.4067	0.208013	1.907e-08	2.04542e-47	0.557455	6.67192e-07	2.30586e-45	133	115	771	358	8081	3043	contig_155354	99.128	344	2.18e-175	gi|241781157|ref|NW_002866174.1| Ixodes scapularis strain Wikel colony 1108393247224, whole genome shotgun sequence	91.281	367	3.01e-136	gi|241781155|ref|XM_002400204.1| Ixodes scapularis aldehyde dehydrogenase, putative, mRNA	97.931	145	2.8e-62
GXP_Contig_26393	NA	tr|A0A131XT28|A0A131XT28_IXORI Protein disulfide-isomerase (Fragment) OS=Ixodes ricinus PE=2 SV=1	499.2	412.725	1158.58	1141.99	825.742	658.893	0.274437	0.0208013	0.325647	3.37474e-10	0.347732	3.40501e-30	2.10681e-08	0.683135	2.37625e-28	2379	1996	10318	6654	7637	3042	contig_56405	98.919	555	0	gi|241749573|ref|NW_002781759.1| Ixodes scapularis strain Wikel colony 1108463005954, whole genome shotgun sequence	94.661	693	0	gi|241749560|ref|XM_002405788.1| Ixodes scapularis protein disulfide isomerase, putative, mRNA	95.614	2075	0
GXP_Contig_12362	NA	tr|V5I1P9|V5I1P9_IXORI Putative dynactin 2-like protein OS=Ixodes ricinus PE=2 SV=1	2667.23	2626.47	1686.78	1612.59	778.168	658.893	0.0222139	0.0648904	0.240037	0.219089	0.000450769	1.1121e-16	0.580518	0.00627315	4.38618e-15	12711	12702	15022	9396	7197	3042	contig_210354	100	170	1.05e-83	NA	NA	NA	NA	gi|241998757|ref|XM_002433977.1| Ixodes scapularis 60S ribosomal protein L27, putative, mRNA	97.899	476	0
GXP_Contig_6135	NA	tr|A0A131Y9D4|A0A131Y9D4_IXORI Putative tick serine proteinase (Fragment) OS=Ixodes ricinus PE=2 SV=1	250.125	307.063	472.504	591.42	607.224	656.294	-0.295885	-0.323856	-0.112113	1.21939e-07	3.85224e-23	0.000276476	5.23246e-06	3.81734e-21	0.00277522	1192	1485	4208	3446	5616	3030	contig_3642	98.621	145	1.08e-66	gi|241755016|ref|NW_002784195.1| Ixodes scapularis strain Wikel colony 1108463052752, whole genome shotgun sequence	93.642	346	2.72e-144	gi|242000299|ref|XM_002434748.1| Ixodes scapularis chymotrypsin, putative, mRNA	95.86	314	8.21e-140
GXP_Contig_27934	NA	tr|V5HH08|V5HH08_IXORI Putative glutathione s-transferase mu 1 OS=Ixodes ricinus PE=2 SV=1	112.052	82.71	571.878	627.633	814.389	654.345	0.438035	-0.134214	0.315667	3.91654e-06	1.23509e-05	3.39699e-28	0.000122893	0.00026221	2.18451e-26	534	400	5093	3657	7532	3021	contig_155473	99.364	943	0	gi|241725370|ref|NW_002809813.1| Ixodes scapularis strain Wikel colony 1108462777890, whole genome shotgun sequence	93	900	0	NA	NA	NA	NA
GXP_Contig_7202	NA	tr|A0A131Y5A7|A0A131Y5A7_IXORI Putative catalytically inactive chitinase-like lectin (Fragment) OS=Ixodes ricinus PE=2 SV=1	6.085	8.064	7.186	8.581	987.171	653.045	-0.406238	-0.255957	0.596118	0.24823	0.340069	1.97497e-105	0.628354	0.72786	3.95633e-103	29	39	64	50	9130	3015	NA	NA	NA	NA	NA	NA	NA	NA	NA	NA	NA	NA
noHitAssembly_76649	NA	uncharacterized RNA	71.554	26.881	575.359	597.256	670.801	652.179	1.41245	-0.053887	0.0406169	9.61009e-24	0.0825601	0.177495	1.91983e-21	0.327712	0.424601	341	130	5124	3480	6204	3011	NA	NA	NA	NA	NA	NA	NA	NA	NA	NA	NA	NA
noHitAssembly_23214	NA	uncharacterized RNA	12.38	14.268	13.025	13.73	521.698	650.013	-0.204772	-0.0760483	-0.317254	0.422911	0.711541	4.94205e-23	0.78023	0.963128	2.65659e-21	59	69	116	80	4825	3001	NA	NA	NA	NA	NA	NA	NA	NA	gi|755503456|ref|XM_006501120.2| PREDICTED: Mus musculus neuroblastoma ras oncogene (Nras), transcript variant X4, mRNA	96.196	184	7.47e-78
GXP_Contig_18745	NA	tr|A0A0K8RLA4|A0A0K8RLA4_IXORI Putative translation initiation inhibitor OS=Ixodes ricinus PE=2 SV=1	14.479	9.925	181.568	96.968	972.25	648.713	0.544823	0.904929	0.583747	0.0428113	9.99445e-44	4.23799e-100	0.216337	2.11782e-41	8.25223e-98	69	48	1617	565	8992	2995	contig_170643	100	212	2.26e-107	NA	NA	NA	NA	gi|241998721|ref|XM_002433959.1| Ixodes scapularis translation initiation inhibitor UK114/IBM1, putative, mRNA	95.985	797	0
GXP_Contig_10907	NA	tr|A0A0K8RK15|A0A0K8RK15_IXORI Uncharacterized protein OS=Ixodes ricinus PE=2 SV=1	5.456	4.342	4.042	4.119	751.137	648.28	0.329484	-0.0272248	0.212459	0.435251	0.941935	4.31317e-13	0.797189	0.979981	1.34642e-11	26	21	36	24	6947	2993	contig_98621	91.089	101	5.08e-30	gi|240955507|ref|NW_002507157.1| Ixodes scapularis strain Wikel colony 1108386234320, whole genome shotgun sequence	93	100	3.96e-33	gi|241706324|ref|XM_002413233.1| Ixodes scapularis hypothetical protein, mRNA	93.59	156	5.33e-57
GXP_Contig_14562	IscW_ISCW018700	tr|B7PKP9|B7PKP9_IXOSC Glyceraldehyde-3-phosphate dehydrogenase OS=Ixodes scapularis GN=IscW_ISCW018700 PE=3 SV=1	163.043	152.187	661.147	714.132	720.97	643.731	0.0994074	-0.11122	0.163481	0.180283	0.000104625	3.61902e-08	0.509775	0.00176959	7.23934e-07	777	736	5888	4161	6668	2972	contig_21492	87.336	458	2.01e-142	gi|241828751|ref|NW_002874405.1| Ixodes scapularis strain Wikel colony 1108463058054, whole genome shotgun sequence	91.039	770	0	gi|241999407|ref|XM_002434302.1| Ixodes scapularis glyceraldehyde 3-phosphate dehydrogenase, putative, mRNA	96.331	1281	0
GXP_Contig_24796	NA	tr|V5I0F5|V5I0F5_IXORI Putative dihydropteridine reductase dhpr/qdpr (Fragment) OS=Ixodes ricinus PE=2 SV=1	28.538	21.918	159.448	105.206	729.836	642.432	0.380768	0.599869	0.184029	0.0408724	1.06679e-19	5.07576e-10	0.21582	8.98555e-18	1.25075e-08	136	106	1420	613	6750	2966	contig_54380	95.922	515	0	NA	NA	NA	NA	gi|241678692|ref|XM_002412574.1| Ixodes scapularis dihydropteridine reductase, putative, mRNA	95.794	214	9.69e-91
GXP_Contig_7524	NA	tr|A0A131XV05|A0A131XV05_IXORI Putative serin proteinase (Fragment) OS=Ixodes ricinus PE=2 SV=1	3.987	6.41	4.604	6.693	1203.63	641.999	-0.685021	-0.539765	0.906755	0.098089	0.090608	5.61066e-264	0.358855	0.348052	2.7898e-261	19	31	41	39	11132	2964	contig_106114	97.987	149	2.38e-67	NA	NA	NA	NA	gi|241164617|ref|XM_002409484.1| Ixodes scapularis serin proteinase, putative, mRNA	93.145	671	0
GXP_Contig_32607	IscW_ISCW018602	sp|B7PKZ1|CYTL2_IXOSC Salivary cystatin-L2 OS=Ixodes scapularis GN=IscW_ISCW018602 PE=1 SV=1	1.049	0.827	13.025	42.563	309.559	640.916	0.343055	-1.70832	-1.04992	0.722104	2.83552e-28	6.27424e-180	0.92229	3.43649e-26	2.00812e-177	5	4	116	248	2863	2959	contig_83183	93.878	147	3.58e-56	gi|241729176|ref|NW_002772912.1| Ixodes scapularis strain Wikel colony 1108462834838, whole genome shotgun sequence	74.678	699	9.9e-69	gi|241123812|ref|XM_002403953.1| Ixodes scapularis cystatin, putative, mRNA	91.828	465	0
GXP_Contig_19167	NA	tr|A0A0K8RQK8|A0A0K8RQK8_IXORI Putative papa protein (Fragment) OS=Ixodes ricinus PE=2 SV=1	5.456	8.685	11.341	9.096	618.252	640.699	-0.670682	0.318244	-0.0514517	0.0587984	0.177307	0.0956604	0.262993	0.50675	0.281155	26	42	101	53	5718	2958	contig_75178	96.581	351	1.15e-164	gi|240988300|ref|NW_002522148.1| Ixodes scapularis 1108462627012 genomic scaffold, whole genome shotgun sequence	91.473	387	1.99e-149	gi|304570835|ref|XM_002404165.2| Ixodes scapularis hypothetical protein (IscW_ISCW024040) mRNA, partial cds	88.389	689	0
GXP_Contig_23459	NA	tr|A0A131XXQ3|A0A131XXQ3_IXORI Putative cathepsin b endopeptidase (Fragment) OS=Ixodes ricinus PE=2 SV=1	11.751	5.79	9.32	8.41	1000.79	638.533	1.02115	0.148224	0.648313	0.00163467	0.557322	8.30316e-124	0.0212666	0.861799	1.95933e-121	56	28	83	49	9256	2948	NA	NA	NA	NA	gi|241840852|ref|NW_002845289.1| Ixodes scapularis strain Wikel colony 1108462687786, whole genome shotgun sequence	98.319	119	5.1e-52	gi|241709128|ref|XM_002413316.1| Ixodes scapularis cathepsin B, putative, mRNA	96.154	130	7.12e-51
GXP_Contig_19057	IscW_ISCW017709	tr|B7PIN1|B7PIN1_IXOSC Heat shock protein 20.6, putative OS=Ixodes scapularis GN=IscW_ISCW017709 PE=3 SV=1	198.715	195.61	216.377	197.884	623.551	634.851	0.0227207	0.128892	-0.0259105	0.731914	0.0136356	0.40146	0.929307	0.0959302	0.689913	947	946	1927	1153	5767	2931	contig_58987	99.823	566	0	NA	NA	NA	NA	gi|241263224|ref|XM_002405469.1| Ixodes scapularis heat shock protein 20.6, putative, mRNA	96.28	914	0
GXP_Contig_11124	NA	tr|A0A131XW81|A0A131XW81_IXORI Putative cytochrome (Fragment) OS=Ixodes ricinus PE=2 SV=1	20.984	14.681	6.4	7.208	709.725	630.086	0.515339	-0.171527	0.171711	0.0204254	0.552137	9.90427e-09	0.137311	0.855784	2.11491e-07	100	71	57	42	6564	2909	contig_55842	98.45	129	1.93e-57	gi|241847805|ref|NW_002851632.1| Ixodes scapularis strain Wikel colony 1108462811576, whole genome shotgun sequence	86.441	413	4.97e-120	gi|241684521|ref|XM_002411616.1| Ixodes scapularis cytochrome P450, putative, mRNA	92.464	345	5.27e-135
GXP_Contig_24570	NA	tr|V5H4U1|V5H4U1_IXORI Putative conserved secreted protein OS=Ixodes ricinus PE=2 SV=1	12.38	17.576	51.652	75.858	555.324	629.652	-0.505595	-0.554477	-0.181225	0.0370475	5.35126e-09	1.27929e-08	0.2047	1.99441e-07	2.69862e-07	59	85	460	442	5136	2907	contig_217260	98.658	149	2.32e-68	gi|240980323|ref|NW_002519288.1| Ixodes scapularis strain Wikel colony 1108462573152, whole genome shotgun sequence	96.154	130	1.44e-52	gi|242002775|ref|XM_002435986.1| Ixodes scapularis hypothetical protein, mRNA	93.017	759	0
GXP_Contig_15491	NA	tr|Q4PMB6|Q4PMB6_IXOSC 60S ribosomal protein L7a OS=Ixodes scapularis PE=2 SV=1	3951.84	4714.7	1636.36	1713.85	709.942	625.104	-0.254642	-0.0667489	0.183605	1.76573e-72	0.000276162	9.49678e-10	1.198e-69	0.00410069	2.2816e-08	18833	22801	14573	9986	6566	2886	contig_96732	100	222	7.1e-113	gi|241832255|ref|NW_002837537.1| Ixodes scapularis strain Wikel colony 1108458836200, whole genome shotgun sequence	96.847	222	5.66e-101	gi|51011533|gb|AY674243.1| Ixodes pacificus clone IP_7_60_92_98_CLU 60S ribosomal protein L7A mRNA, complete cds	98.673	678	0
GXP_Contig_24795	NA	tr|V5I0F5|V5I0F5_IXORI Putative dihydropteridine reductase dhpr/qdpr (Fragment) OS=Ixodes ricinus PE=2 SV=1	9.443	17.576	98.251	100.229	484.179	623.588	-0.89629	-0.028756	-0.365053	0.000550222	0.703166	2.28667e-28	0.00893651	0.956055	1.48767e-26	45	85	875	584	4478	2879	contig_54380	97.748	755	0	gi|241740094|ref|NW_002816316.1| Ixodes scapularis strain Wikel colony 1108462901892, whole genome shotgun sequence	88.288	111	2.14e-28	gi|241678692|ref|XM_002412574.1| Ixodes scapularis dihydropteridine reductase, putative, mRNA	97.196	214	1.26e-95
GXP_Contig_27768	NA	tr|V5IJL6|V5IJL6_IXORI Putative activating transcription factor isoform 1 protein OS=Ixodes ricinus PE=2 SV=1	663.292	768.174	874.38	939.648	792.873	620.122	-0.211789	-0.10386	0.354538	1.2106e-09	3.16255e-05	8.2926e-34	7.07839e-08	0.000615911	6.81143e-32	3161	3715	7787	5475	7333	2863	contig_2299	99.673	1222	0	NA	NA	NA	NA	gi|242002309|ref|XM_002435753.1| Ixodes scapularis hypothetical protein, mRNA	94.533	1573	0
GXP_Contig_14958	NA	tr|A0A0K8RD43|A0A0K8RD43_IXORI Putative ribosomal protein OS=Ixodes ricinus PE=2 SV=1	4433	4919.21	2532.86	2584.5	728.106	617.956	-0.150143	-0.0291195	0.236644	2.33361e-28	0.0497798	2.53005e-15	5.59428e-26	0.239085	9.13737e-14	21126	23790	22557	15059	6734	2853	contig_137213	100	980	0	gi|241859244|ref|NW_002861801.1| Ixodes scapularis strain Wikel colony 1108463005440, whole genome shotgun sequence	86.761	1133	0	gi|241859208|ref|XM_002416148.1| Ixodes scapularis ribosomal protein L3, putative, mRNA	98.031	1016	0
GXP_Contig_14152	NA	tr|A0A131Y1E2|A0A131Y1E2_IXORI Putative phosphoribosylpyrophosphate synthetase-associated protein (Fragment) OS=Ixodes ricinus PE=2 SV=1	146.256	105.663	457.346	405.379	768.437	611.458	0.469026	0.174015	0.329674	1.95017e-08	1.55235e-06	7.77761e-29	9.82161e-07	3.96828e-05	5.15637e-27	697	511	4073	2362	7107	2823	contig_57336	98.865	2467	0	gi|240971209|ref|NW_002511293.1| Ixodes scapularis strain Wikel colony 1108414547860, whole genome shotgun sequence	100	74	9.99e-30	gi|242001027|ref|XM_002435112.1| Ixodes scapularis ribose-phosphate pyrophosphokinase 1, putative, mRNA	91.067	3280	0
GXP_Contig_15970	IscW_ISCW014516	tr|B7QL13|B7QL13_IXOSC Granulin, putative OS=Ixodes scapularis GN=IscW_ISCW014516 PE=4 SV=1	75.961	58.311	405.581	282.838	824.769	608.859	0.381491	0.520014	0.437882	0.000830771	3.88645e-37	3.54387e-51	0.0124422	6.96501e-35	4.23515e-49	362	282	3612	1648	7628	2811	contig_47658	100	168	1.63e-82	gi|241853046|ref|NW_002856343.1| Ixodes scapularis strain Wikel colony 1108462902336, whole genome shotgun sequence	91.7	1000	0	gi|241853042|ref|XM_002415823.1| Ixodes scapularis granulin, putative, mRNA	93.116	1685	0
GXP_Contig_20713	X975_14370	tr|A0A087T9F2|A0A087T9F2_9ARAC Actin, clone 403 (Fragment) OS=Stegodyphus mimosarum GN=X975_14370 PE=3 SV=1	1520.05	2132.48	1080.32	1235.53	751.569	605.61	-0.488414	-0.193678	0.311517	6.32451e-110	1.91425e-18	1.53541e-25	7.33623e-107	1.51397e-16	9.13533e-24	7244	10313	9621	7199	6951	2796	contig_206250	99.313	1019	0	gi|241157546|ref|NW_002569076.1| Ixodes scapularis strain Wikel colony 1108462763058, whole genome shotgun sequence	97.158	915	0	gi|241157544|ref|XM_002408066.1| Ixodes scapularis actin, putative, mRNA	98.214	1008	0
GXP_Contig_1177	NA	tr|Q2XPT3|Q2XPT3_IXORI Salivary gland secreted protein OS=Ixodes ricinus PE=2 SV=1	5.456	3.308	110.491	324.887	464.825	605.393	0.721884	-1.55601	-0.381184	0.110183	1.39767e-178	9.00064e-30	0.390812	2.14046e-175	6.18822e-28	26	16	984	1893	4299	2795	NA	NA	NA	NA	gi|240993743|ref|NW_002523287.1| Ixodes scapularis strain Wikel colony 1108462648124, whole genome shotgun sequence	94.474	380	8.8e-166	gi|82468525|gb|DQ269029.1| Ixodes ricinus salivary gland secreted protein mRNA, complete cds	98.99	396	0
GXP_Contig_19382	NA	tr|V5HDT4|V5HDT4_IXORI Putative classical OS=Ixodes ricinus PE=2 SV=1	43.016	39.287	56.817	45.652	866.505	601.711	0.130821	0.315645	0.526137	0.367709	0.00273035	1.99806e-74	0.73823	0.0280374	3.29207e-72	205	190	506	266	8014	2778	contig_84192	100	283	1.25e-146	gi|241025657|ref|NW_002529387.1| Ixodes scapularis strain Wikel colony 1108462767348, whole genome shotgun sequence	83.074	514	6.12e-117	gi|241779901|ref|XM_002399997.1| Ixodes scapularis reductase, putative, mRNA	93.935	676	0
GXP_Contig_13387	NA	tr|V5H1Q0|V5H1Q0_IXORI Putative sine oculis-related homeobox 6b OS=Ixodes ricinus PE=2 SV=1	146.256	80.436	1651.97	1285.82	718.916	601.495	0.862583	0.361502	0.25727	5.01455e-22	2.20448e-75	1.64083e-17	9.10698e-20	1.06105e-72	6.79896e-16	697	389	14712	7492	6649	2777	contig_139090	94.971	517	0	gi|241110891|ref|NW_002545221.1| Ixodes scapularis strain Wikel colony 1108376236184, whole genome shotgun sequence	96.082	485	0	gi|241757877|ref|XM_002401585.1| Ixodes scapularis Niemann-Pick type C1 domain-containing protein, putative, mRNA	93.458	535	0
GXP_Contig_31376	IscW_ISCW010039	tr|B7Q327|B7Q327_IXOSC Ribosomal protein L18A, putative OS=Ixodes scapularis GN=IscW_ISCW010039 PE=3 SV=1	3015.76	3259.83	1678.58	1551.84	714.591	601.278	-0.112272	0.113267	0.249086	1.36141e-11	1.37795e-09	1.83203e-16	1.02631e-09	5.52031e-08	7.10484e-15	14372	15765	14949	9042	6609	2776	NA	NA	NA	NA	gi|241861827|ref|NW_002864104.1| Ixodes scapularis strain Wikel colony 1108463050846, whole genome shotgun sequence	98.165	109	1.07e-45	gi|67083926|gb|DQ066261.1| Ixodes scapularis isolate ISN-L-140 ribosomal protein L18a mRNA, complete cds	98.305	531	0
gi|241781310|ref|XM_002400356.1|	NA	gi|241781310|ref|XM_002400356.1| Ixodes scapularis hypothetical protein, mRNA	33.993	21.505	439.155	253.834	748.65	599.112	0.660566	0.790845	0.321466	0.000225205	2.24302e-82	6.63071e-27	0.00426219	1.25953e-79	4.12125e-25	162	104	3911	1479	6924	2766	NA	NA	NA	NA	gi|241781313|ref|NW_002826384.1| Ixodes scapularis strain Wikel colony 1108380269217, whole genome shotgun sequence	100	142	8.09e-69	gi|241781310|ref|XM_002400356.1| Ixodes scapularis hypothetical protein, mRNA	100	261	1.01e-132
GXP_Contig_30659	NA	tr|A0A131Y447|A0A131Y447_IXORI Profilin OS=Ixodes ricinus PE=2 SV=1	187.174	180.929	478.119	505.265	589.383	595.213	0.0489564	-0.0796705	-0.0142006	0.475704	0.018765	0.65551	0.842942	0.120356	0.834827	892	875	4258	2944	5451	2748	contig_31351	99.521	1462	0	gi|241829163|ref|NW_002834843.1| Ixodes scapularis strain Wikel colony 1108442955376, whole genome shotgun sequence	93.298	1492	0	gi|241829135|ref|XM_002414694.1| Ixodes scapularis profilin, putative, mRNA	95.918	392	8.77e-177
GXP_Contig_1810	NA	tr|A0A0K8RHC8|A0A0K8RHC8_IXORI Superoxide dismutase [Cu-Zn] OS=Ixodes ricinus PE=2 SV=1	122.125	154.462	258.822	247.827	584.95	594.78	-0.338893	0.0626269	-0.0240428	1.99416e-05	0.184844	0.450994	0.000521512	0.513376	0.74382	582	747	2305	1444	5410	2746	contig_147750	100	40	6.91e-12	NA	NA	NA	NA	gi|241607908|ref|XM_002405861.1| Ixodes scapularis superoxide dismutase Cu-Zn, mRNA	96.129	465	0
GXP_Contig_8851	NA	tr|A0A0K8R3D8|A0A0K8R3D8_IXORI Putative mitochondrial f1f0-atp synthase subunit c/atp9/proteolipid OS=Ixodes ricinus PE=2 SV=1	2158.79	2126.9	3309.66	3130.27	649.068	591.748	0.0214727	0.0803967	0.133387	0.285249	1.22213e-09	1.81388e-05	0.682361	4.96096e-08	0.000239485	10288	10286	29475	18239	6003	2732	contig_143984	100	105	5.33e-48	gi|240973382|ref|NW_002513344.1| Ixodes scapularis strain Wikel colony 1108427436446, whole genome shotgun sequence	96.199	342	3.58e-156	gi|51011613|gb|AY674283.1| Ixodes pacificus clone IP_7_60_92_82_CLU ATP synthase c-subunit mRNA, complete cds	96.95	459	0
GXP_Contig_23201	NA	tr|E7E820|E7E820_IXORI Cathepsin D2 OS=Ixodes ricinus PE=2 SV=1	83.725	91.395	28.409	23.684	750.055	590.881	-0.126457	0.262435	0.344129	0.203979	0.0754385	2.03673e-30	0.555126	0.309112	1.43214e-28	399	442	253	138	6937	2728	contig_64167	92.857	280	2.14e-110	gi|240979348|ref|NW_002518381.1| Ixodes scapularis strain Wikel colony 1108462555680, whole genome shotgun sequence	86.232	276	8.16e-77	gi|315274243|gb|HQ615697.1| Ixodes ricinus cathepsin D2 mRNA, complete cds	98.871	1772	0
GXP_Contig_8622	ISCW003920	sp|B7PJS6|GUF1_IXOSC Translation factor GUF1 homolog, mitochondrial OS=Ixodes scapularis GN=ISCW003920 PE=3 SV=1	2889.23	3355.98	2278.98	2181.53	702.157	588.932	-0.216047	0.0630493	0.253693	1.87728e-38	7.34531e-05	9.99035e-17	6.3089e-36	0.0012991	3.9627e-15	13769	16230	20296	12711	6494	2719	contig_179506	99.178	852	0	gi|241647518|ref|NW_002741167.1| Ixodes scapularis strain Wikel colony 1108462994682, whole genome shotgun sequence	97.418	852	0	gi|309318375|gb|GU074824.1| Ixodes ricinus isolate 35 translation elongation factor EF1-alpha gene, partial cds	99.5	1001	0
GXP_Contig_2851	NA	tr|A0A131XX88|A0A131XX88_IXORI Ribosomal protein L19 (Fragment) OS=Ixodes ricinus PE=2 SV=1	2921.97	2735.65	1864.98	1698.92	698.48	588.499	0.0950567	0.134542	0.247179	5.45939e-08	4.10334e-14	6.49647e-16	2.50082e-06	2.53205e-12	2.42811e-14	13925	13230	16609	9899	6460	2717	contig_101245	99.355	155	4.03e-74	gi|241851552|ref|NW_002855023.1| Ixodes scapularis strain Wikel colony 1108462876830, whole genome shotgun sequence	95.935	246	1.8e-109	gi|67083990|gb|DQ066293.1| Ixodes scapularis isolate is-all-397 ribosomal protein L19 mRNA, complete cds	97.487	597	0
GXP_Contig_240	NA	tr|V5HDT4|V5HDT4_IXORI Putative classical OS=Ixodes ricinus PE=2 SV=1	19.934	35.152	52.326	55.263	1057.99	588.282	-0.818376	-0.0787859	0.846749	6.13486e-06	0.442074	4.91176e-207	0.00018353	0.782514	1.73124e-204	95	170	466	322	9785	2716	contig_24792	99.64	278	3.29e-142	gi|241025657|ref|NW_002529387.1| Ixodes scapularis strain Wikel colony 1108462767348, whole genome shotgun sequence	81.748	515	9.75e-105	gi|241779901|ref|XM_002399997.1| Ixodes scapularis reductase, putative, mRNA	93.213	722	0
GXP_Contig_14687	NA	tr|A0A131XZU9|A0A131XZU9_IXORI Putative mitochondrial/plastidial beta-ketoacyl-acp reductase OS=Ixodes ricinus PE=2 SV=1	23.711	17.576	6.513	3.947	698.589	586.766	0.43195	0.722566	0.251659	0.0360745	0.0304871	2.03102e-16	0.199954	0.166938	7.83293e-15	113	85	58	23	6461	2709	contig_144939	98.265	461	0	gi|241850114|ref|NW_002853731.1| Ixodes scapularis strain Wikel colony 1108462851470, whole genome shotgun sequence	91.087	460	4.85e-176	gi|241251112|ref|XM_002403399.1| Ixodes scapularis short chain alcohol dehydrogenase, putative, mRNA	79.024	758	3.31e-138
GXP_Contig_13275	NA	tr|V5GKN4|V5GKN4_IXORI Putative secreted protein OS=Ixodes ricinus PE=2 SV=1	175.423	182.583	109.143	137.987	695.02	582.001	-0.0577145	-0.338313	0.256033	0.406937	6.17276e-07	7.71935e-17	0.778976	1.71171e-05	3.0972e-15	836	883	972	804	6428	2687	contig_118750	99.273	550	0	NA	NA	NA	NA	gi|241569676|ref|XM_002402666.1| Ixodes scapularis hypothetical protein, mRNA	96.053	684	0
GXP_Contig_9717	NA	tr|Q4PMC8|Q4PMC8_IXOSC Ribosomal protein L37A OS=Ixodes scapularis PE=2 SV=1	2038.77	2472.22	1105.92	1197.43	594.681	578.102	-0.278108	-0.114698	0.0407919	1.46062e-45	2.23287e-07	0.202267	6.03708e-43	6.6049e-06	0.466468	9716	11956	9849	6977	5500	2669	NA	NA	NA	NA	gi|241779181|ref|NW_002825391.1| Ixodes scapularis strain Wikel colony 1108376239800, whole genome shotgun sequence	98.507	134	7.74e-61	gi|241779162|ref|XM_002399809.1| Ixodes scapularis ribosomal protein L37A, putative, mRNA	98.75	320	1.2e-158
GXP_Contig_10033	NA	tr|A0A131Y8J2|A0A131Y8J2_IXORI Putative basic region leucine zipper transcription factor (Fragment) OS=Ixodes ricinus PE=2 SV=1	59.593	181.756	83.205	32.952	629.173	576.369	-1.60879	1.3363	0.126464	1.54638e-69	7.23564e-38	6.17166e-05	9.2677e-67	1.31775e-35	0.000734401	284	879	741	192	5819	2661	contig_98898	99.728	1104	0	NA	NA	NA	NA	gi|241239030|ref|XM_002401417.1| Ixodes scapularis cell death specification protein, putative, mRNA	95.045	1110	0
GXP_Contig_13526	NA	tr|A0A0K8RC33|A0A0K8RC33_IXORI Putative 40s ribosomal protein s23 OS=Ixodes ricinus PE=2 SV=1	2992.68	2766.46	1383.04	1367.68	753.299	571.171	0.113398	0.0161122	0.3993	6.07664e-11	0.426387	8.54581e-40	4.21021e-09	0.760057	8.17725e-38	14262	13379	12317	7969	6967	2637	contig_42555	98.864	176	2.93e-84	NA	NA	NA	NA	gi|241688816|ref|XM_002412817.1| Ixodes scapularis 40S ribosomal protein S23, putative, mRNA	96.991	432	0
GXP_Contig_4504	NA	tr|A0A131XXD0|A0A131XXD0_IXORI Putative sulfotransferase (Fragment) OS=Ixodes ricinus PE=2 SV=1	140.38	146.398	237.6	229.291	639.337	569.221	-0.0605584	0.0513551	0.167588	0.436197	0.296607	1.07514e-07	0.797945	0.687108	2.0187e-06	669	708	2116	1336	5913	2628	contig_74293	93.688	1014	0	gi|241752744|ref|NW_002783182.1| Ixodes scapularis strain Wikel colony 1108463032962, whole genome shotgun sequence	95.045	666	0	gi|240980981|ref|XM_002403553.1| Ixodes scapularis hypothetical protein, mRNA	96.586	498	0
GXP_Contig_9128	NA	tr|A0A0K8REE7|A0A0K8REE7_IXORI 60S acidic ribosomal protein P0 OS=Ixodes ricinus PE=2 SV=1	5847.71	4551.35	1969.52	1851.15	731.783	567.922	0.361577	0.0894208	0.365723	4.63892e-172	1.96355e-07	4.1401e-33	8.77953e-169	5.839e-06	3.28436e-31	27868	22011	17540	10786	6768	2622	contig_187111	99.347	613	0	NA	NA	NA	NA	gi|67083830|gb|DQ066213.1| Ixodes scapularis isolate ISUFL22 60S acidic ribosomal protein P0 mRNA, complete cds	97.917	960	0
GXP_Contig_6581	IscW_ISCW018904	tr|B7PQX0|B7PQX0_IXOSC Putative uncharacterized protein OS=Ixodes scapularis GN=IscW_ISCW018904 PE=4 SV=1	1.889	1.447	20.998	19.05	206.517	567.489	0.384558	0.140461	-1.45833	0.596164	0.403537	9.33439e-266	0.856043	0.731595	4.81326e-263	9	7	187	111	1910	2620	NA	NA	NA	NA	gi|241112254|ref|NW_002546404.1| Ixodes scapularis strain Wikel colony 1108380267939, whole genome shotgun sequence	100	48	3.85e-16	gi|242003388|ref|XM_002436117.1| Ixodes scapularis hypothetical protein, mRNA	91.853	491	0
GXP_Contig_8173	NA	tr|A0A147BGZ2|A0A147BGZ2_IXORI Putative deoxyribonuclease ii OS=Ixodes ricinus PE=4 SV=1	20.984	20.678	274.318	257.095	298.422	566.622	0.0211931	0.0935477	-0.925033	0.917271	0.0425404	1.64055e-129	1	0.215465	4.11542e-127	100	100	2443	1498	2760	2616	contig_68944	98.83	171	8.54e-81	gi|240952215|ref|NW_002506052.1| Ixodes scapularis strain Wikel colony 1108380240018, whole genome shotgun sequence	90.798	1315	0	gi|240952161|ref|XM_002399291.1| Ixodes scapularis deoxyribonuclease II, putative, mRNA	92.767	954	0
GXP_Contig_20153	IscW_ISCW013037	tr|B7QG34|B7QG34_IXOSC Ribosomal protein S26, putative OS=Ixodes scapularis GN=IscW_ISCW013037 PE=4 SV=1	2429.27	2560.92	1235.16	1164.99	755.894	566.189	-0.0761404	0.0843767	0.4169	4.33629e-05	0.000100332	4.10815e-43	0.00101781	0.00171159	4.19017e-41	11577	12385	11000	6788	6991	2614	contig_39058	98.361	183	6.58e-86	gi|241753598|ref|NW_002822196.1| Ixodes scapularis strain Wikel colony 1108463015148, whole genome shotgun sequence	97.268	183	2.4e-82	gi|241753582|ref|XM_002401089.1| Ixodes scapularis ribosomal protein S26, putative, mRNA	96.927	423	0
noHitAssembly_14729	NA	tr|A0A131Y9B3|A0A131Y9B3_IXORI Putative kunitz/bovine pancreatic trypsin inhibitor domain protein (Fragment) OS=Ixodes ricinus PE=2 SV=1	27.279	23.159	67.934	63.845	448.606	565.106	0.236218	0.0895602	-0.333073	0.203462	0.333593	5.04243e-22	0.554097	0.717761	2.59531e-20	130	112	605	372	4149	2609	NA	NA	NA	NA	NA	NA	NA	NA	NA	NA	NA	NA
GXP_Contig_26388	NA	tr|A0A147BGH1|A0A147BGH1_IXORI Uncharacterized protein OS=Ixodes ricinus PE=4 SV=1	2703.95	2752.19	1353.96	1327.52	681.613	562.723	-0.0255137	0.0284494	0.276528	0.151848	0.165564	6.468e-19	0.487787	0.485313	2.88162e-17	12886	13310	12058	7735	6304	2598	contig_59837	99.441	716	0	gi|241006697|ref|NW_002525902.1| Ixodes scapularis strain Wikel colony 1108462699496, whole genome shotgun sequence	94.538	714	0	gi|67083816|gb|DQ066206.1| Ixodes scapularis isolate ISUFL48 ribosomal protein S8 mRNA, complete cds	98.095	630	0
GXP_Contig_1330	NA	tr|V5HC22|V5HC22_IXORI 40S ribosomal protein S6 OS=Ixodes ricinus PE=2 SV=1	2909.59	3179.18	1261.55	1404.41	658.258	561.64	-0.127842	-0.15477	0.229007	3.37513e-14	5.63216e-14	3.10727e-13	3.38068e-12	3.43766e-12	9.80973e-12	13866	15375	11235	8183	6088	2593	contig_50506	100	135	1.35e-64	NA	NA	NA	NA	gi|242000205|ref|XM_002434701.1| Ixodes scapularis 40S ribosomal protein S6, putative, mRNA	97.381	611	0
GXP_Contig_29590	NA	tr|Q4PMD6|Q4PMD6_IXOSC Ribosomal protein L30 OS=Ixodes scapularis PE=2 SV=1	2803.62	2766.46	1388.77	1344.17	729.836	560.991	0.0192503	0.0470911	0.379595	0.274615	0.0205003	2.7591e-35	0.662788	0.127741	2.37855e-33	13361	13379	12368	7832	6750	2590	contig_7585	100	152	8.03e-74	gi|241745302|ref|NW_002818543.1| Ixodes scapularis strain Wikel colony 1108462945512, whole genome shotgun sequence	85.235	596	7.08e-171	gi|51011529|gb|AY674241.1| Ixodes pacificus clone IP_7_60_92_88_CLU ribosomal protein L30 mRNA, complete cds	98.23	339	2.77e-165
GXP_Contig_17534	IscW_ISCW014516	tr|B7QL13|B7QL13_IXOSC Granulin, putative OS=Ixodes scapularis GN=IscW_ISCW014516 PE=4 SV=1	68.616	51.281	354.715	281.809	625.929	560.991	0.420121	0.331943	0.158021	0.000510529	4.06782e-15	6.84472e-07	0.00843276	2.6716e-13	1.16214e-05	327	248	3159	1642	5789	2590	contig_11428	96	50	1.41e-13	gi|241853046|ref|NW_002856343.1| Ixodes scapularis strain Wikel colony 1108462902336, whole genome shotgun sequence	92.208	1001	0	gi|241853042|ref|XM_002415823.1| Ixodes scapularis granulin, putative, mRNA	93.42	1687	0
GXP_Contig_14216	NA	tr|A0A0K8RJ95|A0A0K8RJ95_IXORI Putative 12 kDa protein OS=Ixodes ricinus PE=2 SV=1	49.102	71.751	95.781	35.526	573.597	560.124	-0.547217	1.43086	0.0342912	5.95951e-06	6.99134e-48	0.291935	0.00017888	1.74483e-45	0.568894	234	347	853	207	5305	2586	contig_16189	99.298	285	7.17e-145	gi|241857765|ref|NW_002860516.1| Ixodes scapularis strain Wikel colony 1108462980142, whole genome shotgun sequence	90.877	285	1.28e-104	NA	NA	NA	NA
gi|442762132|gb|GADI01000583.1|	NA	gi|442762132|gb|GADI01000583.1| TSA: Ixodes ricinus Ir2-19475 mRNA sequence	2658.41	3786.28	901.554	924.03	602.142	557.958	-0.510215	-0.0355258	0.109947	8.30325e-210	0.153173	0.000633137	2.13269e-206	0.458975	0.00569987	12669	18311	8029	5384	5569	2576	contig_29270	98.701	77	1.97e-30	NA	NA	NA	NA	gi|241709766|ref|XM_002411990.1| Ixodes scapularis hypothetical protein, mRNA	98.784	329	1.36e-163
GXP_Contig_10339	NA	tr|Q4PM13|Q4PM13_IXOSC 40S ribosomal protein S11 OS=Ixodes scapularis PE=2 SV=1	3795.09	4281.1	1437.84	1449.2	660.529	548.211	-0.173844	-0.0113596	0.268891	1.56118e-32	0.565599	1.66787e-17	4.52729e-30	0.871617	6.90071e-16	18086	20704	12805	8444	6109	2531	contig_42368	98.707	232	1.03e-113	gi|241758436|ref|NW_002825025.1| Ixodes scapularis strain Wikel colony 1108463069576, whole genome shotgun sequence	98.125	320	2.1e-157	gi|67084034|gb|DQ066315.1| Ixodes scapularis isolate IS-6-12L-30 40S ribosomal protein S11 mRNA, complete cds	97.452	471	0
GXP_Contig_4315	NA	tr|V5H909|V5H909_IXORI Putative secreted protein OS=Ixodes ricinus PE=2 SV=1	32.105	24.4	4699.67	3301.73	692.209	547.128	0.395917	0.509338	0.339329	0.0244787	0	1.66032e-27	0.152315	0	1.0436e-25	153	118	41854	19238	6402	2526	NA	NA	NA	NA	gi|241862311|ref|NW_002864550.1| Ixodes scapularis strain Wikel colony 1108463059428, whole genome shotgun sequence	91.705	217	6.6e-80	gi|242003408|ref|XM_002436122.1| Ixodes scapularis secreted protein, putative, mRNA	92.226	566	0
GXP_Contig_843	NA	tr|V5IIJ1|V5IIJ1_IXORI Putative classical OS=Ixodes ricinus PE=2 SV=1	39.449	32.877	57.716	37.243	806.821	546.262	0.26291	0.632002	0.562656	0.0902007	1.03671e-08	3.72424e-78	0.352557	3.74773e-07	6.40132e-76	188	159	514	217	7462	2522	contig_84192	99.647	283	3.76e-145	gi|241779904|ref|NW_002865609.1| Ixodes scapularis strain Wikel colony 1108386934713, whole genome shotgun sequence	90.476	231	5.39e-81	gi|241779901|ref|XM_002399997.1| Ixodes scapularis reductase, putative, mRNA	92.741	675	0
GXP_Contig_22743	IscW_ISCW008173	tr|Q4PM43|Q4PM43_IXOSC Ribosomal protein L15 OS=Ixodes scapularis GN=IscW_ISCW008173 PE=2 SV=1	2420.88	2594.21	1209.89	1520.6	592.411	545.396	-0.0997665	-0.329759	0.119294	7.86112e-08	8.69864e-59	0.000241134	3.49849e-06	3.11782e-56	0.00246219	11537	12546	10775	8860	5479	2518	contig_228643	90.654	428	5.21e-156	gi|241753524|ref|NW_002822170.1| Ixodes scapularis strain Wikel colony 1108463014602, whole genome shotgun sequence	86.977	430	1.96e-132	gi|67083972|gb|DQ066284.1| Ixodes scapularis isolate is-all-456 ribosomal protein L15 mRNA, complete cds	97.636	550	0
GXP_Contig_9584	NA	tr|A0A0K8RFE5|A0A0K8RFE5_IXORI Putative secreted protein OS=Ixodes ricinus PE=2 SV=1	455.344	434.85	454.875	457.038	581.274	544.962	0.066439	-0.00684398	0.0930627	0.132216	0.845851	0.00437191	0.444124	0.921235	0.0293906	2170	2103	4051	2663	5376	2516	contig_195458	99.548	221	3.44e-110	gi|241833936|ref|NW_002839062.1| Ixodes scapularis strain Wikel colony 1108462566008, whole genome shotgun sequence	91.379	1276	0	gi|241833896|ref|XM_002414908.1| Ixodes scapularis secreted protein, putative, mRNA	96.429	756	0
GXP_Contig_1690	NA	tr|V5H2W9|V5H2W9_IXORI Putative n-acylsphingosine amidohydrolase acid ceramidase 1b OS=Ixodes ricinus PE=2 SV=1	33.574	38.047	72.538	91.648	773.41	536.732	-0.180438	-0.337366	0.527032	0.246661	5.06536e-05	7.96745e-67	0.625022	0.000935136	1.18007e-64	160	184	646	534	7153	2478	contig_84727	99.448	181	1.05e-87	gi|241739864|ref|NW_002777651.1| Ixodes scapularis strain Wikel colony 1108462927092, whole genome shotgun sequence	92.014	288	2.87e-110	gi|241739857|ref|XM_002405127.1| Ixodes scapularis N-acylsphingosine amidohydrolase (acid ceramidase), putative, mRNA	96.317	1059	0
GXP_Contig_33278	IscW_ISCW022358	tr|B7QF77|B7QF77_IXOSC Calcium-binding protein, putative OS=Ixodes scapularis GN=IscW_ISCW022358 PE=4 SV=1	33.993	21.298	120.933	63.845	590.897	535.865	0.67452	0.921562	0.141037	0.0001715	1.44557e-30	1.56903e-05	0.00337177	1.94816e-28	0.000211163	162	103	1077	372	5465	2474	NA	NA	NA	NA	gi|241743227|ref|NW_002817646.1| Ixodes scapularis strain Wikel colony 1108462927766, whole genome shotgun sequence	90.71	366	2.22e-134	gi|241743215|ref|XM_002414146.1| Ixodes scapularis calcium-binding protein, putative, mRNA	92.293	532	0
GXP_Contig_17314	NA	tr|A0A147BUE8|A0A147BUE8_IXORI Putative cytochrome p450 cyp3/cyp5/cyp6/cyp9 subfamily protein OS=Ixodes ricinus PE=3 SV=1	9.862	22.539	11.453	70.881	335.4	535.865	-1.19247	-2.62967	-0.675987	7.63335e-07	8.30418e-78	3.60803e-72	2.81526e-05	4.23916e-75	5.84102e-70	47	109	102	413	3102	2474	contig_133628	93.5	200	1.42e-77	gi|241780301|ref|NW_002825899.1| Ixodes scapularis strain Wikel colony 1108380235768, whole genome shotgun sequence	90.123	243	1.85e-83	gi|242000607|ref|XM_002434902.1| Ixodes scapularis cytochrome P450, putative, mRNA	93.929	906	0
GXP_Contig_32403	RpL36	sp|Q4PM12|RL36_IXOSC 60S ribosomal protein L36 OS=Ixodes scapularis GN=RpL36 PE=3 SV=1	3558.4	3274.72	1424.59	1325.81	712.969	530.45	0.119859	0.103675	0.426623	4.94258e-14	3.11715e-07	1.82334e-42	4.81654e-12	9.06153e-06	1.80679e-40	16958	15837	12687	7725	6594	2449	contig_202310	91.753	291	8.38e-109	gi|241746375|ref|NW_002819028.1| Ixodes scapularis strain Wikel colony 1108462954710, whole genome shotgun sequence	79.739	306	9.2e-51	gi|67084036|gb|DQ066316.1| Ixodes scapularis isolate IS-6-12L-293 ribosomal protein L36 mRNA, complete cds	97.898	333	3.06e-160
GXP_Contig_2524	NA	tr|Q4PMC8|Q4PMC8_IXOSC Ribosomal protein L37A OS=Ixodes scapularis PE=2 SV=1	2237.27	2089.89	1061.34	946.513	641.391	526.118	0.0983157	0.16519	0.285818	8.87794e-07	3.395e-12	5.96954e-19	3.23446e-05	1.79567e-10	2.66809e-17	10662	10107	9452	5515	5932	2429	NA	NA	NA	NA	gi|241779181|ref|NW_002825391.1| Ixodes scapularis strain Wikel colony 1108376239800, whole genome shotgun sequence	98.507	134	9.49e-61	gi|241779162|ref|XM_002399809.1| Ixodes scapularis ribosomal protein L37A, putative, mRNA	99.06	319	1.14e-159
GXP_Contig_7801	NA	tr|V5ICY3|V5ICY3_IXORI Lipase OS=Ixodes ricinus PE=2 SV=1	45.325	49.833	307.667	367.45	551.973	522.219	-0.136794	-0.256178	0.0799428	0.311115	4.11002e-10	0.0168005	0.693103	1.77078e-08	0.0847331	216	241	2740	2141	5105	2411	contig_125836	97.598	333	4.81e-161	gi|241723348|ref|NW_002808904.1| Ixodes scapularis strain Wikel colony 1108462759762, whole genome shotgun sequence	93.694	333	3.88e-139	gi|241723345|ref|XM_002413667.1| Ixodes scapularis lysosomal acid lipase/cholesteryl ester hydrolase, putative, mRNA	95.152	722	0
gi|241709766|ref|XM_002411990.1|	NA	gi|241709766|ref|XM_002411990.1| Ixodes scapularis hypothetical protein, mRNA	2748.64	3103.5	979.256	1005.04	621.929	520.27	-0.175178	-0.0374906	0.257489	2.38754e-24	0.116046	2.2359e-15	4.96263e-22	0.394415	8.12778e-14	13099	15009	8721	5856	5752	2402	contig_29270	100	68	9.87e-28	NA	NA	NA	NA	gi|241709766|ref|XM_002411990.1| Ixodes scapularis hypothetical protein, mRNA	100	379	0
GXP_Contig_5624	NA	tr|A0A131Y8A7|A0A131Y8A7_IXORI Putative secreted protein OS=Ixodes ricinus PE=2 SV=1	48.262	35.359	82.868	30.549	721.943	519.837	0.44881	1.43969	0.473826	0.001948	4.9265e-42	8.90561e-52	0.0244582	1.01209e-39	1.07816e-49	230	171	738	178	6677	2400	NA	NA	NA	NA	NA	NA	NA	NA	gi|241670246|ref|XM_002399745.1| Ixodes scapularis hypothetical protein, mRNA	87.215	571	0
GXP_Contig_23574	NA	tr|A0A0K8RIN5|A0A0K8RIN5_IXORI Putative cysteine dioxygenase cdo1 OS=Ixodes ricinus PE=2 SV=1	39.869	29.569	217.5	113.959	494.775	519.404	0.431182	0.932501	-0.0700845	0.00666123	1.24587e-54	0.0416608	0.0621835	3.71468e-52	0.164896	190	143	1937	664	4576	2398	contig_19407	99.86	712	0	gi|241780463|ref|NW_002825982.1| Ixodes scapularis strain Wikel colony 1108380238894, whole genome shotgun sequence	94.895	666	0	gi|241570144|ref|XM_002402613.1| Ixodes scapularis cysteine dioxygenase 1, putative, mRNA	97.301	667	0
GXP_Contig_26089	NA	tr|V5HSI0|V5HSI0_IXORI Putative farnesoic acid o-methyltransferase (Fragment) OS=Ixodes ricinus PE=2 SV=1	10.072	6.824	99.823	53.032	1202.45	518.537	0.561661	0.912509	1.21345	0.0823812	3.9944e-25	0	0.336994	4.29966e-23	0	48	33	889	309	11121	2394	contig_141118	99.302	430	0	gi|241723488|ref|NW_002808968.1| Ixodes scapularis strain Wikel colony 1108462761200, whole genome shotgun sequence	95.093	428	0	gi|241723486|ref|XM_002413668.1| Ixodes scapularis conserved hypothetical protein, mRNA	95.082	427	0
GXP_Contig_24099	NA	tr|A0A131XTB3|A0A131XTB3_IXORI Uncharacterized protein (Fragment) OS=Ixodes ricinus PE=2 SV=1	3.777	4.342	4.155	3.604	564.839	517.238	-0.201119	0.205249	0.127011	0.663687	0.591534	0.000137948	0.905609	0.897665	0.00149056	18	21	37	21	5224	2388	contig_104482	99.61	1538	0	gi|241049298|ref|NW_002533735.1| Ixodes scapularis strain Wikel colony 1108462849996, whole genome shotgun sequence	83.077	65	4e-06	gi|241570772|ref|XM_002402806.1| Ixodes scapularis short-chain alcohol dehydrogenase, putative, mRNA	93.281	893	0
GXP_Contig_2325	NA	tr|Q4PM18|Q4PM18_IXOSC Ribosomal protein L34 OS=Ixodes scapularis PE=2 SV=1	3048.92	3086.96	1701.15	1628.21	642.148	514.855	-0.0178904	0.0632253	0.31874	0.28651	0.000594773	5.82905e-23	0.684969	0.00786463	3.10938e-21	14530	14929	15150	9487	5939	2377	contig_125424	89.683	252	1.94e-86	gi|241813426|ref|NW_002872554.1| Ixodes scapularis strain Wikel colony 1108462908268, whole genome shotgun sequence	86.188	362	8.85e-107	gi|67084024|gb|DQ066310.1| Ixodes scapularis isolate IS-6-12L-37 ribosomal protein L34 mRNA, complete cds	99.167	360	0
GXP_Contig_3674	NA	uncharacterized RNA	2667.23	2420.32	1334.53	1379.69	609.17	511.823	0.140145	-0.0480144	0.2512	3.05463e-14	0.0185532	1.82364e-14	3.07679e-12	0.119498	6.23058e-13	12711	11705	11885	8039	5634	2363	contig_183248	82.124	386	5.37e-86	gi|241753598|ref|NW_002822196.1| Ixodes scapularis strain Wikel colony 1108463015148, whole genome shotgun sequence	76.65	394	5.72e-48	NA	NA	NA	NA
GXP_Contig_28472	NA	tr|A0A131XN99|A0A131XN99_IXORI Putative conserved secreted protein OS=Ixodes ricinus PE=2 SV=1	1.889	2.481	4.716	5.492	392.274	511.173	-0.393299	-0.219768	-0.38195	0.533746	0.509597	1.75336e-25	0.901862	0.859563	1.03656e-23	9	12	42	32	3628	2360	NA	NA	NA	NA	NA	NA	NA	NA	gi|240951090|ref|XM_002399148.1| Ixodes scapularis hypothetical protein, mRNA	90.323	434	5.12e-158
GXP_Contig_25625	NA	tr|A0A131XUP4|A0A131XUP4_IXORI Putative u4/u6 small nuclear ribonucleoprotein prp4 OS=Ixodes ricinus PE=2 SV=1	2285.95	2111.6	1439.07	1373.52	591.113	509.007	0.11446	0.067264	0.215748	8.02203e-09	0.000786772	6.9031e-11	4.1989e-07	0.00998039	1.84292e-09	10894	10212	12816	8003	5467	2350	contig_70161	100	116	6.11e-54	gi|240981163|ref|NW_002520018.1| Ixodes scapularis strain Wikel colony 1108462587456, whole genome shotgun sequence	98.165	109	1.74e-46	gi|241998833|ref|XM_002434015.1| Ixodes scapularis U4/U6 small nuclear ribonucleoprotein Prp4, putative, mRNA	96.825	882	0
GXP_Contig_33354	IscW_ISCW000125	tr|B7P0U0|B7P0U0_IXOSC 40S ribosomal protein S27A, putative OS=Ixodes scapularis GN=IscW_ISCW000125 PE=4 SV=1	2661.14	2640.74	1349.92	1309.84	630.579	508.357	0.0111032	0.0434746	0.310835	0.538726	0.034832	1.32821e-21	0.907908	0.186161	6.76124e-20	12682	12771	12022	7632	5832	2347	contig_130520	99.667	300	1.54e-154	gi|240952307|ref|NW_002506102.1| Ixodes scapularis strain Wikel colony 1108380241828, whole genome shotgun sequence	97.748	222	2.79e-104	gi|67083980|gb|DQ066288.1| Ixodes scapularis isolate is-all-426 ubiquitin/ribosomal protein S27a fusion protein mRNA, complete cds	98.938	471	0
GXP_Contig_2679	NA	tr|A0A0K8R3L7|A0A0K8R3L7_IXORI Nucleoside diphosphate kinase OS=Ixodes ricinus PE=2 SV=1	933.77	961.303	1105.58	1172.89	518.562	502.726	-0.041924	-0.0852619	0.0447442	0.165612	0.000128407	0.191841	0.497639	0.00212072	0.447537	4450	4649	9846	6834	4796	2321	contig_211684	98.365	734	0	gi|241859244|ref|NW_002861801.1| Ixodes scapularis strain Wikel colony 1108463005440, whole genome shotgun sequence	92.351	706	0	gi|241859204|ref|XM_002416146.1| Ixodes scapularis nucleoside diphosphate kinase, putative, mRNA	94.921	571	0
GXP_Contig_19741	NA	tr|A0A0K8RHC8|A0A0K8RHC8_IXORI Superoxide dismutase [Cu-Zn] OS=Ixodes ricinus PE=2 SV=1	107.436	138.747	234.343	197.197	561.812	500.993	-0.368979	0.248984	0.165297	1.19419e-05	1.19385e-06	8.89087e-07	0.000331598	3.13264e-05	1.48243e-05	512	671	2087	1149	5196	2313	contig_147750	100	40	7.5e-12	NA	NA	NA	NA	gi|241607908|ref|XM_002405861.1| Ixodes scapularis superoxide dismutase Cu-Zn, mRNA	96.129	465	0
GXP_Contig_10011	NA	tr|A0A0K8RNE9|A0A0K8RNE9_IXORI Putative gamma-glutamyl hydrolase (Fragment) OS=Ixodes ricinus PE=2 SV=1	59.803	41.355	122.954	146.74	446.66	494.928	0.532156	-0.255144	-0.148042	5.57145e-05	8.36447e-05	3.4186e-05	0.00126559	0.00146322	0.000427057	285	200	1095	855	4131	2285	contig_119870	91.223	376	4.62e-141	NA	NA	NA	NA	gi|242002779|ref|XM_002435988.1| Ixodes scapularis conserved hypothetical protein, mRNA	93.478	276	3.16e-110
GXP_Contig_32852	NA	tr|A0A131Y5V6|A0A131Y5V6_IXORI Putative cytoplasmic cystatin (Fragment) OS=Ixodes ricinus PE=2 SV=1	58.334	58.311	328.44	338.102	529.591	486.697	0.00056894	-0.0418287	0.121855	0.996191	0.309687	0.000393891	0.996496	0.710567	0.00377552	278	282	2925	1970	4898	2247	contig_198685	96.738	797	0	NA	NA	NA	NA	gi|67083858|gb|DQ066227.1| Ixodes scapularis isolate ISUFJ-cluster-325 cytoplasmic cystatin mRNA, complete cds	98.678	227	4.09e-108
gi|241781183|ref|XM_002400213.1|	NA	gi|241781183|ref|XM_002400213.1| Ixodes scapularis ribosomal protein L39, putative, mRNA	1827.46	1884.35	999.693	1107.15	557.811	485.181	-0.0442271	-0.147299	0.201253	0.0405688	2.03216e-10	3.11545e-09	0.214531	9.06856e-09	7.07005e-08	8709	9113	8903	6451	5159	2240	NA	NA	NA	NA	gi|241781196|ref|NW_002866177.1| Ixodes scapularis strain Wikel colony 1108393247458, whole genome shotgun sequence	99.083	109	7.26e-49	gi|241781183|ref|XM_002400213.1| Ixodes scapularis ribosomal protein L39, putative, mRNA	100	231	4.17e-116
GXP_Contig_17022	NA	tr|A0A131XQ07|A0A131XQ07_IXORI Putative adiponectin receptor protein OS=Ixodes ricinus PE=2 SV=1	172.485	225.8	100.609	98.341	479.962	484.315	-0.388575	0.0328944	-0.0130255	4.5523e-09	0.662515	0.712008	2.48025e-07	0.955992	0.859864	822	1092	896	573	4439	2236	contig_48730	99.359	312	2.9e-159	gi|241080144|ref|NW_002539720.1| Ixodes scapularis strain Wikel colony 1108462967520, whole genome shotgun sequence	93.917	411	4.8e-174	gi|242002195|ref|XM_002435696.1| Ixodes scapularis adiponectin receptor, putative, mRNA	96.974	661	0
GXP_Contig_1809	NA	tr|V5H1C5|V5H1C5_IXORI Putative mediator of rna polymerase ii transcription subunit 26 OS=Ixodes ricinus PE=2 SV=1	167.869	297.758	420.74	713.446	258.2	483.665	-0.826804	-0.761875	-0.905519	3.1081e-40	1.8123e-124	5.37799e-107	1.10657e-37	1.79588e-121	1.1011e-104	800	1440	3747	4157	2388	2233	contig_194738	100	221	4.51e-112	NA	NA	NA	NA	gi|241173800|ref|XM_002410843.1| Ixodes scapularis hypothetical protein, mRNA	93.721	653	0
GXP_Contig_10300	NA	tr|V5HFZ5|V5HFZ5_IXORI Putative grp-3 321 glycine rich family OS=Ixodes ricinus PE=2 SV=1	4034.1	5875.55	1616.82	1717.28	611.549	483.232	-0.542477	-0.0869652	0.339752	0	2.28713e-06	1.52225e-24	0	5.64528e-05	8.70371e-23	19225	28415	14399	10006	5656	2231	contig_10815	99.77	1303	0	gi|241782091|ref|NW_002826746.1| Ixodes scapularis strain Wikel colony 1108381090945, whole genome shotgun sequence	92.958	142	5.99e-50	gi|241710585|ref|XM_002412009.1| Ixodes scapularis RNA-binding protein musashi, putative, mRNA	96.7	697	0
gi|241819935|ref|XM_002414632.1|	NA	gi|241819935|ref|XM_002414632.1| Ixodes scapularis von Willebrand factor, putative, mRNA	3.777	6.41	96.904	41.705	146.832	483.015	-0.763084	1.21634	-1.7179	0.0690951	4.42928e-38	1.09515e-286	0.297307	8.15471e-36	6.09889e-284	18	31	863	243	1358	2230	contig_159504	90.21	286	3.4e-102	gi|241819961|ref|NW_002833554.1| Ixodes scapularis strain Wikel colony 1108427767459, whole genome shotgun sequence	100	308	6.82e-161	gi|241819935|ref|XM_002414632.1| Ixodes scapularis von Willebrand factor, putative, mRNA	100	402	0
GXP_Contig_9780	IscW_ISCW005803	tr|B7PR98|B7PR98_IXOSC Glutathione S-transferase, putative OS=Ixodes scapularis GN=IscW_ISCW005803 PE=3 SV=1	3.357	4.136	80.398	201.831	332.481	480.849	-0.301064	-1.32792	-0.532312	0.533	1.88867e-88	5.91564e-43	0.901512	1.24771e-85	6.01172e-41	16	20	716	1176	3075	2220	contig_169352	100	203	2.26e-102	NA	NA	NA	NA	gi|242004300|ref|XM_002436245.1| Ixodes scapularis glutathione S-transferase, putative, mRNA	94.486	925	0
GXP_Contig_25897	NA	tr|A0A131Y4C1|A0A131Y4C1_IXORI Putative m20 peptidase aminoacylase 1-like protein 2 (Fragment) OS=Ixodes ricinus PE=2 SV=1	7.344	10.959	9.095	8.066	679.342	478.033	-0.577478	0.17322	0.507028	0.0632485	0.500137	4.96031e-55	0.276416	0.846381	6.42418e-53	35	53	81	47	6283	2207	contig_163645	96.667	480	0	gi|241024688|ref|NW_002529146.1| Ixodes scapularis strain Wikel colony 1108462762580, whole genome shotgun sequence	95.89	365	1.06e-165	gi|149465802|gb|AC205642.1| Ixodes scapularis BAC ISG1-27P02, complete sequence	84.817	191	2.95e-42
GXP_Contig_27647	NA	tr|A0A131Y0Z7|A0A131Y0Z7_IXORI Putative cytosolic ca2+-dependent cysteine protease calpain (Fragment) OS=Ixodes ricinus PE=2 SV=1	6.295	5.376	1.572	2.06	257.443	476.734	0.227673	-0.390043	-0.888931	0.555424	0.486848	2.63063e-102	0.869181	0.835646	5.19503e-100	30	26	14	12	2381	2201	contig_49750	97.468	79	1.2e-29	gi|241840135|ref|NW_002844612.1| Ixodes scapularis strain Wikel colony 1108462674386, whole genome shotgun sequence	93.443	183	1.48e-70	gi|241166959|ref|XM_002409910.1| Ixodes scapularis calcium-dependent cysteine protease, putative, mRNA	97.193	570	0
GXP_Contig_9650	NA	tr|A0A0K8RM63|A0A0K8RM63_IXORI Reticulon-like protein OS=Ixodes ricinus PE=2 SV=1	193.889	187.339	480.14	428.377	618.469	472.402	0.0495797	0.164574	0.388686	0.462313	3.11171e-06	1.92273e-31	0.833215	7.48855e-05	1.40521e-29	924	906	4276	2496	5720	2181	contig_174483	99.579	2140	0	gi|241844269|ref|NW_002848354.1| Ixodes scapularis strain Wikel colony 1108462748494, whole genome shotgun sequence	90.017	591	0	gi|241293312|ref|XM_002407203.1| Ixodes scapularis hypothetical protein, mRNA	93.899	377	1.35e-157
gi|442760910|gb|GADI01001194.1|	NA	gi|442760910|gb|GADI01001194.1| TSA: Ixodes ricinus Ir2-4356 mRNA sequence	3213.01	3346.47	1088.17	1034.56	607.981	472.185	-0.0587129	0.0728975	0.364674	0.000298559	0.00157564	1.19901e-27	0.00541123	0.0179894	7.58782e-26	15312	16184	9691	6028	5623	2180	contig_135073	100	115	4.73e-54	gi|241714824|ref|NW_002805244.1| Ixodes scapularis strain Wikel colony 1108462690276, whole genome shotgun sequence	100	115	7.95e-54	gi|67084020|gb|DQ066308.1| Ixodes scapularis isolate IS-6-12L-50 40S ribosomal protein S27 mRNA, complete cds	99.598	249	2.11e-124
GXP_Contig_16105	NA	tr|V5GJF0|V5GJF0_IXORI Putative secreted protein OS=Ixodes ricinus PE=2 SV=1	116.669	59.345	611.179	504.063	503.209	470.886	0.975223	0.277991	0.0957799	1.24947e-21	2.91887e-18	0.00637611	2.20244e-19	2.27645e-16	0.0395594	556	287	5443	2937	4654	2174	contig_168531	98.026	152	4.32e-69	gi|241718856|ref|NW_002767881.1| Ixodes scapularis strain Wikel colony 1108462737688, whole genome shotgun sequence	90.777	206	4.36e-71	NA	NA	NA	NA
GXP_Contig_3887	NA	tr|V5H1Q0|V5H1Q0_IXORI Putative sine oculis-related homeobox 6b OS=Ixodes ricinus PE=2 SV=1	39.03	20.057	158.1	272.198	266.958	470.669	0.960478	-0.783819	-0.8181	4.8737e-08	5.5038e-51	5.95502e-88	2.25842e-06	1.49544e-48	1.09091e-85	186	97	1408	1586	2469	2173	contig_139090	88.686	548	0	gi|241110891|ref|NW_002545221.1| Ixodes scapularis strain Wikel colony 1108376236184, whole genome shotgun sequence	95.514	535	0	gi|241569443|ref|XM_002402545.1| Ixodes scapularis Niemann-Pick type C1 domain-containing protein, putative, mRNA	95.455	594	0
GXP_Contig_11138	NA	tr|V5HB33|V5HB33_IXORI Putative extracellular matrix OS=Ixodes ricinus PE=2 SV=1	586.492	608.129	273.532	287.987	545.593	468.286	-0.052266	-0.0742941	0.220435	0.170032	0.0977221	1.58135e-10	0.504722	0.35479	4.0771e-09	2795	2941	2436	1678	5046	2162	contig_148925	97.622	799	0	NA	NA	NA	NA	gi|672351817|gb|KF709698.1| Ixodes scapularis fibronectin 3 domain-containing gut protein mRNA, complete cds	96.465	1839	0
noHitAssembly_68638	NA	tr|A0A131Y6X6|A0A131Y6X6_IXORI Putative secreted protein OS=Ixodes ricinus PE=2 SV=1	1.469	0.62	4.828	2.746	378.758	465.904	1.24449	0.814094	-0.298756	0.191958	0.0387582	2.70572e-15	0.532261	0.200252	9.74654e-14	7	3	43	16	3503	2151	contig_80996	98.408	314	3.37e-156	gi|241836645|ref|NW_002841458.1| Ixodes scapularis strain Wikel colony 1108462612492, whole genome shotgun sequence	82.515	326	2.97e-69	NA	NA	NA	NA
GXP_Contig_31948	NA	tr|B6V3B5|B6V3B5_IXORI Glutathione peroxidase OS=Ixodes ricinus PE=2 SV=1	64.42	60.792	1086.15	814.19	447.2	465.687	0.0836272	0.415791	-0.0584404	0.477474	1.38425e-64	0.107081	0.84558	5.29979e-62	0.307768	307	294	9673	4744	4136	2150	contig_1677	100	390	0	gi|241756348|ref|NW_002784743.1| Ixodes scapularis strain Wikel colony 1108463063928, whole genome shotgun sequence	94.125	1668	0	gi|209491076|gb|FJ231348.1| Ixodes ricinus glutathione peroxidase mRNA, complete cds	99.7	666	0
GXP_Contig_12484	NA	tr|V5GWR4|V5GWR4_IXORI Putative selenoprotein p (Fragment) OS=Ixodes ricinus PE=2 SV=1	287.685	193.129	786.01	864.991	617.928	463.738	0.574925	-0.138137	0.414129	2.5335e-21	1.30059e-07	3.86832e-35	4.31764e-19	4.02014e-06	3.30409e-33	1371	934	7000	5040	5715	2141	contig_60391	99.277	415	0	NA	NA	NA	NA	gi|241638527|ref|XM_002410721.1| Ixodes scapularis selenoprotein P precursor, putative, mRNA	93.956	910	0
GXP_Contig_32597	NA	tr|A0A131Y5V6|A0A131Y5V6_IXORI Putative cytoplasmic cystatin (Fragment) OS=Ixodes ricinus PE=2 SV=1	57.075	54.796	320.243	332.781	508.723	462.438	0.0587884	-0.055406	0.13762	0.63672	0.182885	9.1421e-05	0.897576	0.508605	0.00103945	272	265	2852	1939	4705	2135	contig_88038	94.545	330	4.12e-139	gi|241847962|ref|NW_002851779.1| Ixodes scapularis strain Wikel colony 1108462814424, whole genome shotgun sequence	94.242	330	4.15e-141	gi|67083858|gb|DQ066227.1| Ixodes scapularis isolate ISUFJ-cluster-325 cytoplasmic cystatin mRNA, complete cds	98.678	227	2.81e-108
GXP_Contig_4565	NA	tr|V5IIJ1|V5IIJ1_IXORI Putative classical OS=Ixodes ricinus PE=2 SV=1	36.721	31.016	47.273	28.833	630.903	459.839	0.243593	0.713295	0.456289	0.128588	8.14472e-09	1.53813e-42	0.439325	2.98599e-07	1.5351e-40	175	150	421	168	5835	2123	contig_84192	99.647	283	2.13e-145	gi|241779904|ref|NW_002865609.1| Ixodes scapularis strain Wikel colony 1108386934713, whole genome shotgun sequence	90.043	231	1.42e-79	gi|241608650|ref|XM_002406588.1| Ixodes scapularis reductase, putative, mRNA	89.474	513	0
GXP_Contig_17008	NA	tr|A0A131Y1K2|A0A131Y1K2_IXORI Kinesin-like protein (Fragment) OS=Ixodes ricinus PE=2 SV=1	2134.45	2279.09	864.05	967.795	612.954	458.323	-0.0945909	-0.163587	0.419414	1.78868e-06	4.59413e-11	1.16699e-35	6.06211e-05	2.17395e-09	1.02185e-33	10172	11022	7695	5639	5669	2116	contig_42617	99.465	187	4.77e-91	NA	NA	NA	NA	gi|241640736|ref|XM_002410861.1| Ixodes scapularis kinesin, putative, mRNA	97.427	1477	0
GXP_Contig_21070	NA	tr|A0A147BHU5|A0A147BHU5_IXORI Putative lysosomal-associated membrane protein OS=Ixodes ricinus PE=4 SV=1	197.666	196.231	581.423	649.258	605.818	457.89	0.0105118	-0.159204	0.403883	0.874115	1.51219e-07	5.42303e-33	1	4.59825e-06	4.22981e-31	942	949	5178	3783	5603	2114	contig_136455	99.708	343	4e-178	gi|240973627|ref|NW_002513563.1| Ixodes scapularis strain Wikel colony 1108428251576, whole genome shotgun sequence	97.665	257	3.4e-121	gi|240973625|ref|XM_002401472.1| Ixodes scapularis hypothetical protein, mRNA	96.626	326	1.64e-149
GXP_Contig_8996	NA	tr|A0A0K8RDS4|A0A0K8RDS4_IXORI Tubulin alpha chain OS=Ixodes ricinus PE=2 SV=1	595.934	557.675	1528.45	1343.83	481.476	457.673	0.095728	0.185727	0.0731467	0.0135473	7.99027e-21	0.0407884	0.104003	7.12191e-19	0.161857	2840	2697	13612	7830	4453	2113	contig_17113	96.44	309	1.19e-142	gi|241828031|ref|NW_002874186.1| Ixodes scapularis strain Wikel colony 1108463041398, whole genome shotgun sequence	96.053	532	0	gi|241828023|ref|XM_002416616.1| Ixodes scapularis alpha tubulin, mRNA	91.312	1128	0
GXP_Contig_32518	NA	tr|V5HH59|V5HH59_IXORI Putative secreted protein OS=Ixodes ricinus PE=2 SV=1	2.938	3.722	11.902	5.492	901.645	454.857	-0.341244	1.1158	0.987146	0.504991	2.4357e-05	3.67821e-228	0.871206	0.000485296	1.44253e-225	14	18	106	32	8339	2100	contig_166208	98	100	4.8e-42	NA	NA	NA	NA	gi|241162393|ref|XM_002409058.1| Ixodes scapularis hypothetical protein, mRNA	86.337	505	9.66e-146
GXP_Contig_19575	NA	tr|A0A131XTB3|A0A131XTB3_IXORI Uncharacterized protein (Fragment) OS=Ixodes ricinus PE=2 SV=1	1.049	0.414	1.235	1.373	147.049	454.641	1.34131	-0.152821	-1.62843	0.241735	0.816765	2.22054e-250	0.618796	0.945456	9.97274e-248	5	2	11	8	1360	2099	contig_222826	95.694	209	1.86e-90	gi|241826391|ref|NW_002833952.1| Ixodes scapularis strain Wikel colony 1108428933040, whole genome shotgun sequence	93.229	384	3.67e-159	NA	NA	NA	NA
noHitAssembly_75948	IscW_ISCW000987	tr|B7P2X0|B7P2X0_IXOSC Putative uncharacterized protein OS=Ixodes scapularis GN=IscW_ISCW000987 PE=4 SV=1	479.266	545.682	288.803	361.099	465.365	451.608	-0.187234	-0.322309	0.0432917	5.40748e-06	1.29689e-14	0.23151	0.000164229	8.21334e-13	0.477758	2284	2639	2572	2104	4304	2085	contig_29103	100	193	3.83e-97	gi|240978998|ref|NW_002518059.1| Ixodes scapularis strain Wikel colony 1108462549282, whole genome shotgun sequence	99.479	192	1.08e-94	gi|240978986|ref|XM_002403050.1| Ixodes scapularis hypothetical protein, mRNA	100	74	1.64e-28
GXP_Contig_21327	NA	tr|A0A0K8RE52|A0A0K8RE52_IXORI Transaldolase OS=Ixodes ricinus PE=2 SV=1	55.607	71.338	268.591	255.207	503.209	451.392	-0.359404	0.0737431	0.156777	0.00218916	0.1124	9.96274e-06	0.026425	0.384974	0.000140747	265	345	2392	1487	4654	2084	contig_47094	99.08	326	1.35e-165	gi|241861632|ref|NW_002863917.1| Ixodes scapularis strain Wikel colony 1108463047310, whole genome shotgun sequence	95.475	221	2.51e-95	gi|241861620|ref|XM_002416296.1| Ixodes scapularis transaldolase, putative, mRNA	95.592	431	0
GXP_Contig_13421	NA	tr|V5H1C5|V5H1C5_IXORI Putative mediator of rna polymerase ii transcription subunit 26 OS=Ixodes ricinus PE=2 SV=1	368.682	222.284	874.043	997.829	508.831	450.309	0.729973	-0.191088	0.176271	3.66237e-40	7.74475e-15	6.41781e-07	1.29113e-37	4.96076e-13	1.09634e-05	1757	1075	7784	5814	4706	2079	contig_194738	100	221	4.91e-112	NA	NA	NA	NA	gi|241173800|ref|XM_002410843.1| Ixodes scapularis hypothetical protein, mRNA	95.093	1243	0
GXP_Contig_32724	NA	tr|V5II49|V5II49_IXORI Putative cytochrome c oxidase subunit vib isoform 1 (Fragment) OS=Ixodes ricinus PE=2 SV=1	353.993	364.546	824.525	763.904	519.643	449.009	-0.04238	0.110172	0.210776	0.38826	3.62245e-05	2.23497e-09	0.765472	0.000695428	5.16883e-08	1687	1763	7343	4451	4806	2073	contig_141762	91.509	530	0	gi|241807842|ref|NW_002871035.1| Ixodes scapularis strain Wikel colony 1108462784108, whole genome shotgun sequence	97.638	127	7.11e-55	NA	NA	NA	NA
GXP_Contig_13486	NA	tr|A0A090X8U1|A0A090X8U1_IXORI Putative tick cytotoxin family protein (Fragment) OS=Ixodes ricinus PE=2 SV=1	7.554	10.132	23.356	16.991	362.431	447.493	-0.423606	0.459022	-0.304159	0.178456	0.00642419	3.30953e-15	0.505862	0.0543829	1.1845e-13	36	49	208	99	3352	2066	contig_15447	90.931	419	1.68e-157	gi|241844923|ref|NW_002848972.1| Ixodes scapularis strain Wikel colony 1108462759800, whole genome shotgun sequence	91.339	381	6.21e-144	gi|241641703|ref|XM_002409326.1| Ixodes scapularis secreted salivary gland peptide, putative, mRNA	85.691	601	6.44e-174
GXP_Contig_31947	NA	tr|B6V3B5|B6V3B5_IXORI Glutathione peroxidase OS=Ixodes ricinus PE=2 SV=1	64	57.897	1063.7	814.19	443.2	446.843	0.144583	0.385648	-0.0118101	0.225743	2.97009e-55	0.747747	0.593645	9.44041e-53	0.879488	305	280	9473	4744	4099	2063	contig_1677	100	390	0	gi|241756348|ref|NW_002784743.1| Ixodes scapularis strain Wikel colony 1108463063928, whole genome shotgun sequence	94.125	1668	0	gi|209491076|gb|FJ231348.1| Ixodes ricinus glutathione peroxidase mRNA, complete cds	99.7	666	0
gi|442751778|gb|GADI01005759.1|	NA	gi|442751778|gb|GADI01005759.1| TSA: Ixodes ricinus Ir2-37243 mRNA sequence	2539.23	2556.79	1110.86	1059.79	538.673	446.193	-0.00994374	0.0679001	0.271742	0.589391	0.00291211	8.05443e-15	0.848299	0.0293055	2.81047e-13	12101	12365	9893	6175	4982	2060	contig_113177	100	189	6.56e-95	gi|240976890|ref|NW_002516175.1| Ixodes scapularis strain Wikel colony 1108455623682, whole genome shotgun sequence	96.958	263	1.78e-122	gi|67084038|gb|DQ066317.1| Ixodes scapularis isolate IS-6-12L-29 40S ribosomal protein S13 mRNA, complete cds	97.368	456	0
GXP_Contig_16600	IscW_ISCW015837	tr|B7P1H2|B7P1H2_IXOSC Putative uncharacterized protein (Fragment) OS=Ixodes scapularis GN=IscW_ISCW015837 PE=4 SV=1	4.407	3.929	4.267	3.433	327.724	442.078	0.165635	0.313752	-0.43182	0.716812	0.413954	1.5282e-27	0.929714	0.745308	9.62729e-26	21	19	38	20	3031	2041	contig_78385	99.32	1617	0	gi|240969038|ref|NW_002510088.1| Ixodes scapularis strain Wikel colony 1108396219148, whole genome shotgun sequence	88.747	1644	0	gi|241997461|ref|XM_002433335.1| Ixodes scapularis conserved hypothetical protein, mRNA	90.272	956	0
GXP_Contig_27593	NA	tr|A0A147BHU5|A0A147BHU5_IXORI Putative lysosomal-associated membrane protein OS=Ixodes ricinus PE=4 SV=1	193.889	177.828	573.451	653.206	575.111	441.861	0.124748	-0.187868	0.380248	0.0678921	6.23013e-10	3.04696e-28	0.293323	2.6337e-08	1.96851e-26	924	860	5107	3806	5319	2040	contig_136455	100	180	1.69e-89	gi|240973627|ref|NW_002513563.1| Ixodes scapularis strain Wikel colony 1108428251576, whole genome shotgun sequence	97.665	257	1.64e-121	gi|240973625|ref|XM_002401472.1| Ixodes scapularis hypothetical protein, mRNA	96.626	326	7.87e-150
GXP_Contig_93	IscW_ISCW007146	tr|B7PVI7|B7PVI7_IXOSC RNA-binding protein musashi, putative OS=Ixodes scapularis GN=IscW_ISCW007146 PE=4 SV=1	1465.7	1507.61	1530.03	1735.65	507.642	440.129	-0.0406637	-0.181918	0.205885	0.0919959	1.41502e-22	7.56034e-09	0.342026	1.38589e-20	1.63827e-07	6985	7291	13626	10113	4695	2032	contig_157703	100	399	0	NA	NA	NA	NA	gi|241627625|ref|XM_002408026.1| Ixodes scapularis RNA-binding protein musashi, putative, mRNA	97.371	1065	0
GXP_Contig_12387	NA	tr|Q4PM11|Q4PM11_IXOSC 40S ribosomal protein S13 OS=Ixodes scapularis PE=2 SV=1	2570.7	2476.14	1130.39	1086.22	529.158	439.695	0.0540666	0.057516	0.267195	0.00349882	0.0108256	3.59212e-14	0.0382529	0.0807655	1.20075e-12	12251	11975	10067	6329	4894	2030	contig_113177	99.526	211	2.41e-105	gi|240976890|ref|NW_002516175.1| Ixodes scapularis strain Wikel colony 1108455623682, whole genome shotgun sequence	96.599	294	3.01e-136	gi|67084038|gb|DQ066317.1| Ixodes scapularis isolate IS-6-12L-29 40S ribosomal protein S13 mRNA, complete cds	97.149	456	0
GXP_Contig_8386	NA	tr|V5IJG5|V5IJG5_IXORI Putative ribosomal protein OS=Ixodes ricinus PE=2 SV=1	2939.59	2838.62	1085.14	1087.76	545.161	439.262	0.0504247	-0.00347643	0.311601	0.00356037	0.878807	5.70144e-19	0.0387609	0.938828	2.55236e-17	14009	13728	9664	6338	5042	2028	contig_229568	98.013	302	1.43e-147	gi|241853613|ref|NW_002856856.1| Ixodes scapularis strain Wikel colony 1108462912244, whole genome shotgun sequence	98.962	289	4.03e-145	gi|67083982|gb|DQ066289.1| Ixodes scapularis isolate is-all-416 ribosomal protein L26b mRNA, complete cds	98.305	354	5.37e-174
GXP_Contig_16386	IscW_ISCW015602	tr|B7P3X5|B7P3X5_IXOSC Ribosomal protein OS=Ixodes scapularis GN=IscW_ISCW015602 PE=3 SV=1	2762.7	2551.2	1676	1828.49	540.836	439.046	0.114901	-0.125636	0.300819	1.93557e-10	2.58306e-12	1.01932e-17	1.25634e-08	1.37921e-10	4.29393e-16	13166	12338	14926	10654	5002	2027	contig_107898	100	159	5.66e-78	gi|240999695|ref|NW_002524489.1| Ixodes scapularis strain Wikel colony 1108462670820, whole genome shotgun sequence	96.744	215	3.34e-97	gi|240999692|ref|XM_002404729.1| Ixodes scapularis 60S ribosomal protein L10A, putative, mRNA	97.859	654	0
GXP_Contig_3017	NA	tr|A0A147BUE8|A0A147BUE8_IXORI Putative cytochrome p450 cyp3/cyp5/cyp6/cyp9 subfamily protein OS=Ixodes ricinus PE=3 SV=1	54.767	25.847	70.965	58.353	657.285	436.663	1.08331	0.282301	0.589999	9.59522e-13	0.00258872	1.49883e-69	8.25441e-11	0.027028	2.3058e-67	261	125	632	340	6079	2016	NA	NA	NA	NA	gi|241780301|ref|NW_002825899.1| Ixodes scapularis strain Wikel colony 1108380235768, whole genome shotgun sequence	88.664	247	4.67e-80	gi|242000607|ref|XM_002434902.1| Ixodes scapularis cytochrome P450, putative, mRNA	94.444	468	0
noHitAssembly_30934	NA	uncharacterized RNA	2.938	3.308	5.839	3.604	293.989	435.797	-0.171125	0.696122	-0.567894	0.745102	0.0473488	9.91205e-44	0.939006	0.230614	1.02223e-41	14	16	52	21	2719	2012	NA	NA	NA	NA	NA	NA	NA	NA	NA	NA	NA	NA
noHitAssembly_69377	NA	uncharacterized RNA	0.839	2.275	30.43	23.341	14.38	434.93	-1.43912	0.382628	-4.91865	0.0694377	0.00859919	0	0.297854	0.0684441	0	4	11	271	136	133	2008	NA	NA	NA	NA	NA	NA	NA	NA	NA	NA	NA	NA
GXP_Contig_24009	NA	tr|A0A131XXX2|A0A131XXX2_IXORI Putative abc transporter (Fragment) OS=Ixodes ricinus PE=2 SV=1	16.577	11.373	106.224	111.042	556.622	433.631	0.54357	-0.0639957	0.36023	0.0305219	0.374971	6.57009e-25	0.174697	0.697676	3.77205e-23	79	55	946	647	5148	2002	contig_3023	99.722	2159	0	NA	NA	NA	NA	gi|242001103|ref|XM_002435150.1| Ixodes scapularis hyperpolarization activated cyclic nucleotide-gated potassium channel, putative, mRNA	92.857	56	1.9e-10
GXP_Contig_8323	NA	tr|A0A131XWH9|A0A131XWH9_IXORI Putative tnf receptor associated factor OS=Ixodes ricinus PE=2 SV=1	10.702	7.03	49.855	60.24	369.027	433.414	0.606284	-0.272984	-0.232019	0.0552144	0.00718206	2.10941e-09	0.249382	0.059674	4.89471e-08	51	34	444	351	3413	2001	contig_69572	96.392	1081	0	gi|241739365|ref|NW_002777436.1| Ixodes scapularis strain Wikel colony 1108462922992, whole genome shotgun sequence	90.172	1160	0	gi|241998697|ref|XM_002433947.1| Ixodes scapularis tnf receptor associated factor, putative, mRNA	92.531	723	0
GXP_Contig_33084	NA	tr|A0A0K8RL54|A0A0K8RL54_IXORI Fructose-bisphosphate aldolase OS=Ixodes ricinus PE=2 SV=1	81.416	108.144	342.588	301.717	518.778	431.898	-0.409569	0.183279	0.264427	2.0371e-05	1.22963e-05	1.11785e-13	0.000532355	0.000261215	3.63205e-12	388	523	3051	1758	4798	1994	contig_116070	100	305	1.06e-158	NA	NA	NA	NA	gi|241690478|ref|XM_002411723.1| Ixodes scapularis fructose 1,6-bisphosphate aldolase, putative, mRNA	95.506	2025	0
GXP_Contig_12671	NA	tr|V5HEY6|V5HEY6_IXORI Putative alpha-l-fucosidase OS=Ixodes ricinus PE=2 SV=1	74.492	109.385	68.72	51.144	486.882	430.598	-0.554258	0.426165	0.177231	1.55433e-08	1.2716e-05	9.81931e-07	7.92799e-07	0.000268774	1.62749e-05	355	529	612	298	4503	1988	contig_106046	99.716	1057	0	NA	NA	NA	NA	gi|241691735|ref|XM_002412888.1| Ixodes scapularis alpha-L-fucosidase, putative, mRNA	96.552	1392	0
GXP_Contig_17881	NA	tr|A0A0K8REA0|A0A0K8REA0_IXORI Putative cathepsin l-like cysteine proteinase b OS=Ixodes ricinus PE=2 SV=1	394.911	304.168	2138.96	2209.5	250.956	429.082	0.376659	-0.0468137	-0.773819	5.00296e-14	0.00365256	3.62202e-73	4.8622e-12	0.0351707	5.89796e-71	1882	1471	19049	12874	2321	1981	contig_19606	99.602	503	0	gi|241737150|ref|NW_002776563.1| Ixodes scapularis strain Wikel colony 1108462905774, whole genome shotgun sequence	90.949	453	1.93e-167	gi|126681065|gb|EF428205.1| Ixodes ricinus cathepsin L-like cysteine protease mRNA, complete cds	98.744	1115	0
GXP_Contig_17923	NA	tr|A0A0K8R3X9|A0A0K8R3X9_IXORI Putative metalloexopeptidase OS=Ixodes ricinus PE=2 SV=1	8.393	10.546	82.306	62.986	498.667	428.649	-0.329437	0.385966	0.21828	0.278039	1.31991e-05	1.37469e-09	0.669747	0.000277419	3.25218e-08	40	51	733	367	4612	1979	contig_8102	99.379	161	6.05e-77	gi|241828510|ref|NW_002874342.1| Ixodes scapularis strain Wikel colony 1108463053532, whole genome shotgun sequence	96.226	53	5.17e-15	gi|241263210|ref|XM_002405463.1| Ixodes scapularis CNDP dipeptidase, putative, mRNA	95.804	1406	0
GXP_Contig_20470	NA	tr|V5IJW4|V5IJW4_IXORI Putative selenophosphate synthetase OS=Ixodes ricinus PE=2 SV=1	239.213	217.115	834.967	906.181	562.569	428.432	0.139836	-0.11808	0.392964	0.0233713	3.57536e-06	2.61792e-29	0.149592	8.50713e-05	1.76504e-27	1140	1050	7436	5280	5203	1978	contig_187716	99.43	702	0	gi|240976680|ref|NW_002515969.1| Ixodes scapularis strain Wikel colony 1108455244954, whole genome shotgun sequence	91.014	434	4.24e-160	gi|240976634|ref|XM_002402405.1| Ixodes scapularis selenophosphate synthase, putative, mRNA	96.733	949	0
gi|442751798|gb|GADI01005749.1|	NA	gi|442751798|gb|GADI01005749.1| TSA: Ixodes ricinus Ir2-29366 mRNA sequence	1823.68	2309.9	973.193	1075.75	583.328	427.999	-0.340972	-0.144541	0.4467	6.28021e-62	7.57887e-10	5.17513e-38	3.2729e-59	3.17596e-08	4.77157e-36	8691	11171	8667	6268	5395	1976	contig_5739	99.383	162	2.94e-78	NA	NA	NA	NA	gi|241688816|ref|XM_002412817.1| Ixodes scapularis 40S ribosomal protein S23, putative, mRNA	97.454	432	0
GXP_Contig_31159	NA	tr|A0A090X8A7|A0A090X8A7_IXORI Uncharacterized protein (Fragment) OS=Ixodes ricinus PE=2 SV=1	790.872	885.829	486.54	540.448	1255.64	427.566	-0.163584	-0.151597	1.55421	3.68358e-07	4.9306e-06	0	1.46686e-05	0.000114095	0	3769	4284	4333	3149	11613	1974	contig_102	99.974	3917	0	gi|241783952|ref|NW_002827634.1| Ixodes scapularis strain Wikel colony 1108388226828, whole genome shotgun sequence	99.845	646	0	gi|343169051|gb|JN018404.1| Ixodes hexagonus voucher MNHN-JAA3 28S ribosomal RNA gene, partial sequence	97.695	3514	0
gi|442756966|gb|GADI01003166.1|	NA	gi|442756966|gb|GADI01003166.1| TSA: Ixodes ricinus Ir2-7694 mRNA sequence	1881.18	1838.03	1150.49	1045.54	521.59	423.667	0.0334744	0.138004	0.299985	0.12075	1.17935e-09	4.63485e-17	0.418106	4.79886e-08	1.87856e-15	8965	8889	10246	6092	4824	1956	contig_48745	100	132	2.94e-63	gi|240981163|ref|NW_002520018.1| Ixodes scapularis strain Wikel colony 1108462587456, whole genome shotgun sequence	97.6	125	1.4e-53	gi|67084028|gb|DQ066312.1| Ixodes scapularis isolate IS-6-12L-32 60S ribosomal protein L23 mRNA, complete cds	99.291	423	0
GXP_Contig_12281	IscW_ISCW016112	tr|B7P169|B7P169_IXOSC 60S ribosomal protein L6 OS=Ixodes scapularis GN=IscW_ISCW016112 PE=3 SV=1	2014.22	2116.97	964.434	968.653	580.625	423.45	-0.0717858	-0.00629743	0.455415	0.000453512	0.794463	3.73764e-39	0.00763475	0.927704	3.51604e-37	9599	10238	8589	5644	5370	1955	contig_30977	100	254	1.13e-130	gi|240960514|ref|NW_002508274.1| Ixodes scapularis strain Wikel colony 1108391244862, whole genome shotgun sequence	96	275	8.9e-124	gi|240960487|ref|XM_002400511.1| Ixodes scapularis ribosomal protein L6, putative, mRNA	96.45	817	0
gi|241836633|ref|XM_002415072.1|	NA	gi|241836633|ref|XM_002415072.1| Ixodes scapularis hypothetical protein, mRNA	91.279	99.253	111.389	69.508	387.408	423.017	-0.120828	0.680356	-0.126862	0.205515	2.06807e-17	0.000985225	0.557491	1.56227e-15	0.00828559	435	480	992	405	3583	1953	NA	NA	NA	NA	gi|241836645|ref|NW_002841458.1| Ixodes scapularis strain Wikel colony 1108462612492, whole genome shotgun sequence	100	180	6.24e-90	gi|241836633|ref|XM_002415072.1| Ixodes scapularis hypothetical protein, mRNA	100	267	4.79e-136
GXP_Contig_20830	NA	tr|V5HK87|V5HK87_IXORI Putative 40s ribosomal protein s7 OS=Ixodes ricinus PE=2 SV=1	1654.35	1912.68	902.676	938.103	479.421	421.284	-0.209333	-0.0555381	0.1865	2.31181e-21	0.0249508	3.33566e-07	3.95859e-19	0.149129	5.90473e-06	7884	9250	8039	5466	4434	1945	contig_24401	98.12	266	5.72e-129	gi|241009452|ref|NW_002526439.1| Ixodes scapularis strain Wikel colony 1108462710310, whole genome shotgun sequence	96.282	511	0	gi|67084056|gb|DQ066326.1| Ixodes scapularis isolate IS-6-12L-109 40S ribosomal protein S7-like mRNA, partial cds	98.99	594	0
GXP_Contig_32246	NA	tr|A0A147BFC7|A0A147BFC7_IXORI Putative secreted protein OS=Ixodes ricinus PE=4 SV=1	2403.25	2286.95	1269.52	1082.61	533.591	419.552	0.0715663	0.229766	0.346885	0.000194796	1.17055e-25	2.0385e-22	0.00374782	1.28047e-23	1.06897e-20	11453	11060	11306	6308	4935	1937	contig_168210	100	211	6.6e-107	NA	NA	NA	NA	gi|67083938|gb|DQ066267.1| Ixodes scapularis isolate ISN-L-101 ribosomal protein S24 mRNA, complete cds	96.419	363	3.06e-167
GXP_Contig_18881	NA	tr|A0A131Y0B8|A0A131Y0B8_IXORI Putative nucleoside diphosphate-sugar hydrolase of the mutt nudix family OS=Ixodes ricinus PE=2 SV=1	344.551	432.989	217.613	183.639	264.147	416.736	-0.329613	0.244892	-0.657793	3.4474e-12	4.09789e-06	5.97228e-54	2.77326e-10	9.63477e-05	7.5248e-52	1642	2094	1938	1070	2443	1924	contig_216572	99.609	768	0	gi|241752365|ref|NW_002821639.1| Ixodes scapularis strain Wikel colony 1108463004978, whole genome shotgun sequence	89.87	770	0	gi|241752326|ref|XM_002401002.1| Ixodes scapularis ADP-ribose pyrophosphatase, putative, mRNA	93.237	1449	0
GXP_Contig_33042	NA	tr|V5I0W8|V5I0W8_IXORI Mitochondrial inner membrane protease subunit 1 OS=Ixodes ricinus PE=2 SV=1	1559.08	1568.81	895.041	893.481	517.697	415.003	-0.00897475	0.00251672	0.318986	0.702859	0.920212	7.66586e-19	0.915729	0.964108	3.39898e-17	7430	7587	7971	5206	4788	1916	contig_71340	100	270	1.82e-139	gi|241813656|ref|NW_002872642.1| Ixodes scapularis strain Wikel colony 1108462915636, whole genome shotgun sequence	98.889	270	3.09e-134	gi|67083792|gb|DQ066194.1| Ixodes scapularis isolate ISUFL81 40S ribosomal protein S10 mRNA, complete cds	98.089	471	0
GXP_Contig_25103	X975_22304	tr|A0A087TAY2|A0A087TAY2_9ARAC Exportin-1 (Fragment) OS=Stegodyphus mimosarum GN=X975_22304 PE=3 SV=1	92.538	95.324	156.641	130.092	392.598	414.137	-0.0427936	0.26793	-0.0770553	0.656015	2.05702e-05	0.045803	0.899269	0.000416246	0.177457	441	461	1395	758	3631	1912	contig_32202	99.8	501	0	gi|240960615|ref|NW_002508283.1| Ixodes scapularis strain Wikel colony 1108391244986, whole genome shotgun sequence	93.878	49	3.49e-10	gi|241311432|ref|XM_002407820.1| Ixodes scapularis Exportin, putative, mRNA	98.697	1305	0
GXP_Contig_12144	NA	tr|V5GL99|V5GL99_IXORI NADPH--cytochrome P450 reductase OS=Ixodes ricinus PE=2 SV=1	130.518	134.611	97.914	88.902	259.714	413.704	-0.0445475	0.139299	-0.671675	0.581729	0.0734452	1.61021e-55	0.840401	0.303994	2.12495e-53	622	651	872	518	2402	1910	contig_49910	99.051	632	0	gi|241836534|ref|NW_002841387.1| Ixodes scapularis strain Wikel colony 1108462611294, whole genome shotgun sequence	95.87	339	5.32e-153	gi|241557117|ref|XM_002400127.1| Ixodes scapularis cytochrome P450, putative, mRNA	96.312	2061	0
GXP_Contig_7595	NA	tr|A0A131XU88|A0A131XU88_IXORI Putative ras-related protein rab-1a OS=Ixodes ricinus PE=2 SV=1	330.282	306.856	623.531	549.372	456.067	412.621	0.106137	0.182678	0.144429	0.0419468	4.08761e-09	0.000103217	0.213287	1.54394e-07	0.00115704	1574	1484	5553	3201	4218	1905	contig_134436	99.319	734	0	gi|240984811|ref|NW_002521380.1| Ixodes scapularis strain Wikel colony 1108462612158, whole genome shotgun sequence	97.101	138	6.97e-59	gi|241998681|ref|XM_002433939.1| Ixodes scapularis RAS-related protein, putative, mRNA	97.381	420	0
GXP_Contig_26301	NA	tr|V5IEI6|V5IEI6_IXORI Uncharacterized protein OS=Ixodes ricinus PE=2 SV=1	14.269	16.129	161.918	164.245	491.747	411.104	-0.176773	-0.0205861	0.258413	0.459723	0.726511	1.51706e-12	0.828817	0.979026	4.54221e-11	68	78	1442	957	4548	1898	contig_164653	98.913	92	3.09e-39	gi|241854869|ref|NW_002857938.1| Ixodes scapularis strain Wikel colony 1108462932120, whole genome shotgun sequence	94.565	92	2.43e-32	NA	NA	NA	NA
GXP_Contig_654	NA	tr|A0A131Y9P9|A0A131Y9P9_IXORI Putative sulfotransferase (Fragment) OS=Ixodes ricinus PE=2 SV=1	64.21	37.633	25.04	13.73	468.285	410.888	0.7708	0.866903	0.188642	6.48475e-09	6.84427e-07	3.40005e-07	3.45972e-07	1.88089e-05	6.01107e-06	306	182	223	80	4331	1897	contig_194823	98.524	813	0	gi|240984289|ref|NW_002521253.1| Ixodes scapularis strain Wikel colony 1108462609742, whole genome shotgun sequence	95.937	443	0	gi|239992852|gb|AC192429.17| Ixodes scapularis, clone XX-68A1, complete sequence	91.031	446	1.61e-165
GXP_Contig_2834	NA	tr|T1K6F9|T1K6F9_TETUR Uncharacterized protein OS=Tetranychus urticae PE=4 SV=1	124.223	116.415	283.525	354.063	454.985	410.455	0.0936554	-0.32053	0.148595	0.270023	3.18001e-14	6.68145e-05	0.6539	1.97313e-12	0.000783347	592	563	2525	2063	4208	1895	contig_150831	99.718	354	0	gi|241033830|ref|NW_002530980.1| Ixodes scapularis strain Wikel colony 1108462798218, whole genome shotgun sequence	93.421	152	8.01e-56	gi|241609632|ref|XM_002406061.1| Ixodes scapularis ABC transporter, putative, mRNA	96.18	3586	0
GXP_Contig_33043	NA	tr|V5I0W8|V5I0W8_IXORI Mitochondrial inner membrane protease subunit 1 OS=Ixodes ricinus PE=2 SV=1	1515.44	1541.31	899.196	898.973	505.912	405.689	-0.0244241	0.000357832	0.318512	0.304802	0.988621	2.11691e-18	0.682253	0.991003	9.19586e-17	7222	7454	8008	5238	4679	1873	contig_71340	100	270	1.82e-139	gi|241813656|ref|NW_002872642.1| Ixodes scapularis strain Wikel colony 1108462915636, whole genome shotgun sequence	98.889	270	3.09e-134	gi|67083792|gb|DQ066194.1| Ixodes scapularis isolate ISUFL81 40S ribosomal protein S10 mRNA, complete cds	98.089	471	0
GXP_Contig_8985	IscW_ISCW010024	tr|B7Q2S0|B7Q2S0_IXOSC Putative uncharacterized protein OS=Ixodes scapularis GN=IscW_ISCW010024 PE=4 SV=1	4.616	1.861	4.155	3.604	472.61	403.523	1.31057	0.205249	0.227999	0.01596	0.591534	7.74561e-10	0.116364	0.897665	1.88364e-08	22	9	37	21	4371	1863	NA	NA	NA	NA	NA	NA	NA	NA	gi|241641016|ref|XM_002410905.1| Ixodes scapularis hypothetical protein, mRNA	93.208	1590	0
GXP_Contig_7419	NA	tr|V5HTC1|V5HTC1_IXORI Putative inositol oxygenase (Fragment) OS=Ixodes ricinus PE=2 SV=1	370.57	451.599	176.066	61.785	370.757	402.224	-0.285296	1.51079	-0.117525	5.71395e-10	1.26894e-93	0.00287281	3.48842e-08	8.90687e-91	0.0206541	1766	2184	1568	360	3429	1857	contig_41756	99.282	418	0	gi|241733337|ref|NW_002774837.1| Ixodes scapularis strain Wikel colony 1108462871246, whole genome shotgun sequence	97.416	387	0	gi|586525914|ref|XM_006917844.1| PREDICTED: Pteropus alecto myo-inositol oxygenase (MIOX), mRNA	76.614	573	2.56e-76
gi|241682507|ref|XM_002401062.1|	NA	gi|241682507|ref|XM_002401062.1| Ixodes scapularis hypothetical protein, mRNA	42.177	11.579	360.891	279.063	517.048	401.357	1.86495	0.370972	0.365412	4.73099e-21	1.46225e-18	7.71099e-24	7.76811e-19	1.16469e-16	4.26864e-22	201	56	3214	1626	4782	1853	NA	NA	NA	NA	NA	NA	NA	NA	gi|241682507|ref|XM_002401062.1| Ixodes scapularis hypothetical protein, mRNA	100	424	0
GXP_Contig_8295	NA	tr|A0A0K8RMQ6|A0A0K8RMQ6_IXORI Putative gamma-interferon inducible lysosomal thiol reductase (Fragment) OS=Ixodes ricinus PE=2 SV=1	133.875	184.238	18.64	16.991	533.375	400.274	-0.460684	0.133631	0.414162	5.63121e-10	0.453368	1.45388e-30	3.44376e-08	0.797581	1.0275e-28	638	891	166	99	4933	1848	contig_196316	99.008	605	0	gi|241833191|ref|NW_002838401.1| Ixodes scapularis strain Wikel colony 1108462552602, whole genome shotgun sequence	90.559	858	0	gi|241833189|ref|XM_002414885.1| Ixodes scapularis gamma-interferon inducible lysosomal thiol reductase, putative, mRNA	96.897	419	0
noHitAssembly_64021	NA	uncharacterized RNA	2.518	2.068	3.369	1.888	131.695	395.942	0.284042	0.835462	-1.58809	0.644741	0.0776091	1.23206e-210	0.88701	0.310861	4.3983e-208	12	10	30	11	1218	1828	NA	NA	NA	NA	NA	NA	NA	NA	NA	NA	NA	NA
GXP_Contig_33085	NA	tr|A0A0K8RL54|A0A0K8RL54_IXORI Fructose-bisphosphate aldolase OS=Ixodes ricinus PE=2 SV=1	76.17	89.741	317.885	264.303	484.395	395.509	-0.236544	0.266312	0.292473	0.0208989	1.61682e-09	2.82771e-15	0.139945	6.41623e-08	1.01728e-13	363	434	2831	1540	4480	1826	contig_116070	100	305	1.06e-158	NA	NA	NA	NA	gi|241690478|ref|XM_002411723.1| Ixodes scapularis fructose 1,6-bisphosphate aldolase, putative, mRNA	95.506	2025	0
GXP_Contig_15067	IscW_ISCW012228	tr|B7QF74|B7QF74_IXOSC Microsomal glutathione S-transferase, putative OS=Ixodes scapularis GN=IscW_ISCW012228 PE=4 SV=1	169.967	163.353	402.213	390.962	505.587	394.426	0.0572617	0.0409313	0.358205	0.427277	0.278178	1.50199e-22	0.785543	0.660586	7.90602e-21	810	790	3582	2278	4676	1821	contig_79488	100	138	3.61e-66	gi|241743156|ref|NW_002817619.1| Ixodes scapularis strain Wikel colony 1108462927300, whole genome shotgun sequence	93.995	383	3.18e-163	gi|241743151|ref|XM_002414143.1| Ixodes scapularis microsomal glutathione S-transferase, putative, mRNA	96.76	463	0
GXP_Contig_30124	NA	tr|A0A0K8RBC3|A0A0K8RBC3_IXORI Putative ribosomal protein l40 OS=Ixodes ricinus PE=2 SV=1	1619.52	1638.91	727.508	761.844	489.693	392.477	-0.017173	-0.0665325	0.319269	0.456257	0.0157031	6.19876e-18	0.823374	0.106047	2.63116e-16	7718	7926	6479	4439	4529	1812	contig_42448	100	588	0	gi|241824320|ref|NW_002873501.1| Ixodes scapularis strain Wikel colony 1108462984470, whole genome shotgun sequence	87.5	128	4.03e-33	gi|67084044|gb|DQ066320.1| Ixodes scapularis isolate IS-6-12L-25 ribosomal protein L40 mRNA, complete cds	98.387	372	0
GXP_Contig_2502	NA	tr|V5HK87|V5HK87_IXORI Putative 40s ribosomal protein s7 OS=Ixodes ricinus PE=2 SV=1	1577.55	1774.14	872.696	895.712	438.334	385.762	-0.169436	-0.0375557	0.18432	9.42222e-14	0.137241	1.40335e-06	8.9871e-12	0.439493	2.27585e-05	7518	8580	7772	5219	4054	1781	contig_206485	100	114	5.11e-53	gi|241009452|ref|NW_002526439.1| Ixodes scapularis strain Wikel colony 1108462710310, whole genome shotgun sequence	99.088	329	2.63e-167	gi|67084056|gb|DQ066326.1| Ixodes scapularis isolate IS-6-12L-109 40S ribosomal protein S7-like mRNA, partial cds	99.158	594	0
GXP_Contig_9017	NA	tr|A0A147BGZ2|A0A147BGZ2_IXORI Putative deoxyribonuclease ii OS=Ixodes ricinus PE=4 SV=1	9.233	20.057	192.123	220.71	149.319	384.029	-1.11923	-0.200122	-1.36282	9.24048e-06	0.000133199	3.86545e-163	0.000263295	0.0021945	1.16993e-160	44	97	1711	1286	1381	1773	contig_68944	98.246	171	2.96e-79	gi|240952215|ref|NW_002506052.1| Ixodes scapularis strain Wikel colony 1108380240018, whole genome shotgun sequence	92.308	754	0	gi|240952161|ref|XM_002399291.1| Ixodes scapularis deoxyribonuclease II, putative, mRNA	92.426	779	0
GXP_Contig_5790	RpL36	sp|Q4PM12|RL36_IXOSC 60S ribosomal protein L36 OS=Ixodes scapularis GN=RpL36 PE=3 SV=1	1974.98	2294.18	834.294	930.895	442.875	383.596	-0.216144	-0.158063	0.207312	8.13518e-27	4.24678e-10	5.55035e-08	1.83983e-24	1.82503e-08	1.08838e-06	9412	11095	7430	5424	4096	1771	contig_184513	100	98	2.95e-44	NA	NA	NA	NA	gi|67084036|gb|DQ066316.1| Ixodes scapularis isolate IS-6-12L-293 ribosomal protein L36 mRNA, complete cds	97.898	333	9.73e-161
GXP_Contig_32329	NA	tr|A0A0K8RKQ7|A0A0K8RKQ7_IXORI Putative b-cell receptor-associated protein OS=Ixodes ricinus PE=2 SV=1	94.426	97.598	236.814	229.978	444.281	382.946	-0.0476674	0.0422585	0.214331	0.615942	0.390431	1.9242e-08	0.874404	0.714447	3.97768e-07	450	472	2109	1340	4109	1768	contig_8004	95.059	425	0	gi|241802538|ref|NW_002830735.1| Ixodes scapularis strain Wikel colony 1108396243909, whole genome shotgun sequence	100	36	4.77e-09	gi|241573887|ref|XM_002402999.1| Ixodes scapularis B-cell receptor-associated protein, putative, mRNA	97.508	923	0
GXP_Contig_23159	NA	tr|A0A131XSJ9|A0A131XSJ9_IXORI Putative conserved plasma membrane protein OS=Ixodes ricinus PE=2 SV=1	194.098	161.492	78.938	71.396	308.477	381.647	0.265323	0.144877	-0.307076	0.00014965	0.0949512	2.10787e-13	0.00299292	0.347086	6.7464e-12	925	781	703	416	2853	1762	contig_89813	82.933	832	0	gi|241753007|ref|NW_002821936.1| Ixodes scapularis strain Wikel colony 1108463010314, whole genome shotgun sequence	93.395	1196	0	gi|241753005|ref|XM_002401057.1| Ixodes scapularis hypothetical protein, mRNA	95.283	106	5.83e-37
GXP_Contig_22685	NA	tr|A0A147BPD8|A0A147BPD8_IXORI Putative udp-galactose transporter related protein (Fragment) OS=Ixodes ricinus PE=4 SV=1	161.993	136.472	345.395	366.42	414.006	380.347	0.247326	-0.0852511	0.122335	0.0011995	0.0324109	0.00165764	0.0167246	0.175026	0.01298	772	660	3076	2135	3829	1756	contig_30102	99.51	408	0	gi|241745133|ref|NW_002779825.1| Ixodes scapularis strain Wikel colony 1108462968594, whole genome shotgun sequence	95.377	411	0	gi|241745107|ref|XM_002405447.1| Ixodes scapularis UDP-galactose transporter, putative, mRNA	96.462	961	0
gi|241753582|ref|XM_002401089.1|	NA	gi|241753582|ref|XM_002401089.1| Ixodes scapularis ribosomal protein S26, putative, mRNA	1862.51	2055.77	811.836	931.753	371.297	380.131	-0.142434	-0.198759	-0.033923	1.26177e-11	6.15007e-15	0.396091	9.55199e-10	3.99245e-13	0.68419	8876	9942	7230	5429	3434	1755	contig_39058	97.268	183	1.05e-82	gi|241753598|ref|NW_002822196.1| Ixodes scapularis strain Wikel colony 1108463015148, whole genome shotgun sequence	99.454	183	3.8e-89	gi|241753582|ref|XM_002401089.1| Ixodes scapularis ribosomal protein S26, putative, mRNA	100	433	0
GXP_Contig_12514	NA	tr|Q4PMF0|Q4PMF0_IXOSC Glutathione peroxidase OS=Ixodes scapularis PE=2 SV=2	2.728	2.481	1.797	3.089	482.124	379.048	0.136922	-0.781549	0.347024	0.812859	0.110342	2.01581e-20	0.985805	0.3812	9.77878e-19	13	12	16	18	4459	1750	contig_36774	91.608	143	5.96e-49	gi|241861901|ref|NW_002864178.1| Ixodes scapularis strain Wikel colony 1108463052302, whole genome shotgun sequence	86.765	408	3.25e-123	gi|67083758|gb|DQ066177.1| Ixodes scapularis isolate ISNU-L-ISN-78 selenium dependent salivary glutathione peroxidase mRNA, complete cds	90.807	533	0
GXP_Contig_17313	NA	tr|A0A0K8R7R4|A0A0K8R7R4_IXORI Putative elongation factor 1 beta/delta chain OS=Ixodes ricinus PE=2 SV=1	1779.2	1935.01	984.871	1048.29	458.553	377.748	-0.121114	-0.0900271	0.279664	2.04878e-08	0.000133794	1.77884e-13	1.02607e-06	0.00220106	5.71301e-12	8479	9358	8771	6108	4241	1744	contig_22233	100	809	0	NA	NA	NA	NA	gi|67083836|gb|DQ066216.1| Ixodes scapularis isolate ISUFL133 elongation factor 1-beta mRNA, complete cds	96.682	663	0
GXP_Contig_6499	NA	tr|V5HHR1|V5HHR1_IXORI Putative nadh dehydrogenase OS=Ixodes ricinus PE=2 SV=1	702.741	790.092	1102.32	925.06	434.766	377.315	-0.169028	0.252928	0.20447	7.16332e-07	1.04938e-26	1.08693e-07	2.66101e-05	1.19043e-24	2.03809e-06	3349	3821	9817	5390	4021	1742	contig_77120	100	155	5.58e-76	gi|240964219|ref|NW_002509069.1| Ixodes scapularis strain Wikel colony 1108391858906, whole genome shotgun sequence	97.917	144	1.23e-64	gi|67083868|gb|DQ066232.1| Ixodes scapularis isolate ISNU-L-ISNU-313 NADH dehydrogenase 1 alpha subcomplex mRNA, complete cds	95.935	246	2.07e-107
GXP_Contig_6124	NA	tr|A0A0K8RG36|A0A0K8RG36_IXORI Putative cytochrome c oxidase polypeptide viii OS=Ixodes ricinus PE=2 SV=1	500.879	434.437	1164.98	1038.85	473.907	377.098	0.205315	0.165321	0.329664	1.90457e-06	2.91655e-13	2.15098e-18	6.4066e-05	1.67401e-11	9.32927e-17	2387	2101	10375	6053	4383	1741	contig_232259	100	345	0	gi|241779037|ref|NW_002865242.1| Ixodes scapularis strain Wikel colony 1108380231832, whole genome shotgun sequence	93.931	346	8.23e-146	gi|51011617|gb|AY674285.1| Ixodes pacificus clone IP_7_60_92_77_CLU cytochrome c oxidase polypeptide VIII mRNA, complete cds	96.667	210	2.05e-92
GXP_Contig_3305	NA	tr|A0A131XZG3|A0A131XZG3_IXORI Putative methyltransferase (Fragment) OS=Ixodes ricinus PE=2 SV=1	3.987	1.654	2.021	1.201	430.874	376.665	1.26934	0.750833	0.193984	0.028952	0.212673	5.01804e-07	0.169668	0.546393	8.7275e-06	19	8	18	7	3985	1739	contig_43762	98.009	653	0	NA	NA	NA	NA	gi|241569740|ref|XM_002402671.1| Ixodes scapularis acid methyltransferase, putative, mRNA	89.495	733	0
GXP_Contig_32364	IscW_ISCW006326	tr|B7PMY6|B7PMY6_IXOSC Actin depolymerizing factor, putative OS=Ixodes scapularis GN=IscW_ISCW006326 PE=3 SV=1	182.138	209.878	424.782	614.247	349.24	376.449	-0.204519	-0.532096	-0.108236	0.0021303	1.24867e-57	0.00781019	0.026261	4.29289e-55	0.0464095	868	1015	3783	3579	3230	1738	contig_167169	99.416	856	0	NA	NA	NA	NA	gi|242000981|ref|XM_002435089.1| Ixodes scapularis actin depolymerizing factor, putative, mRNA	99.099	444	0
GXP_Contig_18462	NA	tr|V5HBV2|V5HBV2_IXORI Putative conserved secreted protein OS=Ixodes ricinus PE=2 SV=1	67.987	68.029	145.524	147.769	395.193	376.232	-0.000890972	-0.0220865	0.0709348	0.99363	0.721964	0.0721894	0.994183	0.974379	0.245916	324	329	1296	861	3655	1737	contig_163179	98.743	2068	0	gi|241111678|ref|NW_002545880.1| Ixodes scapularis strain Wikel colony 1108380233792, whole genome shotgun sequence	87.736	106	2.58e-25	gi|241999603|ref|XM_002434400.1| Ixodes scapularis adipocyte plasma membrane-associated protein, putative, mRNA	94.983	897	0
GXP_Contig_19263	NA	tr|A0A131Y0J3|A0A131Y0J3_IXORI Putative aldehyde dehydrogenase (Fragment) OS=Ixodes ricinus PE=2 SV=1	93.587	91.809	674.846	673.114	391.841	376.015	0.0276726	0.00370745	0.0594781	0.774747	0.898101	0.132558	0.958775	0.952733	0.361446	446	444	6010	3922	3624	1736	contig_111951	98.358	1096	0	NA	NA	NA	NA	gi|241601185|ref|XM_002405209.1| Ixodes scapularis aldehyde dehydrogenase, putative, mRNA	96.121	2372	0
GXP_Contig_31203	NA	tr|A0A0K8RBC3|A0A0K8RBC3_IXORI Putative ribosomal protein l40 OS=Ixodes ricinus PE=2 SV=1	1563.28	1613.06	753.784	764.59	489.801	374.716	-0.0452257	-0.0205352	0.386398	0.0527457	0.451457	5.52219e-25	0.240513	0.794863	3.19015e-23	7450	7801	6713	4455	4530	1730	contig_42448	99.637	551	0	gi|241754781|ref|NW_002822737.1| Ixodes scapularis strain Wikel colony 1108463025064, whole genome shotgun sequence	92.308	481	0	gi|67084044|gb|DQ066320.1| Ixodes scapularis isolate IS-6-12L-25 ribosomal protein L40 mRNA, complete cds	98.656	372	0
GXP_Contig_9340	NA	tr|V5HKE3|V5HKE3_IXORI Putative lpxtg-motif cell wall anchor domain protein (Fragment) OS=Ixodes ricinus PE=2 SV=1	527.948	552.093	211.1	191.534	309.991	372.766	-0.0645155	0.140326	-0.266044	0.107336	0.00811411	2.43234e-10	0.38466	0.065449	6.13483e-09	2516	2670	1880	1116	2867	1721	contig_184195	99.24	921	0	gi|240969038|ref|NW_002510088.1| Ixodes scapularis strain Wikel colony 1108396219148, whole genome shotgun sequence	86.723	1062	0	gi|241997463|ref|XM_002433336.1| Ixodes scapularis conserved hypothetical protein, mRNA	87.101	721	0
GXP_Contig_19735	NA	tr|A0A0K8RC31|A0A0K8RC31_IXORI Putative macrophage migration inhibitory factor OS=Ixodes ricinus PE=2 SV=1	58.964	63.274	182.916	203.719	444.497	371.9	-0.101778	-0.155399	0.257259	0.393002	0.00407316	2.14602e-11	0.769421	0.0385594	5.96961e-10	281	306	1629	1187	4111	1717	contig_202018	98.901	182	2.15e-87	NA	NA	NA	NA	gi|241611462|ref|XM_002406256.1| Ixodes scapularis hypothetical protein, mRNA	97.674	172	5.14e-76
GXP_Contig_21012	ISCW003920	sp|B7PJS6|GUF1_IXOSC Translation factor GUF1 homolog, mitochondrial OS=Ixodes scapularis GN=ISCW003920 PE=3 SV=1	1567.68	1844.65	1135	1361.5	401.572	369.517	-0.234712	-0.262509	0.120018	2.39637e-25	7.09494e-35	0.00236217	5.19102e-23	1.14924e-32	0.0175446	7471	8921	10108	7933	3714	1706	contig_165168	100	482	0	gi|241781545|ref|NW_002866321.1| Ixodes scapularis strain Wikel colony 1108396231102, whole genome shotgun sequence	97.358	530	0	gi|241781536|ref|XM_002400245.1| Ixodes scapularis elongation factor, putative, mRNA	97.582	1861	0
GXP_Contig_32688	NA	tr|A0A0K8RMJ6|A0A0K8RMJ6_IXORI Putative ribosomal protein OS=Ixodes ricinus PE=2 SV=1	1326.58	1439.58	978.919	970.712	429.684	368.651	-0.117928	0.0121462	0.22102	2.46254e-06	0.61375	1.25939e-08	8.0868e-05	0.909544	2.66067e-07	6322	6962	8718	5656	3974	1702	contig_108967	100	978	0	NA	NA	NA	NA	gi|241567443|ref|XM_002402278.1| Ixodes scapularis ribosomal protein L4, putative, mRNA	97.953	1368	0
GXP_Contig_26103	NA	tr|V5I493|V5I493_IXORI Putative secreted protein OS=Ixodes ricinus PE=2 SV=1	286.216	169.35	2072.6	2010.76	321.56	368.434	0.757096	0.0436973	-0.196318	1.60846e-33	0.00856184	2.58721e-06	4.90159e-31	0.068179	4.02463e-05	1364	819	18458	11716	2974	1701	contig_125750	96.487	427	0	gi|241112541|ref|NW_002546657.1| Ixodes scapularis strain Wikel colony 1108380815875, whole genome shotgun sequence	90.93	430	3.09e-162	gi|241112535|ref|XM_002399694.1| Ixodes scapularis hypothetical protein, mRNA	91.745	642	0
GXP_Contig_5834	NA	tr|A0A147BJ33|A0A147BJ33_IXORI Putative autophagy-related protein 27 OS=Ixodes ricinus PE=4 SV=1	55.397	43.009	190.551	208.181	436.28	367.568	0.365169	-0.127661	0.247243	0.00614856	0.0165347	1.69941e-10	0.0581067	0.110621	4.3613e-09	264	208	1697	1213	4035	1697	contig_26009	98.446	193	2.14e-91	gi|241852783|ref|NW_002856102.1| Ixodes scapularis strain Wikel colony 1108462898112, whole genome shotgun sequence	90.595	1361	0	gi|241852775|ref|XM_002415810.1| Ixodes scapularis secreted protein, putative, mRNA	96.406	473	0
GXP_Contig_30956	NA	tr|V5HYY5|V5HYY5_IXORI Uncharacterized protein (Fragment) OS=Ixodes ricinus PE=2 SV=1	86.243	87.673	100.385	79.119	420.169	366.485	-0.0237253	0.343448	0.197216	0.812127	1.60984e-05	4.59006e-07	0.985332	0.000333162	8.01318e-06	411	424	894	461	3886	1692	contig_41571	99.639	1661	0	gi|241742058|ref|NW_002817123.1| Ixodes scapularis strain Wikel colony 1108462918322, whole genome shotgun sequence	92.481	1995	0	gi|241742053|ref|XM_002414115.1| Ixodes scapularis ns1 binding protein, putative, mRNA	93.081	2298	0
noHitAssembly_49832	NA	uncharacterized RNA	4.407	2.275	3.144	5.492	235.926	364.969	0.95393	-0.80473	-0.62944	0.0682924	0.0291005	5.01432e-44	0.294575	0.167242	5.19048e-42	21	11	28	32	2182	1685	NA	NA	NA	NA	NA	NA	NA	NA	gi|939877979|gb|GU332589.2| Mus musculus strain BALB/c clone 2 antisense RNA, complete sequence; mitochondrial	100	1587	0
GXP_Contig_669	NA	tr|V5I1C4|V5I1C4_IXORI Putative gamma-butyrobetaine2-oxoglutarate dioxygenase OS=Ixodes ricinus PE=2 SV=1	303.213	224.145	193.92	77.575	255.172	364.752	0.435899	1.3218	-0.515446	4.05265e-14	1.81442e-84	3.24833e-31	3.97082e-12	1.07248e-81	2.34934e-29	1445	1084	1727	452	2360	1684	contig_194999	100	81	2.4e-34	NA	NA	NA	NA	gi|241690864|ref|XM_002412869.1| Ixodes scapularis trimethyllysine dioxygenase, putative, mRNA	95.631	412	0
GXP_Contig_31202	NA	tr|A0A131Y139|A0A131Y139_IXORI Carboxylic ester hydrolase OS=Ixodes ricinus PE=2 SV=1	39.449	32.464	11.566	11.842	485.152	363.669	0.281148	-0.0340228	0.415811	0.0708696	0.876706	3.81879e-28	0.302373	0.938816	2.4501e-26	188	157	103	69	4487	1679	contig_80322	95.952	420	0	gi|241853542|ref|NW_002856793.1| Ixodes scapularis strain Wikel colony 1108462910990, whole genome shotgun sequence	85.441	1202	0	gi|241853514|ref|XM_002415834.1| Ixodes scapularis esterase, putative, mRNA	82.768	383	6.9e-88
GXP_Contig_4948	NA	tr|A0A147BHW4|A0A147BHW4_IXORI Putative histone h1 OS=Ixodes ricinus PE=3 SV=1	94.426	90.982	977.011	923.858	448.822	363.453	0.053603	0.0807037	0.304375	0.579343	0.000931122	2.88581e-15	0.841483	0.0115421	1.03684e-13	450	440	8701	5383	4151	1678	contig_68507	96.078	1122	0	gi|240952215|ref|NW_002506052.1| Ixodes scapularis strain Wikel colony 1108380240018, whole genome shotgun sequence	92.226	1132	0	gi|240952151|ref|XM_002399286.1| Ixodes scapularis histone H1, putative, mRNA	95.188	478	0
GXP_Contig_17633	NA	tr|A0A131XWK3|A0A131XWK3_IXORI Putative methyltransferase (Fragment) OS=Ixodes ricinus PE=2 SV=1	4.197	8.064	3.256	6.35	314.857	363.453	-0.942137	-0.963656	-0.207072	0.0146571	0.00627109	8.84071e-07	0.109677	0.0533011	1.47672e-05	20	39	29	37	2912	1678	contig_43762	87.451	510	2.84e-166	NA	NA	NA	NA	gi|241569737|ref|XM_002402670.1| Ixodes scapularis acid methyltransferase, putative, mRNA	92.084	758	0
gi|684282399|gb|GBIH01000580.1|	NA	gi|684282399|gb|GBIH01000580.1| TSA: Ixodes ricinus IrHemSgMg-133969 mRNA sequence	0.839	0.414	3.256	3.089	301.558	363.236	1.01904	0.0759608	-0.268472	0.399913	0.857137	2.89778e-10	0.774352	0.923364	7.26272e-09	4	2	29	18	2789	1677	NA	NA	NA	NA	gi|241836645|ref|NW_002841458.1| Ixodes scapularis strain Wikel colony 1108462612492, whole genome shotgun sequence	90.152	132	4.21e-41	NA	NA	NA	NA
GXP_Contig_32686	NA	tr|A0A0K8RMJ6|A0A0K8RMJ6_IXORI Putative ribosomal protein OS=Ixodes ricinus PE=2 SV=1	1233	1379.4	935.464	917.852	404.924	363.019	-0.161876	0.0274206	0.157606	3.34147e-10	0.266609	6.79712e-05	2.08967e-08	0.645764	0.000793567	5876	6671	8331	5348	3745	1676	contig_108967	100	978	0	NA	NA	NA	NA	gi|241567443|ref|XM_002402278.1| Ixodes scapularis ribosomal protein L4, putative, mRNA	97.953	1368	0
noHitAssembly_16977	NA	uncharacterized RNA	20.564	14.061	11.116	9.268	256.254	362.803	0.548422	0.262308	-0.501612	0.0151511	0.266106	1.23489e-29	0.112787	0.644801	8.42784e-28	98	68	99	54	2370	1675	NA	NA	NA	NA	gi|241828614|ref|NW_002834691.1| Ixodes scapularis strain Wikel colony 1108442663534, whole genome shotgun sequence	89.815	108	4.62e-31	NA	NA	NA	NA
GXP_Contig_33111	NA	tr|A0A0K8RBC3|A0A0K8RBC3_IXORI Putative ribosomal protein l40 OS=Ixodes ricinus PE=2 SV=1	1538.31	1584.32	718.862	725.288	473.475	361.936	-0.0425185	-0.0128391	0.387554	0.0709874	0.646171	2.48553e-24	0.302768	0.940911	1.40957e-22	7331	7662	6402	4226	4379	1671	contig_42448	100	588	0	gi|241711897|ref|NW_002804024.1| Ixodes scapularis strain Wikel colony 1108462667202, whole genome shotgun sequence	91.262	103	8.81e-31	gi|67084044|gb|DQ066320.1| Ixodes scapularis isolate IS-6-12L-25 ribosomal protein L40 mRNA, complete cds	98.656	372	0
GXP_Contig_18687	NA	tr|A0A131Y025|A0A131Y025_IXORI Putative ceramidase (Fragment) OS=Ixodes ricinus PE=2 SV=1	15.108	21.918	165.848	91.476	489.801	357.604	-0.536803	0.858396	0.453833	0.0139245	8.28207e-37	4.30625e-33	0.106534	1.46863e-34	3.38722e-31	72	106	1477	533	4530	1651	contig_187734	99.306	432	0	gi|241794394|ref|NW_002869476.1| Ixodes scapularis strain Wikel colony 1108462658156, whole genome shotgun sequence	91.011	1424	0	gi|241794387|ref|XM_002400617.1| Ixodes scapularis ceramidase, putative, mRNA	95.724	608	0
GXP_Contig_14386	IscW_ISCW014211	tr|B7QI53|B7QI53_IXOSC Polyadenylate-binding protein OS=Ixodes scapularis GN=IscW_ISCW014211 PE=3 SV=1	840.393	957.374	477.67	483.811	364.053	353.489	-0.188018	-0.0184293	0.0424832	1.44844e-09	0.590768	0.298992	8.38718e-08	0.896826	0.579725	4005	4630	4254	2819	3367	1632	contig_61458	99.671	304	2.02e-156	gi|241831494|ref|NW_002836840.1| Ixodes scapularis strain Wikel colony 1108456484620, whole genome shotgun sequence	98.355	304	1.59e-149	gi|241831488|ref|XM_002414815.1| Ixodes scapularis apoptosis-promoting RNA-binding protein TIA-1/TIAR, putative, mRNA	96.591	616	0
GXP_Contig_31262	IscW_ISCW000125	tr|B7P0U0|B7P0U0_IXOSC 40S ribosomal protein S27A, putative OS=Ixodes scapularis GN=IscW_ISCW000125 PE=4 SV=1	2322.68	1802.67	1045.17	809.384	451.742	349.59	0.365648	0.36884	0.369835	9.92225e-71	4.0099e-50	1.79494e-21	6.25955e-68	1.0473e-47	9.12046e-20	11069	8718	9308	4716	4178	1614	contig_130520	99.724	724	0	gi|240952307|ref|NW_002506102.1| Ixodes scapularis strain Wikel colony 1108380241828, whole genome shotgun sequence	85.327	443	3.35e-118	gi|67083980|gb|DQ066288.1| Ixodes scapularis isolate is-all-426 ubiquitin/ribosomal protein S27a fusion protein mRNA, complete cds	98.525	339	4.35e-167
noHitAssembly_77854	NA	gi|67084020|gb|DQ066308.1| Ixodes scapularis isolate IS-6-12L-50 40S ribosomal protein S27 mRNA, complete cds	2146.41	2153.78	911.323	854.694	439.632	348.94	-0.00494386	0.0925545	0.333317	0.805331	0.000252952	1.67216e-17	0.979798	0.0038424	6.90819e-16	10229	10416	8116	4980	4066	1611	contig_32466	100	170	2.17e-84	NA	NA	NA	NA	NA	NA	NA	NA
GXP_Contig_25526	NA	tr|A0A090X7R0|A0A090X7R0_IXORI Putative sulfotransferase ixodes scapularis sulfotransferase OS=Ixodes ricinus PE=2 SV=1	28.328	34.532	15.271	14.245	489.153	346.558	-0.285705	0.100339	0.497189	0.0861815	0.608167	9.17257e-39	0.339133	0.904173	8.59967e-37	135	167	136	83	4524	1600	contig_103212	99.331	299	5.77e-152	gi|241015535|ref|NW_002527555.1| Ixodes scapularis strain Wikel colony 1108462731564, whole genome shotgun sequence	95.521	1295	0	gi|241015528|ref|XM_002405596.1| Ixodes scapularis sulfotransferase, putative, mRNA	96.575	1927	0
GXP_Contig_19514	NA	tr|A0A147BI21|A0A147BI21_IXORI Putative cysteine proteinase OS=Ixodes ricinus PE=3 SV=1	2.938	3.308	16.618	11.671	182.946	346.125	-0.171125	0.509819	-0.919875	0.745102	0.0113611	3.99711e-79	0.939006	0.0839058	6.99997e-77	14	16	148	68	1692	1598	contig_49671	99.214	1527	0	gi|240973876|ref|NW_002513790.1| Ixodes scapularis strain Wikel colony 1108428904702, whole genome shotgun sequence	96.364	165	1.66e-70	gi|242001445|ref|XM_002435321.1| Ixodes scapularis cysteine proteinase, putative, mRNA	96.1	718	0
GXP_Contig_12446	NA	tr|A0A0K8R2W1|A0A0K8R2W1_IXORI Putative phosphatidylethanolamine-binding protein 1 OS=Ixodes ricinus PE=2 SV=1	247.397	231.176	403.897	392.335	392.49	345.908	0.0978364	0.0419014	0.182268	0.104161	0.266015	6.30424e-06	0.376927	0.644743	9.21478e-05	1179	1118	3597	2286	3630	1597	contig_171784	98.853	1656	0	gi|241854652|ref|NW_002857749.1| Ixodes scapularis strain Wikel colony 1108462928828, whole genome shotgun sequence	86.931	1385	0	gi|241854630|ref|XM_002415914.1| Ixodes scapularis phosphatidylethanolamine-binding protein, putative, mRNA	97.472	356	2.8e-169
gi|240978986|ref|XM_002403050.1|	NA	gi|240978986|ref|XM_002403050.1| Ixodes scapularis hypothetical protein, mRNA	389.246	460.077	221.655	273.914	366.216	344.609	-0.241193	-0.305407	0.0877344	9.84412e-08	1.79363e-10	0.0328088	4.31689e-06	8.0682e-09	0.139454	1855	2225	1974	1596	3387	1591	contig_29103	92.78	277	1.02e-105	gi|240978998|ref|NW_002518059.1| Ixodes scapularis strain Wikel colony 1108462549282, whole genome shotgun sequence	100	270	5.88e-140	gi|240978986|ref|XM_002403050.1| Ixodes scapularis hypothetical protein, mRNA	100	270	1.04e-137
GXP_Contig_998	NA	tr|A0A0K8RD48|A0A0K8RD48_IXORI Putative cytochrome c oxidase subunit via/cox13 OS=Ixodes ricinus PE=2 SV=1	248.446	206.569	835.08	689.247	382.759	343.742	0.266309	0.276893	0.15511	1.6698e-05	3.33879e-24	0.000137295	0.000443459	3.44008e-22	0.00148523	1184	999	7437	4016	3540	1587	contig_37940	100	171	8.89e-85	NA	NA	NA	NA	gi|242002135|ref|XM_002435666.1| Ixodes scapularis cytochrome C oxidase, subunit VIa/COX13, putative, mRNA	95.946	444	0
GXP_Contig_16186	NA	tr|A0A0K8RH34|A0A0K8RH34_IXORI Putative mucin OS=Ixodes ricinus PE=2 SV=1	609.574	397.631	161.244	42.391	382.434	341.576	0.616371	1.92742	0.163004	7.37669e-49	3.2105e-120	6.33621e-05	3.31573e-46	3.09052e-117	0.000748544	2905	1923	1436	247	3537	1577	NA	NA	NA	NA	gi|240987427|ref|NW_002521973.1| Ixodes scapularis strain Wikel colony 1108462624004, whole genome shotgun sequence	91.455	433	4.4e-165	gi|67083914|gb|DQ066255.1| Ixodes scapularis isolate ISN-L-177 salivary protein mRNA, complete cds	97.043	372	1.68e-174
GXP_Contig_14827	NA	tr|V5GLM0|V5GLM0_IXORI Putative cytotoxin OS=Ixodes ricinus PE=2 SV=1	14.898	15.301	232.659	113.616	35.14	341.143	-0.0385073	1.03405	-3.27919	0.872317	6.99257e-69	0	1	2.80469e-66	0	71	74	2072	662	325	1575	contig_191776	97.264	329	2.43e-157	gi|241778775|ref|NW_002825217.1| Ixodes scapularis strain Wikel colony 1108376233566, whole genome shotgun sequence	89.883	257	3.51e-88	gi|241568117|ref|XM_002402383.1| Ixodes scapularis secreted salivary gland peptide, putative, mRNA	82.536	836	0
GXP_Contig_13165	NA	tr|A0A0K8R4M4|A0A0K8R4M4_IXORI Putative 13 kDa protein OS=Ixodes ricinus PE=2 SV=1	48.262	75.06	44.129	71.568	226.52	340.926	-0.637157	-0.697588	-0.58982	1.10506e-07	3.48374e-12	6.65377e-37	4.77609e-06	1.83972e-10	5.95737e-35	230	363	393	417	2095	1574	NA	NA	NA	NA	NA	NA	NA	NA	NA	NA	NA	NA
GXP_Contig_19571	NA	tr|A0A0K8RJE4|A0A0K8RJE4_IXORI Putative integral membrane protein OS=Ixodes ricinus PE=2 SV=1	57.915	43.837	256.464	295.195	379.947	338.76	0.401788	-0.202912	0.165535	0.00219143	7.5329e-06	5.18774e-05	0.0264435	0.00016819	0.000628054	276	212	2284	1720	3514	1564	contig_135075	99.749	398	0	gi|241055796|ref|NW_002535190.1| Ixodes scapularis strain Wikel colony 1108462878666, whole genome shotgun sequence	96.406	473	0	gi|241696027|ref|XM_002413031.1| Ixodes scapularis transmembrane protein C2orf18, putative, mRNA	96.899	1161	0
GXP_Contig_17817	NA	tr|A0A0K8R4R6|A0A0K8R4R6_IXORI Isocitrate dehydrogenase [NADP] OS=Ixodes ricinus PE=2 SV=1	11.121	17.783	27.51	26.259	467.852	337.461	-0.677212	0.0671442	0.471331	0.00638961	0.643136	7.5814e-34	0.0599906	0.937747	6.24568e-32	53	86	245	153	4327	1558	contig_119219	99.355	310	6.47e-158	gi|241832487|ref|NW_002837755.1| Ixodes scapularis strain Wikel colony 1108462541170, whole genome shotgun sequence	97.576	165	3.43e-73	gi|241998641|ref|XM_002433919.1| Ixodes scapularis NADP-dependent isocitrate dehydrogenase, putative, mRNA	97.5	1360	0
GXP_Contig_32165	NA	tr|A0A147BVX4|A0A147BVX4_IXORI Uncharacterized protein (Fragment) OS=Ixodes ricinus PE=4 SV=1	2722.62	2307.21	837.55	1061.67	436.172	337.028	0.238849	-0.342094	0.372029	7.80437e-38	2.04213e-44	5.31556e-21	2.57466e-35	4.52654e-42	2.62898e-19	12975	11158	7459	6186	4034	1556	NA	NA	NA	NA	NA	NA	NA	NA	gi|241273658|ref|XM_002406572.1| Ixodes scapularis hypothetical protein, mRNA	90.686	204	1.01e-65
GXP_Contig_24781	NA	tr|V5HD67|V5HD67_IXORI Putative cytochrome (Fragment) OS=Ixodes ricinus PE=2 SV=1	18.046	13.027	81.184	148.284	259.714	335.945	0.470174	-0.869096	-0.371301	0.048024	9.2723e-34	1.7727e-16	0.232704	1.45982e-31	6.88436e-15	86	63	723	864	2402	1551	contig_56612	98.834	1372	0	NA	NA	NA	NA	gi|241291944|ref|XM_002407152.1| Ixodes scapularis cytochrome P450, putative, mRNA	93.676	1360	0
GXP_Contig_2421	NA	tr|V5I135|V5I135_IXORI Putative alpha crystallins OS=Ixodes ricinus PE=2 SV=1	273.207	218.356	899.869	704.865	416.601	335.295	0.323312	0.352368	0.313235	5.73089e-08	5.62219e-40	5.43699e-15	2.61188e-06	1.08242e-37	1.92123e-13	1302	1056	8014	4107	3853	1548	contig_146026	89.531	277	1.55e-88	gi|241107598|ref|NW_002544891.1| Ixodes scapularis strain Wikel colony 1108463066944, whole genome shotgun sequence	94.39	713	0	gi|241107592|ref|XM_002410078.1| Ixodes scapularis heat shock protein, putative, mRNA	96.25	400	0
GXP_Contig_14241	NA	tr|V5H1Q0|V5H1Q0_IXORI Putative sine oculis-related homeobox 6b OS=Ixodes ricinus PE=2 SV=1	49.102	19.644	164.95	141.591	249.226	333.562	1.32169	0.220299	-0.4205	2.56831e-15	0.000291132	3.08745e-20	2.77339e-13	0.0042927	1.48737e-18	234	95	1469	825	2305	1540	contig_139090	92.265	362	1.37e-140	gi|241110891|ref|NW_002545221.1| Ixodes scapularis strain Wikel colony 1108376236184, whole genome shotgun sequence	95.066	527	0	gi|241569443|ref|XM_002402545.1| Ixodes scapularis Niemann-Pick type C1 domain-containing protein, putative, mRNA	95.623	594	0
GXP_Contig_5607	NA	tr|V5IH00|V5IH00_IXORI Putative mitochondrial/plastidial beta-ketoacyl-acp reductase OS=Ixodes ricinus PE=2 SV=1	4.616	5.169	4.267	4.462	411.087	333.345	-0.163242	-0.0644684	0.302428	0.698424	0.857581	5.88942e-14	0.911519	0.923444	1.94533e-12	22	25	38	26	3802	1539	contig_215763	97	200	1.3e-90	gi|240972986|ref|NW_002513010.1| Ixodes scapularis strain Wikel colony 1108424720781, whole genome shotgun sequence	91.909	482	0	gi|241653487|ref|XM_002411265.1| Ixodes scapularis short chain type dehydrogenase, putative, mRNA	91.803	366	2.2e-140
GXP_Contig_30705	IscW_ISCW020373	tr|Q4PM51|Q4PM51_IXOSC Eukaryotic translation initiation factor 5A (Fragment) OS=Ixodes scapularis GN=IscW_ISCW020373 PE=2 SV=1	1541.88	1631.26	1121.86	1264.88	335.941	332.262	-0.0812992	-0.173104	0.0158866	0.000501988	1.8302e-15	0.707841	0.0082993	1.23573e-13	0.856838	7348	7889	9991	7370	3107	1534	contig_187771	98.773	1304	0	NA	NA	NA	NA	gi|241629522|ref|XM_002410053.1| Ixodes scapularis translation initiation factor 5A, mRNA	99.145	468	0
GXP_Contig_16164	NA	tr|V5I1C4|V5I1C4_IXORI Putative gamma-butyrobetaine2-oxoglutarate dioxygenase OS=Ixodes ricinus PE=2 SV=1	288.105	212.773	183.814	75.343	240.251	329.23	0.43728	1.2867	-0.454553	1.46683e-13	5.72552e-77	7.65092e-23	1.37002e-11	2.83683e-74	4.06565e-21	1373	1029	1637	439	2222	1520	contig_74963	90.909	66	2.78e-16	gi|241802320|ref|NW_002870323.1| Ixodes scapularis strain Wikel colony 1108462725516, whole genome shotgun sequence	93.75	64	2.81e-18	gi|241690864|ref|XM_002412869.1| Ixodes scapularis trimethyllysine dioxygenase, putative, mRNA	96.654	269	1.21e-121
gi|241597910|ref|XM_002404779.1|	NA	gi|241597910|ref|XM_002404779.1| Ixodes scapularis hypothetical protein, mRNA	568.866	856.26	697.191	663.846	388.165	327.064	-0.58996	0.0707053	0.247097	6.2991e-63	0.014126	1.74087e-09	3.38073e-60	0.098557	4.08377e-08	2711	4141	6209	3868	3590	1510	NA	NA	NA	NA	NA	NA	NA	NA	gi|241597910|ref|XM_002404779.1| Ixodes scapularis hypothetical protein, mRNA	100	279	1.07e-142
GXP_Contig_14526	NA	tr|A0A147BXR8|A0A147BXR8_IXORI Putative tick transposon (Fragment) OS=Ixodes ricinus PE=4 SV=1	75.121	70.097	137.439	141.762	316.803	326.631	0.0998636	-0.0446794	-0.0440757	0.360908	0.482535	0.307578	0.727012	0.830442	0.592905	358	339	1224	826	2930	1508	contig_109857	97.995	2095	0	gi|241757897|ref|NW_002824560.1| Ixodes scapularis strain Wikel colony 1108463060770, whole genome shotgun sequence	90.431	742	0	gi|51011495|gb|AY674224.1| Ixodes pacificus clone IP_7_60_92_101_CLU copper transport protein mRNA, complete cds	98.222	225	1.47e-104
GXP_Contig_21626	NA	tr|A0A131XZ20|A0A131XZ20_IXORI Proteasome subunit beta type OS=Ixodes ricinus PE=2 SV=1	75.331	51.074	326.98	356.466	369.459	325.331	0.560655	-0.124562	0.183506	2.11394e-06	0.002198	1.03255e-05	7.02869e-05	0.0234352	0.000145136	359	247	2912	2077	3417	1502	contig_103422	98.329	778	0	NA	NA	NA	NA	gi|242002131|ref|XM_002435664.1| Ixodes scapularis 20S proteasome, regulatory subunit beta, putative, mRNA	96.526	403	0
GXP_Contig_5794	NA	tr|V5IJZ0|V5IJZ0_IXORI Carboxylic ester hydrolase OS=Ixodes ricinus PE=2 SV=1	8.813	6.41	3.481	2.231	373.027	325.115	0.459309	0.641811	0.19833	0.176273	0.154161	1.77703e-06	0.500955	0.461422	2.82913e-05	42	31	31	13	3450	1501	contig_48651	81.319	728	1.16e-158	gi|241853542|ref|NW_002856793.1| Ixodes scapularis strain Wikel colony 1108462910990, whole genome shotgun sequence	89.219	1345	0	gi|241611742|ref|XM_002406262.1| Ixodes scapularis esterase, putative, mRNA	89.859	710	0
GXP_Contig_10110	NA	tr|A0A131Y232|A0A131Y232_IXORI Putative splicing factor sr protein (Fragment) OS=Ixodes ricinus PE=2 SV=1	2314.7	2341.53	1061.45	1069.74	392.274	324.898	-0.0166275	-0.0112238	0.271875	0.388359	0.625831	3.34756e-11	0.765414	0.919239	9.1745e-10	11031	11324	9453	6233	3628	1500	contig_75400	99.651	5159	0	gi|241735565|ref|NW_002814401.1| Ixodes scapularis strain Wikel colony 1108462865640, whole genome shotgun sequence	98.261	115	6.26e-49	gi|241562058|ref|XM_002401249.1| Ixodes scapularis conserved hypothetical protein, mRNA	98.222	450	0
GXP_Contig_30474	NA	tr|A0A147BNT5|A0A147BNT5_IXORI Uncharacterized protein OS=Ixodes ricinus PE=4 SV=1	2.518	2.275	1.347	10.126	299.503	324.465	0.146412	-2.91024	-0.115492	0.807418	1.0132e-13	0.00849078	0.98086	6.04189e-12	0.0498999	12	11	12	59	2770	1498	contig_89552	100	688	0	gi|241087471|ref|NW_002540957.1| Ixodes scapularis strain Wikel colony 1108462990600, whole genome shotgun sequence	89.478	1378	0	gi|241087457|ref|XM_002409157.1| Ixodes scapularis conserved hypothetical protein, mRNA	97.25	400	0
GXP_Contig_30475	NA	tr|A0A147BNT5|A0A147BNT5_IXORI Uncharacterized protein OS=Ixodes ricinus PE=4 SV=1	2.728	2.481	1.797	9.439	293.34	323.598	0.136922	-2.39304	-0.141629	0.812859	1.03992e-10	0.00133333	0.985805	4.79303e-09	0.0107738	13	12	16	55	2713	1494	contig_89552	100	688	0	gi|241087471|ref|NW_002540957.1| Ixodes scapularis strain Wikel colony 1108462990600, whole genome shotgun sequence	89.478	1378	0	gi|241087457|ref|XM_002409157.1| Ixodes scapularis conserved hypothetical protein, mRNA	97.25	400	0
GXP_Contig_6617	NA	tr|A0A131Y5I7|A0A131Y5I7_IXORI Putative ml domain protein OS=Ixodes ricinus PE=2 SV=1	249.705	185.892	1873.85	1538.11	420.926	323.165	0.42576	0.28485	0.381296	1.91901e-11	4.84436e-55	3.33181e-21	1.4228e-09	1.51126e-52	1.66561e-19	1190	899	16688	8962	3893	1492	NA	NA	NA	NA	gi|240976561|ref|NW_002515898.1| Ixodes scapularis strain Wikel colony 1108455102478, whole genome shotgun sequence	92.308	182	3.19e-67	gi|119220844|gb|EF116564.1| Ixodes ricinus Der-p2-like allergen mRNA, complete cds	98.621	435	0
gi|241690115|ref|XM_002412847.1|	NA	gi|241690115|ref|XM_002412847.1| Ixodes scapularis Kunitz domain protein, putative, mRNA	4.407	3.722	1.797	2.231	324.912	319.483	0.243719	-0.3121	0.0243099	0.59859	0.556387	0.573276	0.85766	0.860964	0.839665	21	18	16	13	3005	1475	NA	NA	NA	NA	gi|241753062|ref|NW_002783329.1| Ixodes scapularis strain Wikel colony 1108463035336, whole genome shotgun sequence	96.053	228	2.23e-101	gi|241690115|ref|XM_002412847.1| Ixodes scapularis Kunitz domain protein, putative, mRNA	100	432	0
GXP_Contig_26668	NA	tr|A0A147BW72|A0A147BW72_IXORI Putative 8.9 kDa protein (Fragment) OS=Ixodes ricinus PE=4 SV=1	0.839	1.241	4.155	5.149	117.531	319.05	-0.56476	-0.309444	-1.44074	0.540799	0.375918	1.24592e-147	0.908231	0.698975	3.5043e-145	4	6	37	30	1087	1473	contig_208263	100	115	9.63e-54	gi|240975653|ref|NW_002515104.1| Ixodes scapularis strain Wikel colony 1108453575136, whole genome shotgun sequence	88.341	223	5.71e-68	NA	NA	NA	NA
GXP_Contig_11404	NA	tr|V5H4X5|V5H4X5_IXORI Uncharacterized protein OS=Ixodes ricinus PE=2 SV=1	1114.02	1810.95	924.685	652.176	322.966	317.75	-0.700968	0.503701	0.0234902	2.62406e-177	7.28351e-78	0.587377	5.24214e-174	3.77532e-75	0.841939	5309	8758	8235	3800	2987	1467	contig_57864	99.852	674	0	gi|241732565|ref|NW_002813055.1| Ixodes scapularis strain Wikel colony 1108462840786, whole genome shotgun sequence	96.382	691	0	gi|241732555|ref|XM_002413818.1| Ixodes scapularis secreted protein, putative, mRNA	96.557	668	0
GXP_Contig_14780	NA	tr|V5HBY4|V5HBY4_IXORI Putative conserved secreted protein OS=Ixodes ricinus PE=2 SV=1	35.043	27.088	155.405	135.412	544.079	316.451	0.371472	0.198677	0.781834	0.0268041	0.00145543	6.65325e-94	0.161071	0.0167933	1.24335e-91	167	131	1384	789	5032	1461	contig_47188	91.742	666	0	gi|241107238|ref|NW_002544806.1| Ixodes scapularis strain Wikel colony 1108463065174, whole genome shotgun sequence	93.713	668	0	gi|241999605|ref|XM_002434401.1| Ixodes scapularis hemomucin, putative, mRNA	95.711	816	0
GXP_Contig_23597	NA	tr|A0A131XQV1|A0A131XQV1_IXORI Putative tick til 9 (Fragment) OS=Ixodes ricinus PE=2 SV=1	3.987	3.515	21.335	8.41	97.96	314.501	0.181779	1.34304	-1.6828	0.705832	6.19951e-11	4.53107e-182	0.919036	2.90911e-09	1.46706e-179	19	17	190	49	906	1452	contig_159504	84.615	299	2.78e-78	gi|241819961|ref|NW_002833554.1| Ixodes scapularis strain Wikel colony 1108427767459, whole genome shotgun sequence	90.645	310	1.24e-113	gi|33285888|gb|AY338243.1| Ixodes ricinus von Willebrand factor mRNA, partial cds	80.94	383	1.8e-77
gi|241136185|ref|XM_002404665.1|	NA	gi|241136185|ref|XM_002404665.1| Ixodes scapularis preprodefensin, putative, mRNA	48.262	30.603	101.395	94.909	234.304	313.635	0.657215	0.0953697	-0.420705	1.21092e-05	0.208861	3.88471e-19	0.000335725	0.539892	1.75886e-17	230	148	903	553	2167	1448	contig_120602	79.437	710	2.63e-126	gi|241010230|ref|NW_002526573.1| Ixodes scapularis strain Wikel colony 1108462712626, whole genome shotgun sequence	87.879	66	1.12e-12	gi|241136185|ref|XM_002404665.1| Ixodes scapularis preprodefensin, putative, mRNA	100	864	0
noHitAssembly_56072	MT-CYB	sp|O99828|CYB_RHISA Cytochrome b OS=Rhipicephalus sanguineus GN=MT-CYB PE=3 SV=1	949.718	667.06	969.712	1238.28	414.006	308.87	0.509683	-0.352705	0.422652	7.73318e-54	1.86468e-54	5.95026e-25	3.6114e-51	5.51093e-52	3.43033e-23	4526	3226	8636	7215	3829	1426	contig_147	98.945	853	0	NA	NA	NA	NA	gi|544190640|gb|KF197129.1| Ixodes ricinus isolate IR_26 mitochondrion, complete genome	100	392	0
GXP_Contig_14303	NA	tr|V5IFD0|V5IFD0_IXORI Putative quinone oxidoreductase OS=Ixodes ricinus PE=2 SV=1	113.731	76.094	148.331	128.891	247.279	306.054	0.579771	0.202669	-0.307646	1.90549e-09	0.00152167	4.52011e-11	1.08761e-07	0.0174263	1.22315e-09	542	368	1321	751	2287	1413	contig_21589	90.832	589	0	NA	NA	NA	NA	gi|242000707|ref|XM_002434952.1| Ixodes scapularis quinone oxidoreductase, putative, mRNA	92.318	781	0
GXP_Contig_15010	NA	tr|V5HBY4|V5HBY4_IXORI Putative conserved secreted protein OS=Ixodes ricinus PE=2 SV=1	50.151	62.86	177.077	189.817	369.892	305.621	-0.325864	-0.100232	0.27536	0.0087329	0.0709783	7.16906e-11	0.0765731	0.297327	1.91026e-09	239	304	1577	1106	3421	1411	contig_55667	92.577	714	0	gi|241781428|ref|NW_002866279.1| Ixodes scapularis strain Wikel colony 1108396224434, whole genome shotgun sequence	91.445	339	1.91e-128	gi|241999605|ref|XM_002434401.1| Ixodes scapularis hemomucin, putative, mRNA	95.956	816	0
GXP_Contig_25114	NA	tr|A0A131Y366|A0A131Y366_IXORI Putative kinase OS=Ixodes ricinus PE=2 SV=1	3.357	5.169	7.86	5.32	385.678	304.754	-0.622713	0.563103	0.339752	0.172299	0.056835	4.67315e-16	0.491138	0.259312	1.76081e-14	16	25	70	31	3567	1407	contig_88604	98.148	54	1.83e-17	gi|241087927|ref|NW_002541064.1| Ixodes scapularis strain Wikel colony 1108462992744, whole genome shotgun sequence	98.113	53	1.11e-16	gi|242002133|ref|XM_002435665.1| Ixodes scapularis ketosamine-3-kinase, putative, mRNA	92.987	1868	0
GXP_Contig_18812	NA	tr|A0A0K8RIV4|A0A0K8RIV4_IXORI Putative secreted protein OS=Ixodes ricinus PE=2 SV=1	4.826	15.301	2.807	2.746	125.532	303.455	-1.66473	0.0316974	-1.27343	1.59921e-07	0.943829	1.14282e-116	6.70235e-06	0.981435	2.54575e-114	23	74	25	16	1161	1401	contig_91246	100	30	2.49e-06	NA	NA	NA	NA	gi|241157313|ref|XM_002407958.1| Ixodes scapularis hypothetical protein, mRNA	94.556	349	1.71e-149
noHitAssembly_68944	NA	tr|A0A131Y5N7|A0A131Y5N7_IXORI Putative secreted protein OS=Ixodes ricinus PE=2 SV=1	99.672	39.908	336.525	207.666	466.338	301.939	1.32051	0.696449	0.627119	2.00821e-29	2.74872e-51	2.06617e-55	4.94611e-27	7.52926e-49	2.70106e-53	475	193	2997	1210	4313	1394	contig_167671	98.947	190	3.06e-92	NA	NA	NA	NA	NA	NA	NA	NA
GXP_Contig_21424	NA	tr|A0A131XQ07|A0A131XQ07_IXORI Putative adiponectin receptor protein OS=Ixodes ricinus PE=2 SV=1	117.298	148.879	64.228	60.412	292.908	300.639	-0.343962	0.0883672	-0.0375846	2.17106e-05	0.353495	0.403324	0.000562052	0.675704	0.692688	559	720	572	352	2709	1388	contig_168990	99.826	574	0	gi|241080144|ref|NW_002539720.1| Ixodes scapularis strain Wikel colony 1108462967520, whole genome shotgun sequence	98.354	243	2.03e-117	gi|242002195|ref|XM_002435696.1| Ixodes scapularis adiponectin receptor, putative, mRNA	96.948	426	0
GXP_Contig_26942	IscW_ISCW000125	tr|B7P0U0|B7P0U0_IXOSC 40S ribosomal protein S27A, putative OS=Ixodes scapularis GN=IscW_ISCW000125 PE=4 SV=1	783.738	1173.04	435.674	738.332	255.605	300.639	-0.581811	-0.761021	-0.234116	1.78794e-83	1.70085e-128	4.87789e-07	1.56811e-80	1.79078e-125	8.49968e-06	3735	5673	3880	4302	2364	1388	contig_130520	94.769	325	2.01e-140	gi|240952307|ref|NW_002506102.1| Ixodes scapularis strain Wikel colony 1108380241828, whole genome shotgun sequence	88.889	342	3.53e-110	gi|67083980|gb|DQ066288.1| Ixodes scapularis isolate is-all-426 ubiquitin/ribosomal protein S27a fusion protein mRNA, complete cds	98.697	307	2.77e-151
gi|604949625|gb|GBBN01002698.1|	NA	gi|604949625|gb|GBBN01002698.1| TSA: Ixodes scapularis TranscriptomePart-fed:Contig2893 transcribed RNA sequence	1.049	0.62	3.593	5.835	118.071	300.206	0.758675	-0.699544	-1.3463	0.464592	0.0464537	1.23922e-125	0.83238	0.229793	3.00052e-123	5	3	32	34	1092	1386	NA	NA	NA	NA	NA	NA	NA	NA	gi|655901230|ref|XM_008253556.1| PREDICTED: Oryctolagus cuniculus BAI1-associated protein 2 (BAIAP2), mRNA	90.411	73	8.39e-16
GXP_Contig_25455	NA	tr|A0A131XWX6|A0A131XWX6_IXORI Putative secreted protein (Fragment) OS=Ixodes ricinus PE=2 SV=1	10.492	7.237	4.491	2.918	283.068	299.773	0.535826	0.622057	-0.0827218	0.0894231	0.115194	0.0684242	0.349993	0.392072	0.234871	50	35	40	17	2618	1384	contig_159417	99.404	1175	0	NA	NA	NA	NA	gi|241164843|ref|XM_002409514.1| Ixodes scapularis secreted protein, putative, mRNA	91.153	2351	0
noHitAssembly_65036	NA	uncharacterized RNA	676.721	892.653	326.082	337.758	325.994	299.123	-0.399538	-0.0507551	0.124107	5.31638e-33	0.218612	0.0046453	1.55424e-30	0.557314	0.0306803	3225	4317	2904	1968	3015	1381	NA	NA	NA	NA	gi|241068944|ref|NW_002537787.1| Ixodes scapularis strain Wikel colony 1108462929938, whole genome shotgun sequence	98.113	265	9.12e-129	gi|507543958|ref|XM_004655905.1| PREDICTED: Jaculus jaculus stress-associated endoplasmic reticulum protein 1 (Serp1), mRNA	91.304	46	1.92e-06
GXP_Contig_4991	NA	tr|A0A0K8R3L7|A0A0K8R3L7_IXORI Nucleoside diphosphate kinase OS=Ixodes ricinus PE=2 SV=1	632.866	623.844	621.959	635.013	307.072	297.39	0.0207148	-0.0299666	0.0462208	0.576988	0.31746	0.29971	0.838808	0.719969	0.580955	3016	3017	5539	3700	2840	1373	contig_211684	100	571	0	gi|241859244|ref|NW_002861801.1| Ixodes scapularis strain Wikel colony 1108463005440, whole genome shotgun sequence	95.053	566	0	gi|241859204|ref|XM_002416146.1| Ixodes scapularis nucleoside diphosphate kinase, putative, mRNA	95.053	566	0
GXP_Contig_1291	IscW_ISCW007420	sp|B7PS00|LIS1_IXOSC Lissencephaly-1 homolog OS=Ixodes scapularis GN=IscW_ISCW007420 PE=3 SV=2	1235.31	1193.31	748.169	811.787	349.565	295.007	0.0499032	-0.117737	0.244812	0.061689	1.22017e-05	1.49301e-08	0.271714	0.000259696	3.12812e-07	5887	5771	6663	4730	3233	1362	contig_7300	100	217	4.65e-110	gi|241786073|ref|NW_002828634.1| Ixodes scapularis strain Wikel colony 1108391266586, whole genome shotgun sequence	99.078	217	1.7e-106	gi|67083996|gb|DQ066296.1| Ixodes scapularis isolate is-all-382 guanine nucleotide-binding protein mRNA, complete cds	98.015	957	0
GXP_Contig_29651	NA	tr|V5I4W8|V5I4W8_IXORI Uncharacterized protein OS=Ixodes ricinus PE=2 SV=1	76.17	87.053	317.773	332.095	284.041	294.141	-0.192671	-0.0635995	-0.0504087	0.0618868	0.127229	0.268682	0.271621	0.415287	0.534542	363	421	2830	1935	2627	1358	contig_69747	99.1	1777	0	gi|240971072|ref|NW_002511156.1| Ixodes scapularis strain Wikel colony 1108414502567, whole genome shotgun sequence	90.962	686	0	gi|149465776|gb|AC205635.1| Ixodes scapularis BAC ISG1-11P02, complete sequence	82.353	748	3.12e-172
noHitAssembly_68856	NA	uncharacterized RNA	50.151	72.165	14.822	31.751	72.876	294.141	-0.525021	-1.09906	-2.01299	1.22353e-05	9.78799e-12	6.58174e-217	0.000338439	4.9001e-10	2.4766e-214	239	349	132	185	674	1358	contig_166496	88.785	428	5.78e-145	NA	NA	NA	NA	NA	NA	NA	NA
GXP_Contig_12382	NA	tr|A0A131XVK7|A0A131XVK7_IXORI Putative f-actin capping protein alpha subunit (Fragment) OS=Ixodes ricinus PE=2 SV=1	89.81	78.368	307.218	254.349	359.836	291.975	0.196611	0.272453	0.301495	0.0531164	1.35737e-09	2.45024e-12	0.241376	5.46387e-08	7.24276e-11	428	379	2736	1482	3328	1348	contig_155844	98.733	789	0	NA	NA	NA	NA	gi|957855355|ref|XM_014821768.1| PREDICTED: Priapulus caudatus F-actin-capping protein subunit alpha-1-like (LOC106817121), mRNA	79.2	250	7.87e-38
GXP_Contig_14882	NA	tr|V5H7D6|V5H7D6_IXORI Putative ecdysone-induced protein 63f 1 (Fragment) OS=Ixodes ricinus PE=2 SV=1	87.711	108.144	82.531	81.007	350.862	291.975	-0.302124	0.0268895	0.265059	0.00136446	0.746354	9.32123e-10	0.018557	0.998379	2.24524e-08	418	523	735	472	3245	1348	contig_32105	100	137	1.32e-65	gi|241111200|ref|NW_002545470.1| Ixodes scapularis strain Wikel colony 1108376242484, whole genome shotgun sequence	86.441	413	9.55e-119	gi|325302759|tpg|BK007240.1| TPA_inf: Amblyomma variegatum ecdysone-induced protein 63F 1 mRNA, partial cds	84.01	419	4.86e-107
GXP_Contig_4848	NA	tr|V5H2Q4|V5H2Q4_IXORI Putative cytotoxin OS=Ixodes ricinus PE=2 SV=1	6.295	5.169	636.668	362.129	245.441	291.109	0.284321	0.814038	-0.246183	0.465981	1.59958e-124	2.04868e-07	0.83007	1.63312e-121	3.72603e-06	30	25	5670	2110	2270	1344	NA	NA	NA	NA	NA	NA	NA	NA	gi|242002441|ref|XM_002435819.1| Ixodes scapularis hypothetical protein, mRNA	93.634	1021	0
gi|241647563|ref|XM_002411121.1|	NA	gi|241647563|ref|XM_002411121.1| Ixodes scapularis high-density lipoprotein-binding protein, putative, mRNA	152.131	160.045	357.859	312.701	330.427	289.809	-0.0731634	0.194607	0.189229	0.326341	2.18411e-06	1.73547e-05	0.678161	5.42277e-05	0.000230444	725	774	3187	1822	3056	1338	contig_179442	96.522	460	0	gi|241084577|ref|NW_002540472.1| Ixodes scapularis strain Wikel colony 1108462981894, whole genome shotgun sequence	100	267	6.13e-137	gi|241647563|ref|XM_002411121.1| Ixodes scapularis high-density lipoprotein-binding protein, putative, mRNA	100	5475	0
GXP_Contig_11753	IscW_ISCW014525	tr|B7QHR8|B7QHR8_IXOSC Zinc/iron transporter, putative OS=Ixodes scapularis GN=IscW_ISCW014525 PE=4 SV=1	5.875	6.41	7.074	5.492	307.288	289.592	-0.125736	0.365195	0.0855697	0.73817	0.225165	0.0564514	0.935483	0.571318	0.205342	28	31	63	32	2842	1337	contig_1554	97.917	480	0	gi|241828614|ref|NW_002834691.1| Ixodes scapularis strain Wikel colony 1108442663534, whole genome shotgun sequence	90.955	1183	0	gi|241828608|ref|XM_002414680.1| Ixodes scapularis zinc/iron transporter, putative, mRNA	92.267	1513	0
GXP_Contig_13021	NA	tr|V5I484|V5I484_IXORI Putative intracellular cholesterol transport (Fragment) OS=Ixodes ricinus PE=2 SV=1	951.397	612.471	1376.3	1376.78	408.816	288.293	0.635406	-0.000495732	0.503916	2.41666e-79	0.980438	1.90644e-33	1.84895e-76	1	1.54316e-31	4534	2962	12257	8022	3781	1331	contig_201678	99.595	741	0	gi|240964128|ref|NW_002509055.1| Ixodes scapularis strain Wikel colony 1108391843278, whole genome shotgun sequence	94.587	702	0	gi|240964122|ref|XM_002400759.1| Ixodes scapularis major epididymal secretory protein HE1, putative, mRNA	95.784	593	0
GXP_Contig_1493	NA	tr|A0A0K8RK15|A0A0K8RK15_IXORI Uncharacterized protein OS=Ixodes ricinus PE=2 SV=1	9.862	7.03	9.095	9.611	1396.64	287.21	0.488356	-0.0796129	2.28178	0.130212	0.74619	0	0.44424	0.998239	0	47	34	81	56	12917	1326	contig_223945	98.529	68	1.47e-25	NA	NA	NA	NA	gi|241706324|ref|XM_002413233.1| Ixodes scapularis hypothetical protein, mRNA	87.662	154	7.3e-41
GXP_Contig_11590	NA	tr|V5IFI4|V5IFI4_IXORI Putative syntenin-1 OS=Ixodes ricinus PE=2 SV=1	115.2	157.977	118.126	213.673	209.868	286.777	-0.455574	-0.855078	-0.450447	1.32419e-08	1.26139e-46	8.54701e-20	6.80235e-07	3.03563e-44	3.99315e-18	549	764	1052	1245	1941	1324	contig_196351	98.807	419	0	gi|241713582|ref|NW_002765346.1| Ixodes scapularis strain Wikel colony 1108462689842, whole genome shotgun sequence	89.157	83	1.75e-18	gi|242001439|ref|XM_002435318.1| Ixodes scapularis syntenin, putative, mRNA	94.53	841	0
GXP_Contig_29632	NA	tr|Q4PMD6|Q4PMD6_IXOSC Ribosomal protein L30 OS=Ixodes scapularis PE=2 SV=1	1533.06	1491.68	759.286	664.876	367.621	285.044	0.0394741	0.191558	0.367035	0.0989866	1.08516e-11	1.54744e-17	0.361403	5.4005e-10	6.43112e-16	7306	7214	6762	3874	3400	1316	contig_7585	97.826	184	2.4e-85	gi|240995353|ref|NW_002523651.1| Ixodes scapularis strain Wikel colony 1108462654862, whole genome shotgun sequence	96.196	184	4.07e-80	gi|51011529|gb|AY674241.1| Ixodes pacificus clone IP_7_60_92_88_CLU ribosomal protein L30 mRNA, complete cds	98.525	339	2.32e-167
GXP_Contig_17355	IscW_ISCW010024	tr|B7Q2S0|B7Q2S0_IXOSC Putative uncharacterized protein OS=Ixodes scapularis GN=IscW_ISCW010024 PE=4 SV=1	3.777	3.515	3.032	5.664	529.915	284.611	0.103716	-0.901552	0.89677	0.831726	0.014632	3.56909e-115	1	0.0997332	7.88739e-113	18	17	27	33	4901	1314	NA	NA	NA	NA	NA	NA	NA	NA	gi|241641016|ref|XM_002410905.1| Ixodes scapularis hypothetical protein, mRNA	93.406	1744	0
GXP_Contig_4517	NA	tr|Q4PMW7|Q4PMW7_IXOSC Uncharacterized protein OS=Ixodes scapularis PE=2 SV=1	1157.04	1130.24	733.123	815.048	382.218	284.611	0.0338059	-0.15283	0.425404	0.219291	1.56241e-08	2.02288e-23	0.58097	5.55869e-07	1.10445e-21	5514	5466	6529	4749	3535	1314	contig_141877	98.98	392	0	gi|241829714|ref|NW_002835238.1| Ixodes scapularis strain Wikel colony 1108453616272, whole genome shotgun sequence	89.858	2248	0	gi|67083414|gb|DQ066006.1| Ixodes scapularis isolate is-all-465 unknown mRNA	98.174	438	0
GXP_Contig_166	NA	tr|A0A131Y3I7|A0A131Y3I7_IXORI Putative 15-hydroxyprostaglandin dehydrogenase OS=Ixodes ricinus PE=2 SV=1	3.567	7.651	1.797	2.06	320.155	284.394	-1.10094	-0.197054	0.17088	0.00689206	0.716222	0.000127514	0.0636281	0.96789	0.00139131	17	37	16	12	2961	1313	contig_165806	94.306	281	8.66e-117	gi|241110791|ref|NW_002545143.1| Ixodes scapularis strain Wikel colony 1108376232518, whole genome shotgun sequence	93.814	291	2.43e-119	NA	NA	NA	NA
GXP_Contig_30716	NA	tr|A0A0K8RM78|A0A0K8RM78_IXORI Putative transcription factor xbp-1 OS=Ixodes ricinus PE=2 SV=1	1093.46	1374.86	577.044	549.201	367.405	283.311	-0.330384	0.0713471	0.374985	1.76387e-35	0.0242902	3.51224e-18	5.51538e-33	0.146166	1.49997e-16	5211	6649	5139	3200	3398	1308	contig_151866	99.708	342	1.57e-177	gi|241752260|ref|NW_002821620.1| Ixodes scapularis strain Wikel colony 1108463004688, whole genome shotgun sequence	95.031	161	5.2e-65	gi|241652749|ref|XM_002410359.1| Ixodes scapularis hypothetical protein, mRNA	98.473	393	0
GXP_Contig_7052	NA	tr|A0A0K8RK63|A0A0K8RK63_IXORI Purine nucleoside phosphorylase OS=Ixodes ricinus PE=2 SV=1	158.426	173.692	405.693	272.369	316.587	283.311	-0.132722	0.574826	0.160215	0.0663741	3.43331e-44	0.000345394	0.287872	7.46292e-42	0.0033722	755	840	3613	1587	2928	1308	contig_200251	99.258	943	0	gi|241779753|ref|NW_002865539.1| Ixodes scapularis strain Wikel colony 1108386223232, whole genome shotgun sequence	93.347	1488	0	gi|241779750|ref|XM_002399982.1| Ixodes scapularis purine nucleoside phosphorylase, putative, mRNA	94.878	1152	0
GXP_Contig_31392	NA	tr|V5IID0|V5IID0_IXORI Putative secreted protein (Fragment) OS=Ixodes ricinus PE=2 SV=1	20.354	3.929	217.051	137.3	226.52	283.094	2.37308	0.660702	-0.321643	2.51106e-14	7.49505e-31	3.94053e-11	2.55794e-12	1.03919e-28	1.07362e-09	97	19	1933	800	2095	1307	NA	NA	NA	NA	NA	NA	NA	NA	gi|240951088|ref|XM_002399147.1| Ixodes scapularis hypothetical protein, mRNA	87.337	537	3.11e-164
GXP_Contig_8520	NA	sp|Q9BMM8|MYSP_SARSC Paramyosin OS=Sarcoptes scabiei PE=2 SV=1	3.987	5.583	4.267	4.634	439.956	282.228	-0.485737	-0.119036	0.640498	0.257165	0.738465	2.58615e-54	0.63135	0.990717	3.3185e-52	19	27	38	27	4069	1303	contig_75685	99.747	1185	0	NA	NA	NA	NA	gi|241286426|ref|XM_002406950.1| Ixodes scapularis paramyosin, putative, mRNA	94.631	1397	0
GXP_Contig_156	IscW_ISCW011638	tr|B7Q7S1|B7Q7S1_IXOSC Putative uncharacterized protein OS=Ixodes scapularis GN=IscW_ISCW011638 PE=4 SV=1	393.443	278.734	281.841	278.204	383.624	281.578	0.497266	0.0187383	0.446158	2.48849e-22	0.67661	1.62975e-25	4.56548e-20	0.938276	9.65542e-24	1875	1348	2510	1621	3548	1300	contig_114154	100	86	2.21e-37	gi|241724437|ref|NW_002770620.1| Ixodes scapularis strain Wikel colony 1108462790732, whole genome shotgun sequence	92.971	441	8.52e-178	gi|241724435|ref|XM_002412156.1| Ixodes scapularis hypothetical protein, mRNA	96.226	477	0
GXP_Contig_12761	NA	tr|A0A0K8RLV6|A0A0K8RLV6_IXORI Putative 40s ribosomal protein s16 OS=Ixodes ricinus PE=2 SV=1	1374.01	1399.05	773.434	734.384	363.729	281.362	-0.0260561	0.0747436	0.370436	0.297105	0.00632257	1.21181e-17	0.701806	0.0536981	5.06649e-16	6548	6766	6888	4279	3364	1299	contig_227102	99.038	104	8.25e-46	gi|241813656|ref|NW_002872642.1| Ixodes scapularis strain Wikel colony 1108462915636, whole genome shotgun sequence	99.038	104	1.39e-45	gi|67083924|gb|DQ066260.1| Ixodes scapularis isolate ISN-L-141 ribosomal protein S16 mRNA, complete cds	97.092	447	0
GXP_Contig_9754	IscW_ISCW007420	sp|B7PS00|LIS1_IXOSC Lissencephaly-1 homolog OS=Ixodes scapularis GN=IscW_ISCW007420 PE=3 SV=2	1180.75	1171.8	733.684	748.972	339.725	281.145	0.0109735	-0.029753	0.273053	0.685919	0.281032	5.80141e-10	0.907735	0.661581	1.42326e-08	5627	5667	6534	4364	3142	1298	contig_7300	100	217	4.66e-110	gi|241786073|ref|NW_002828634.1| Ixodes scapularis strain Wikel colony 1108391266586, whole genome shotgun sequence	99.078	217	1.7e-106	gi|67083996|gb|DQ066296.1| Ixodes scapularis isolate is-all-382 guanine nucleotide-binding protein mRNA, complete cds	98.433	957	0
GXP_Contig_899	NA	tr|V5GM35|V5GM35_IXORI Calsequestrin OS=Ixodes ricinus PE=2 SV=1	215.921	242.962	429.835	416.878	242.522	280.929	-0.170227	0.0441577	-0.21209	0.00565807	0.226713	9.75447e-06	0.0555291	0.574664	0.000138155	1029	1175	3828	2429	2243	1297	contig_129395	99.583	240	7.29e-121	gi|241851534|ref|NW_002855009.1| Ixodes scapularis strain Wikel colony 1108462876544, whole genome shotgun sequence	96.359	357	1.16e-165	gi|241851526|ref|XM_002415732.1| Ixodes scapularis hypothetical protein, mRNA	98.529	272	3.65e-131
GXP_Contig_29	NA	tr|V5HDN5|V5HDN5_IXORI Putative gamma-butyrobetaine2-oxoglutarate dioxygenase OS=Ixodes ricinus PE=2 SV=1	117.298	145.57	78.713	38.787	225.222	280.279	-0.311535	1.02103	-0.315516	0.000130932	5.73416e-24	1.08325e-10	0.00266299	5.81914e-22	2.84558e-09	559	704	701	226	2083	1294	contig_175287	100	196	3.78e-98	gi|241756348|ref|NW_002784743.1| Ixodes scapularis strain Wikel colony 1108463063928, whole genome shotgun sequence	88.55	131	3.24e-36	gi|241690866|ref|XM_002412870.1| Ixodes scapularis gamma-butyrobetaine,2-oxoglutarate dioxygenase, putative, mRNA	96.264	1151	0
GXP_Contig_3191	NA	tr|V5HHM4|V5HHM4_IXORI Putative cytochrome OS=Ixodes ricinus PE=2 SV=1	8.184	15.095	58.389	95.08	369.135	279.412	-0.883193	-0.703445	0.401755	0.00156582	6.60461e-16	1.50197e-20	0.0207004	4.54127e-14	7.31158e-19	39	73	520	554	3414	1290	contig_23860	98.305	236	1.22e-113	NA	NA	NA	NA	gi|242002221|ref|XM_002435709.1| Ixodes scapularis cytochrome P450, putative, mRNA	96.407	1837	0
GXP_Contig_4990	NA	tr|V5H418|V5H418_IXORI Putative gamma-glutamyltransferase OS=Ixodes ricinus PE=2 SV=1	104.079	95.117	226.708	300.172	276.257	278.113	0.129904	-0.404954	-0.00966016	0.164055	3.26731e-18	0.835541	0.493332	2.54231e-16	0.936167	496	460	2019	1749	2555	1284	contig_188241	98.677	378	0	gi|241734098|ref|NW_002775209.1| Ixodes scapularis strain Wikel colony 1108462879216, whole genome shotgun sequence	96.786	280	5.22e-129	gi|242001969|ref|XM_002435583.1| Ixodes scapularis gamma-glutamyltransferase, putative, mRNA	95.483	974	0
GXP_Contig_139	NA	tr|V5IC88|V5IC88_IXORI Putative secreted protein OS=Ixodes ricinus PE=2 SV=1	10.072	9.925	50.754	15.446	364.918	277.03	0.0212112	1.71629	0.39753	0.94263	1.33512e-33	5.73388e-20	1	2.04468e-31	2.71993e-18	48	48	452	90	3375	1279	NA	NA	NA	NA	gi|241826458|ref|NW_002873611.1| Ixodes scapularis strain Wikel colony 1108462993948, whole genome shotgun sequence	88.121	463	7.21e-154	gi|240996204|ref|XM_002404611.1| Ixodes scapularis conserved hypothetical protein, mRNA	90.476	483	2.7e-178
GXP_Contig_10018	NA	tr|A0A0K8RP54|A0A0K8RP54_IXORI Putative glycine rich protein (Fragment) OS=Ixodes ricinus PE=2 SV=1	3.567	3.515	257.924	147.598	163.808	275.08	0.0211865	0.805273	-0.747845	0.965839	1.25365e-50	6.42883e-45	1	3.37904e-48	6.88503e-43	17	17	2297	860	1515	1270	contig_219883	95.683	139	7.57e-57	gi|241779089|ref|NW_002865266.1| Ixodes scapularis strain Wikel colony 1108380236080, whole genome shotgun sequence	89.05	484	2.37e-163	gi|241560019|ref|XM_002400913.1| Ixodes scapularis secreted salivary gland peptide, putative, mRNA	93.261	460	0
GXP_Contig_30984	IscW_ISCW001223	tr|B7P742|B7P742_IXOSC Mid1-interacting protein, putative OS=Ixodes scapularis GN=IscW_ISCW001223 PE=4 SV=1	55.607	82.504	182.916	137.815	300.044	274.431	-0.569198	0.408448	0.128731	4.87947e-07	7.55146e-12	0.00488381	1.88668e-05	3.83746e-10	0.0318551	265	399	1629	803	2775	1267	contig_147707	99.706	2384	0	gi|241096210|ref|NW_002542513.1| Ixodes scapularis strain Wikel colony 1108463021948, whole genome shotgun sequence	94.871	2398	0	gi|241096186|ref|XM_002409504.1| Ixodes scapularis Mid1-interacting protein, putative, mRNA	94.871	2398	0
gi|241159542|ref|XM_002408543.1|	NA	gi|241159542|ref|XM_002408543.1| Ixodes scapularis cystatin, putative, mRNA	1.469	2.068	6.85	5.664	215.058	273.348	-0.493402	0.274283	-0.346013	0.484254	0.362528	3.55692e-12	0.854577	0.689139	1.04255e-10	7	10	61	33	1989	1262	contig_83183	88.496	226	1.78e-71	gi|241717567|ref|NW_002767252.1| Ixodes scapularis strain Wikel colony 1108462725260, whole genome shotgun sequence	95.098	204	2.94e-86	gi|241159542|ref|XM_002408543.1| Ixodes scapularis cystatin, putative, mRNA	100	550	0
GXP_Contig_1886	NA	tr|A0A0K8RGA7|A0A0K8RGA7_IXORI Putative dorsal switch protein 1 OS=Ixodes ricinus PE=2 SV=1	58.754	67.616	362.575	378.434	388.057	272.914	-0.202678	-0.0617623	0.507822	0.0839845	0.113767	2.92556e-32	0.339516	0.388669	2.22575e-30	280	327	3229	2205	3589	1260	contig_21115	99.084	764	0	NA	NA	NA	NA	gi|241122587|ref|XM_002403547.1| Ixodes scapularis DNA-binding protein, putative, mRNA	96.634	1337	0
GXP_Contig_18222	NA	tr|V5HU79|V5HU79_IXORI Putative microtubule-associated protein 1a/1b light chain 3a OS=Ixodes ricinus PE=2 SV=1	1212.01	1257.2	678.327	643.766	311.613	272.481	-0.0528079	0.0754445	0.1936	0.0461804	0.00985964	1.99471e-05	0.226394	0.0761033	0.000261255	5776	6080	6041	3751	2882	1258	contig_142634	83.71	221	5.15e-48	gi|240980775|ref|NW_002519698.1| Ixodes scapularis strain Wikel colony 1108462581068, whole genome shotgun sequence	77.885	208	2.5e-23	gi|241647357|ref|XM_002411080.1| Ixodes scapularis ribosomal protein L18A, putative, mRNA	98.742	159	1.17e-71
GXP_Contig_20074	NA	tr|V5IJG5|V5IJG5_IXORI Putative ribosomal protein OS=Ixodes ricinus PE=2 SV=1	1760.32	1673.65	747.159	666.249	343.726	272.048	0.0728383	0.165354	0.337398	0.00118058	5.07559e-09	2.6313e-14	0.0165507	1.89376e-07	8.85957e-13	8389	8094	6654	3882	3179	1256	contig_229568	99.007	302	1.63e-152	gi|241853613|ref|NW_002856856.1| Ixodes scapularis strain Wikel colony 1108462912244, whole genome shotgun sequence	98.366	306	3.56e-151	gi|67083982|gb|DQ066289.1| Ixodes scapularis isolate is-all-416 ribosomal protein L26b mRNA, complete cds	97.74	354	1.34e-170
GXP_Contig_13979	NA	tr|B9UNL7|B9UNL7_IXORI Ferritin OS=Ixodes ricinus PE=2 SV=1	516.616	432.369	533.476	489.99	327.075	271.831	0.256829	0.122671	0.266911	2.00291e-09	0.000223599	2.70167e-09	1.1378e-07	0.00345257	6.18652e-08	2462	2091	4751	2855	3025	1255	contig_194338	100	408	0	gi|241843500|ref|NW_002847665.1| Ixodes scapularis strain Wikel colony 1108462734296, whole genome shotgun sequence	95.588	408	0	gi|215819913|gb|EU885951.1| Ixodes ricinus secreted ferritin mRNA, complete cds	99.784	927	0
GXP_Contig_2804	NA	tr|A0A131Y2B9|A0A131Y2B9_IXORI Putative adaptor complex medium subunit family OS=Ixodes ricinus PE=2 SV=1	166.82	133.371	820.819	833.927	308.153	271.831	0.322847	-0.022857	0.180937	2.28798e-05	0.38162	7.09799e-05	0.000587667	0.701907	0.000824546	795	645	7310	4859	2850	1255	contig_148846	100	386	0	gi|241745635|ref|NW_002780032.1| Ixodes scapularis strain Wikel colony 1108462972684, whole genome shotgun sequence	89.03	1185	0	gi|241745619|ref|XM_002412398.1| Ixodes scapularis clathrin-adaptor protein, putative, mRNA	97.834	1062	0
GXP_Contig_7041	NA	tr|A0A0K8RLV6|A0A0K8RLV6_IXORI Putative 40s ribosomal protein s16 OS=Ixodes ricinus PE=2 SV=1	1284.62	1354.8	736.491	715.677	348.483	271.615	-0.0767406	0.0413593	0.359525	0.00274169	0.138074	3.97018e-16	0.0319885	0.441827	1.5e-14	6122	6552	6559	4170	3223	1254	contig_227102	98.148	108	2.11e-46	gi|241813656|ref|NW_002872642.1| Ixodes scapularis strain Wikel colony 1108462915636, whole genome shotgun sequence	98.148	108	3.55e-46	gi|67083924|gb|DQ066260.1| Ixodes scapularis isolate ISN-L-141 ribosomal protein S16 mRNA, complete cds	97.092	447	0
GXP_Contig_20264	NA	tr|A0A090X7Q4|A0A090X7Q4_IXORI Putative tc1 transposase tc1-like transposase (Fragment) OS=Ixodes ricinus PE=2 SV=1	2.518	2.688	4.604	13.215	273.553	270.748	-0.0942549	-1.52122	0.0148697	0.870266	1.58667e-08	0.751531	1	5.63308e-07	0.882485	12	13	41	77	2530	1250	contig_116742	94.314	897	0	gi|241836674|ref|NW_002841483.1| Ixodes scapularis strain Wikel colony 1108462612862, whole genome shotgun sequence	95.052	485	0	gi|241756557|ref|XM_002401365.1| Ixodes scapularis hypothetical protein, mRNA	93.617	94	5.37e-29
GXP_Contig_21036	NA	tr|V5HYY5|V5HYY5_IXORI Uncharacterized protein (Fragment) OS=Ixodes ricinus PE=2 SV=1	52.669	58.931	76.804	55.607	307.504	268.799	-0.162073	0.465915	0.194077	0.193858	5.42314e-07	2.16255e-05	0.534416	1.52137e-05	0.000281648	251	285	684	324	2844	1241	contig_17340	99.449	363	0	gi|241742058|ref|NW_002817123.1| Ixodes scapularis strain Wikel colony 1108462918322, whole genome shotgun sequence	92.633	2104	0	gi|241742053|ref|XM_002414115.1| Ixodes scapularis ns1 binding protein, putative, mRNA	94.307	3039	0
GXP_Contig_17254	NA	tr|V5I024|V5I024_IXORI Putative disabled (Fragment) OS=Ixodes ricinus PE=2 SV=1	36.302	32.671	128.457	137.472	252.037	267.716	0.152038	-0.0978523	-0.0870678	0.337961	0.133437	0.0701097	0.693293	0.431332	0.239623	173	158	1144	801	2331	1236	contig_97985	99.714	700	0	gi|241022878|ref|NW_002528804.1| Ixodes scapularis strain Wikel colony 1108462755910, whole genome shotgun sequence	97.286	700	0	gi|241022824|ref|XM_002405984.1| Ixodes scapularis conserved hypothetical protein, mRNA	96.563	1222	0
GXP_Contig_12093	NA	tr|V5I344|V5I344_IXORI Putative glutathione s-transferase OS=Ixodes ricinus PE=2 SV=1	54.767	34.118	85.451	68.822	337.995	267.283	0.682774	0.312228	0.338634	1.42856e-06	0.000275527	3.51983e-14	4.97286e-05	0.00409847	1.178e-12	261	165	761	401	3126	1234	contig_138355	98.19	221	9.88e-106	gi|241112042|ref|NW_002546216.1| Ixodes scapularis strain Wikel colony 1108380260136, whole genome shotgun sequence	96.296	135	4.98e-56	gi|241119556|ref|XM_002402593.1| Ixodes scapularis glutathione S-transferase, putative, mRNA	94.602	352	4.69e-151
GXP_Contig_21444	NA	tr|A0A131XW82|A0A131XW82_IXORI Putative secreted protein (Fragment) OS=Ixodes ricinus PE=2 SV=1	36.302	43.009	91.065	117.907	241.441	267.066	-0.24459	-0.372681	-0.145526	0.0986644	4.49466e-07	0.00276143	0.360556	1.279e-05	0.0200083	173	208	811	687	2233	1233	contig_70424	98.675	151	5.55e-70	gi|241786596|ref|NW_002828881.1| Ixodes scapularis strain Wikel colony 1108391358512, whole genome shotgun sequence	91.401	314	4.06e-118	gi|241786589|ref|XM_002414411.1| Ixodes scapularis secreted protein, putative, mRNA	95.01	481	0
GXP_Contig_30543	NA	tr|V5I4W8|V5I4W8_IXORI Uncharacterized protein OS=Ixodes ricinus PE=2 SV=1	97.784	83.331	322.601	266.191	315.397	266.416	0.230745	0.277289	0.243488	0.018551	2.69593e-10	8.7629e-08	0.129103	1.18579e-08	1.66669e-06	466	403	2873	1551	2917	1230	contig_69747	100	1520	0	gi|241093912|ref|NW_002542084.1| Ixodes scapularis strain Wikel colony 1108463013446, whole genome shotgun sequence	86.797	1636	0	gi|241093895|ref|XM_002409388.1| Ixodes scapularis hypothetical protein, mRNA	87.218	399	4.06e-120
GXP_Contig_1345	NA	tr|A0A147BL70|A0A147BL70_IXORI Putative formyltetrahydrofolate dehydrogenase OS=Ixodes ricinus PE=3 SV=1	7.344	6.41	26.612	18.364	322.101	265.983	0.196242	0.535197	0.276179	0.580852	0.000815452	1.07022e-09	0.839606	0.0102823	2.5514e-08	35	31	237	107	2979	1228	contig_121838	99.083	327	2.27e-166	gi|241802277|ref|NW_002870313.1| Ixodes scapularis strain Wikel colony 1108462724590, whole genome shotgun sequence	96.212	132	2.08e-54	gi|260795064|ref|XM_002592481.1| Branchiostoma floridae hypothetical protein (Aldh1a1/2/3b), mRNA	82.486	177	8.3e-34
noHitAssembly_68465	NA	gi|241159542|ref|XM_002408543.1| Ixodes scapularis cystatin, putative, mRNA	1.049	0.62	1.572	1.373	86.283	265.117	0.758675	0.19527	-1.61948	0.464592	0.752857	1.03594e-145	0.83238	0.988977	2.88456e-143	5	3	14	8	798	1224	contig_83183	76.491	285	1.89e-34	NA	NA	NA	NA	gi|241159542|ref|XM_002408543.1| Ixodes scapularis cystatin, putative, mRNA	86.364	88	7.52e-16
GXP_Contig_17326	NA	tr|V5IH00|V5IH00_IXORI Putative mitochondrial/plastidial beta-ketoacyl-acp reductase OS=Ixodes ricinus PE=2 SV=1	8.393	7.03	12.801	9.611	402.87	264.684	0.255662	0.413498	0.606043	0.446681	0.0669826	2.29502e-45	0.813936	0.291536	2.47693e-43	40	34	114	56	3726	1222	contig_215763	94.845	194	1.22e-80	gi|240972986|ref|NW_002513010.1| Ixodes scapularis strain Wikel colony 1108424720781, whole genome shotgun sequence	89.834	482	2.33e-174	gi|241653487|ref|XM_002411265.1| Ixodes scapularis short chain type dehydrogenase, putative, mRNA	90.71	366	9.55e-134
GXP_Contig_22637	NA	tr|A0A131XTM3|A0A131XTM3_IXORI Putative low-density lipoprotein receptor (Fragment) OS=Ixodes ricinus PE=2 SV=1	3.777	2.688	69.393	82.037	214.626	264.467	0.490708	-0.241485	-0.301263	0.346896	0.00526627	1.95262e-09	0.709397	0.0473908	4.55365e-08	18	13	618	478	1985	1221	contig_141520	92.958	639	0	gi|241752041|ref|NW_002782880.1| Ixodes scapularis strain Wikel colony 1108463027172, whole genome shotgun sequence	96.032	126	5.8e-50	gi|241569328|ref|XM_002402507.1| Ixodes scapularis low-density lipoprotein receptor, putative, mRNA	93.275	684	0
noHitAssembly_68849	NA	uncharacterized RNA	119.397	123.032	383.236	353.891	299.828	263.384	-0.043267	0.114928	0.186967	0.608937	0.00334186	5.22572e-05	0.869782	0.0328646	0.000631829	569	595	3413	2062	2773	1216	contig_189598	98.462	845	0	NA	NA	NA	NA	NA	NA	NA	NA
GXP_Contig_1285	IscW_ISCW001951	tr|B7P7L5|B7P7L5_IXOSC ATPase inhibitor, putative OS=Ixodes scapularis GN=IscW_ISCW001951 PE=4 SV=1	151.711	133.371	777.252	800.632	288.799	262.301	0.185881	-0.0427569	0.138842	0.0172617	0.110019	0.0029492	0.122622	0.380494	0.0210134	723	645	6922	4665	2671	1211	contig_70197	99.749	399	0	gi|241111429|ref|NW_002545659.1| Ixodes scapularis strain Wikel colony 1108376278874, whole genome shotgun sequence	93.5	400	2.32e-167	gi|241111423|ref|XM_002399239.1| Ixodes scapularis ATPase inhibitor, putative, mRNA	95.426	481	0
noHitAssembly_2305	IscW_ISCW001360	tr|B7P455|B7P455_IXOSC Putative uncharacterized protein OS=Ixodes scapularis GN=IscW_ISCW001360 PE=4 SV=1	100.092	120.964	251.636	227.403	290.745	261.868	-0.273251	0.146087	0.150915	0.00208106	0.0026481	0.00121377	0.0257335	0.0273261	0.00991129	477	585	2241	1325	2689	1209	contig_107501	99.513	411	0	gi|241010604|ref|NW_002526639.1| Ixodes scapularis strain Wikel colony 1108462713670, whole genome shotgun sequence	88.01	417	3.37e-134	gi|241010578|ref|XM_002405281.1| Ixodes scapularis hypothetical protein, mRNA	92.771	83	1.96e-22
gi|241716184|ref|XM_002412094.1|	NA	gi|241716184|ref|XM_002412094.1| Ixodes scapularis hypothetical protein, mRNA	148.774	162.733	317.436	219.337	436.821	260.352	-0.129384	0.533317	0.746579	0.0830298	9.79669e-31	4.49233e-70	0.336338	1.34175e-28	7.06717e-68	709	787	2827	1278	4040	1202	contig_189655	99.429	175	3.68e-85	gi|241716187|ref|NW_002766601.1| Ixodes scapularis strain Wikel colony 1108462713076, whole genome shotgun sequence	100	481	0	gi|241716184|ref|XM_002412094.1| Ixodes scapularis hypothetical protein, mRNA	100	881	0
GXP_Contig_31811	NA	tr|V5HMU2|V5HMU2_IXORI Putative 14-3-3 logues OS=Ixodes ricinus PE=2 SV=1	244.669	205.329	596.469	593.652	300.26	260.352	0.252894	0.00682969	0.205749	4.77329e-05	0.824508	8.9756e-06	0.00110381	0.903628	0.000128299	1166	993	5312	3459	2777	1202	contig_11716	99.401	3671	0	gi|241781382|ref|NW_002826410.1| Ixodes scapularis strain Wikel colony 1108380372713, whole genome shotgun sequence	94.675	3305	0	gi|241781372|ref|XM_002400379.1| Ixodes scapularis hypothetical protein, mRNA	97.105	2763	0
GXP_Contig_30425	NA	tr|A0A0K8RFW2|A0A0K8RFW2_IXORI Putative translocon-associated complex trap alpha subunit OS=Ixodes ricinus PE=2 SV=1	1525.51	1979.26	639.7	710.7	284.798	258.402	-0.375673	-0.151845	0.140322	1.42019e-63	1.54753e-07	0.00285416	7.97945e-61	4.69725e-06	0.0205731	7270	9572	5697	4141	2634	1193	contig_207075	100	399	0	gi|241823320|ref|NW_002833806.1| Ixodes scapularis strain Wikel colony 1108428537998, whole genome shotgun sequence	98.755	241	4.4e-117	gi|241709320|ref|XM_002413327.1| Ixodes scapularis translocon-associated complex TRAP, alpha subunit, putative, mRNA	96.257	374	2.65e-169
gi|442755998|gb|GADI01003649.1|	NA	gi|442755998|gb|GADI01003649.1| TSA: Ixodes ricinus Ir2-26955 mRNA sequence	1204.67	1061.8	709.655	618.88	344.807	258.186	0.18213	0.197458	0.417378	4.65678e-11	1.34123e-11	1.33429e-20	3.24522e-09	6.63564e-10	6.50672e-19	5741	5135	6320	3606	3189	1192	NA	NA	NA	NA	NA	NA	NA	NA	gi|67083972|gb|DQ066284.1| Ixodes scapularis isolate is-all-456 ribosomal protein L15 mRNA, complete cds	98.211	615	0
GXP_Contig_27444	NA	tr|V5HQ31|V5HQ31_IXORI Uncharacterized protein (Fragment) OS=Ixodes ricinus PE=2 SV=1	35.882	45.491	25.489	33.124	221.438	258.186	-0.342321	-0.378002	-0.221508	0.0194541	0.00672097	9.83426e-06	0.134142	0.0563291	0.000139144	171	220	227	193	2048	1192	contig_19006	92.653	490	0	gi|241853789|ref|NW_002856970.1| Ixodes scapularis strain Wikel colony 1108462914140, whole genome shotgun sequence	88.87	575	0	gi|241829887|ref|XM_002414744.1| Ixodes scapularis conserved hypothetical protein, mRNA	78.667	300	2.39e-45
GXP_Contig_21488	NA	tr|A0A131Y5F9|A0A131Y5F9_IXORI Putative secreted protein OS=Ixodes ricinus PE=2 SV=1	81.416	95.944	31.44	24.886	179.918	257.969	-0.23688	0.337267	-0.519858	0.0167738	0.0176383	6.9822e-23	0.120441	0.114503	3.71739e-21	388	464	280	145	1664	1191	contig_184491	97.516	161	4e-72	gi|241829893|ref|NW_002835381.1| Ixodes scapularis strain Wikel colony 1108453870616, whole genome shotgun sequence	90.244	1148	0	gi|241829887|ref|XM_002414744.1| Ixodes scapularis conserved hypothetical protein, mRNA	93.491	845	0
GXP_Contig_15245	NA	tr|A0A131Y0F0|A0A131Y0F0_IXORI Putative pyridoxal/pyridoxine/pyridoxamine kinase (Fragment) OS=Ixodes ricinus PE=2 SV=1	90.23	106.076	211.549	220.71	359.188	257.319	-0.233419	-0.0611601	0.481181	0.0131512	0.23167	2.51227e-27	0.101941	0.584676	1.56848e-25	430	513	1884	1286	3322	1188	contig_119153	100	338	2.79e-177	gi|241755345|ref|NW_002823013.1| Ixodes scapularis strain Wikel colony 1108463030250, whole genome shotgun sequence	93.698	603	0	gi|242004189|ref|XM_002436225.1| Ixodes scapularis pyridoxine kinase, putative, mRNA	99.178	365	0
GXP_Contig_9358	NA	tr|A0A131YAQ2|A0A131YAQ2_IXORI Putative conserved secreted protein (Fragment) OS=Ixodes ricinus PE=2 SV=1	185.075	131.096	631.278	763.904	340.482	256.669	0.497486	-0.275116	0.407669	2.58587e-11	5.0406e-22	1.47065e-19	1.85971e-09	4.77045e-20	6.81368e-18	882	634	5622	4451	3149	1185	contig_224222	98.851	261	5.27e-129	gi|241839751|ref|NW_002844268.1| Ixodes scapularis strain Wikel colony 1108462667938, whole genome shotgun sequence	90.857	175	9.82e-59	gi|242002773|ref|XM_002435985.1| Ixodes scapularis antigen B membrane protein, putative, mRNA	93.572	1898	0
GXP_Contig_31812	NA	tr|V5HMU2|V5HMU2_IXORI Putative 14-3-3 logues OS=Ixodes ricinus PE=2 SV=1	239.843	200.159	600.399	602.576	292.367	256.669	0.260944	-0.00522164	0.187871	3.34774e-05	0.864712	5.9872e-05	0.000822277	0.92786	0.000716431	1143	968	5347	3511	2704	1185	contig_11716	99.401	3671	0	gi|241781382|ref|NW_002826410.1| Ixodes scapularis strain Wikel colony 1108380372713, whole genome shotgun sequence	94.675	3305	0	gi|241781372|ref|XM_002400379.1| Ixodes scapularis hypothetical protein, mRNA	97.105	2763	0
GXP_Contig_17401	NA	tr|A0A131XZW1|A0A131XZW1_IXORI Malate dehydrogenase OS=Ixodes ricinus PE=2 SV=1	150.872	156.736	381.327	331.752	365.134	256.453	-0.0550115	0.200924	0.509732	0.463748	4.61505e-07	1.1883e-30	0.834839	1.31105e-05	8.4194e-29	719	758	3396	1933	3377	1184	contig_104931	100	103	1.42e-46	NA	NA	NA	NA	gi|241556237|ref|XM_002399613.1| Ixodes scapularis malate dehydrogenase, putative, mRNA	97.098	758	0
GXP_Contig_31731	NA	tr|A0A147BFC7|A0A147BFC7_IXORI Putative secreted protein OS=Ixodes ricinus PE=4 SV=1	1338.54	1359.76	696.18	627.805	305.018	255.803	-0.0226875	0.149144	0.253861	0.370507	3.34429e-07	4.34747e-08	0.743142	9.68006e-06	8.60991e-07	6379	6576	6200	3658	2821	1181	contig_168210	99.052	211	1.31e-103	NA	NA	NA	NA	gi|67083938|gb|DQ066267.1| Ixodes scapularis isolate ISN-L-101 ribosomal protein S24 mRNA, complete cds	96.419	363	2.79e-167
gi|241095554|ref|XM_002409479.1|	NA	gi|241095554|ref|XM_002409479.1| Ixodes scapularis cytochrome C oxidase subunit VIc, mRNA	234.177	258.677	738.4	648.572	304.261	255.586	-0.143552	0.187136	0.251501	0.0155693	5.71675e-11	5.93836e-08	0.113907	2.68631e-09	1.15794e-06	1116	1251	6576	3779	2814	1180	contig_206535	98.077	156	1.06e-71	gi|241095574|ref|NW_002542368.1| Ixodes scapularis strain Wikel colony 1108463019360, whole genome shotgun sequence	100	162	8.2e-80	gi|241095554|ref|XM_002409479.1| Ixodes scapularis cytochrome C oxidase subunit VIc, mRNA	100	338	2.12e-175
GXP_Contig_21946	NA	tr|V5GWR4|V5GWR4_IXORI Putative selenoprotein p (Fragment) OS=Ixodes ricinus PE=2 SV=1	173.115	128.822	509.11	459.441	288.258	255.37	0.426352	0.148098	0.174772	2.19725e-08	1.46691e-05	0.00020267	1.09434e-06	0.000306027	0.00210103	825	623	4534	2677	2666	1179	contig_60391	99.036	415	0	NA	NA	NA	NA	gi|241638527|ref|XM_002410721.1| Ixodes scapularis selenoprotein P precursor, putative, mRNA	93.516	910	0
GXP_Contig_8596	NA	tr|A0A0K8R485|A0A0K8R485_IXORI ATP synthase subunit alpha OS=Ixodes ricinus PE=2 SV=1	493.534	544.235	1264.47	1242.91	268.147	254.72	-0.14108	0.0248064	0.0741119	0.000560534	0.242361	0.122007	0.00907531	0.605848	0.337199	2352	2632	11261	7242	2480	1176	contig_72640	99.18	1829	0	gi|240951580|ref|NW_002505565.1| Ixodes scapularis strain Wikel colony 1108376246270, whole genome shotgun sequence	92.029	138	1.29e-46	gi|241705634|ref|XM_002413221.1| Ixodes scapularis F0F1-type ATP synthase, alpha subunit, putative, mRNA	97.073	1845	0
noHitAssembly_65286	NA	gi|67083902|gb|DQ066249.1| Ixodes scapularis isolate ISN-L369 p8 nuclear protein mRNA, complete cds	91.279	74.646	138.675	94.909	324.48	252.771	0.290218	0.547091	0.360299	0.00463042	6.41679e-15	3.55007e-15	0.0479152	4.14961e-13	1.26733e-13	435	361	1235	553	3001	1167	contig_175386	98.361	61	4.28e-22	NA	NA	NA	NA	gi|67083902|gb|DQ066249.1| Ixodes scapularis isolate ISN-L369 p8 nuclear protein mRNA, complete cds	100	57	4.64e-19
GXP_Contig_22703	NA	tr|A0A147BGB5|A0A147BGB5_IXORI Putative hsp90 co-chaperone p23 OS=Ixodes ricinus PE=4 SV=1	409.39	339.733	782.192	758.755	348.808	252.554	0.269075	0.0438887	0.465841	2.38607e-08	0.104995	3.82727e-25	1.18183e-06	0.371859	2.23418e-23	1951	1643	6966	4421	3226	1166	contig_166739	100	181	4.46e-90	gi|241756220|ref|NW_002823415.1| Ixodes scapularis strain Wikel colony 1108463037970, whole genome shotgun sequence	96.491	171	2.77e-74	gi|242000281|ref|XM_002434739.1| Ixodes scapularis HSP90 co-chaperone, putative, mRNA	96.618	207	2.26e-90
GXP_Contig_18122	NA	tr|A0A0K8RFN1|A0A0K8RFN1_IXORI Putative mitochondrial phosphate carrier protein OS=Ixodes ricinus PE=2 SV=1	1892.3	2800.16	1085.59	1168.08	261.335	252.121	-0.565369	-0.105658	0.0517841	5.55211e-187	2.36819e-06	0.28422	1.2478e-183	5.82827e-05	0.559538	9018	13542	9668	6806	2417	1164	NA	NA	NA	NA	gi|241826647|ref|NW_002834054.1| Ixodes scapularis strain Wikel colony 1108429260862, whole genome shotgun sequence	93.031	617	0	gi|241826627|ref|XM_002414657.1| Ixodes scapularis Der_and-312 phosphate carrier protein, putative, mRNA	98.231	1074	0
noHitAssembly_65343	NA	uncharacterized RNA	13.01	24.813	20.324	11.499	194.191	252.121	-0.931475	0.821676	-0.37664	2.23215e-05	1.92217e-05	4.79361e-13	0.000576623	0.000393092	1.48971e-11	62	120	181	67	1796	1164	contig_203581	97.174	743	0	gi|241716219|ref|NW_002766614.1| Ixodes scapularis strain Wikel colony 1108462713334, whole genome shotgun sequence	83.38	722	1.26e-180	NA	NA	NA	NA
GXP_Contig_6700	NA	tr|A0A131XYJ4|A0A131XYJ4_IXORI Putative elongation factor-1 gamma OS=Ixodes ricinus PE=2 SV=1	1327.21	1677.78	785.898	843.881	268.688	251.904	-0.338155	-0.102697	0.0930579	9.01908e-45	9.61269e-05	0.0527161	3.68542e-42	0.0016482	0.199089	6325	8114	6999	4917	2485	1163	contig_216665	98.541	1097	0	gi|241029487|ref|NW_002530126.1| Ixodes scapularis strain Wikel colony 1108462782038, whole genome shotgun sequence	94.737	76	9.59e-25	gi|241630763|ref|XM_002410155.1| Ixodes scapularis elongation factor 1 gamma, putative, mRNA	96.355	439	0
GXP_Contig_30034	NA	tr|T1K096|T1K096_TETUR Uncharacterized protein OS=Tetranychus urticae PE=4 SV=1	191.161	281.422	350.111	331.752	224.898	250.821	-0.557947	0.0777072	-0.157387	7.07058e-20	0.0562983	0.00174434	1.05938e-17	0.257054	0.0135749	911	1361	3118	1933	2080	1158	contig_105441	97.473	1108	0	gi|241027840|ref|NW_002529825.1| Ixodes scapularis strain Wikel colony 1108462776562, whole genome shotgun sequence	88.991	1744	0	gi|241694257|ref|XM_002402148.1| Ixodes scapularis ubiquitin/40S ribosomal protein S27A fusion, putative, mRNA	87.025	632	0
GXP_Contig_9427	NA	tr|A0A0K8RKT7|A0A0K8RKT7_IXORI Putative glutathione s-transferase mu class rhipicephalus annulatus glutathione s-transferase OS=Ixodes ricinus PE=2 SV=1	175.423	180.102	466.778	445.711	282.42	250.388	-0.0379763	0.066628	0.173677	0.586582	0.0583118	0.000256792	0.845779	0.263923	0.00260297	836	871	4157	2597	2612	1156	contig_47227	99.605	506	0	gi|241849269|ref|NW_002852970.1| Ixodes scapularis strain Wikel colony 1108462836820, whole genome shotgun sequence	94.231	520	0	gi|241758153|ref|XM_002401705.1| Ixodes scapularis glutathione S-transferase, putative, mRNA	93.988	815	0
GXP_Contig_3770	NA	tr|V5HTR2|V5HTR2_IXORI Putative c-3 sterol dehydrogenase/3-beta-hydroxysteroid dehydrogenase (Fragment) OS=Ixodes ricinus PE=2 SV=1	3.567	3.102	61.758	44.966	328.048	249.955	0.201513	0.457791	0.392239	0.692709	9.8296e-06	1.06277e-17	0.906231	0.000213664	4.46349e-16	17	15	550	262	3034	1154	contig_40115	97.727	132	1.88e-57	gi|240979954|ref|NW_002518935.1| Ixodes scapularis strain Wikel colony 1108462566636, whole genome shotgun sequence	89.493	552	0	gi|241635766|ref|XM_002408817.1| Ixodes scapularis 3 hydroxysteroid dehydrogenase, putative, mRNA	96.267	509	0
GXP_Contig_2716	NA	tr|A0A131Y1X7|A0A131Y1X7_IXORI Trifunctional purine biosynthetic protein adenosine-3 OS=Ixodes ricinus PE=2 SV=1	89.81	81.263	227.718	206.808	307.504	249.955	0.144277	0.138956	0.298937	0.152107	0.00646303	1.3237e-10	0.488534	0.0544653	3.44471e-09	428	393	2028	1205	2844	1154	contig_130962	99.881	3368	0	gi|241746016|ref|NW_002818858.1| Ixodes scapularis strain Wikel colony 1108462951608, whole genome shotgun sequence	90.441	136	4.57e-42	gi|241122965|ref|XM_002403698.1| Ixodes scapularis GARS/AIRS/GART, putative, mRNA	96.686	3138	0
GXP_Contig_12215	NA	tr|A0A0K8RCR5|A0A0K8RCR5_IXORI Uncharacterized protein OS=Ixodes ricinus PE=2 SV=1	316.433	365.994	255.341	216.419	222.627	249.955	-0.20992	0.238598	-0.16704	3.18975e-05	1.13381e-06	0.000928835	0.000787777	2.99377e-05	0.00788759	1508	1770	2274	1261	2059	1154	contig_68958	99.688	321	6.65e-166	gi|241029487|ref|NW_002530126.1| Ixodes scapularis strain Wikel colony 1108462782038, whole genome shotgun sequence	98.103	369	0	gi|241029427|ref|XM_002406388.1| Ixodes scapularis adipophilin, putative, mRNA	96.296	540	0
GXP_Contig_9603	NA	tr|A0A131Y1E3|A0A131Y1E3_IXORI Putative mitochondrial/plastidial beta-ketoacyl-acp reductase OS=Ixodes ricinus PE=2 SV=1	3.357	3.929	2.47	2.403	295.827	249.088	-0.22699	0.0396744	0.248098	0.64262	0.933795	1.32179e-07	0.88499	0.975715	2.46188e-06	16	19	22	14	2736	1150	contig_94814	96.907	194	2.67e-87	gi|240972986|ref|NW_002513010.1| Ixodes scapularis strain Wikel colony 1108424720781, whole genome shotgun sequence	90.062	483	3.97e-177	gi|241653487|ref|XM_002411265.1| Ixodes scapularis short chain type dehydrogenase, putative, mRNA	94.536	366	4.4e-157
GXP_Contig_20712	NA	tr|A0A0K8RQR0|A0A0K8RQR0_IXORI Putative cystathionine beta-lyases/cystathionine gamma-synthase (Fragment) OS=Ixodes ricinus PE=2 SV=1	13.43	32.464	4.491	3.604	141.534	247.356	-1.27338	0.317438	-0.80544	4.12908e-10	0.396834	6.94614e-46	2.55996e-08	0.721286	7.61477e-44	64	157	40	21	1309	1142	contig_114061	98.796	1163	0	gi|241850651|ref|NW_002854250.1| Ixodes scapularis strain Wikel colony 1108462861308, whole genome shotgun sequence	80.548	365	6.16e-71	gi|241605974|ref|XM_002405558.1| Ixodes scapularis cystathionase, putative, mRNA	97.208	573	0
GXP_Contig_4723	NA	tr|V5H3E8|V5H3E8_IXORI Putative granulin OS=Ixodes ricinus PE=2 SV=1	16.157	18.196	74.446	313.902	196.137	247.139	-0.171462	-2.07605	-0.333461	0.445795	1.44774e-255	1.70196e-10	0.81261	3.48408e-252	4.36383e-09	77	88	663	1829	1814	1141	contig_90309	94.04	151	5.93e-58	gi|241853046|ref|NW_002856343.1| Ixodes scapularis strain Wikel colony 1108462902336, whole genome shotgun sequence	90.955	984	0	gi|241853042|ref|XM_002415823.1| Ixodes scapularis granulin, putative, mRNA	92.19	1434	0
GXP_Contig_31761	IscW_ISCW010753	tr|B7Q8I3|B7Q8I3_IXOSC Putative uncharacterized protein OS=Ixodes scapularis GN=IscW_ISCW010753 PE=4 SV=1	1774.79	1754.91	724.701	695.769	332.805	246.706	0.0162537	0.0587775	0.431884	0.462973	0.0371311	3.87343e-21	0.833904	0.195167	1.92944e-19	8458	8487	6454	4054	3078	1139	contig_142123	98.941	1416	0	gi|241739725|ref|NW_002777598.1| Ixodes scapularis strain Wikel colony 1108462926092, whole genome shotgun sequence	94.965	1430	0	gi|241739710|ref|XM_002405101.1| Ixodes scapularis hypothetical protein, mRNA	96.408	529	0
noHitAssembly_78931	NA	uncharacterized RNA	163.672	175.139	158.325	129.405	236.467	246.489	-0.0976928	0.290996	-0.0598844	0.172165	3.63115e-06	0.229759	0.490872	8.62769e-05	0.475272	780	847	1410	754	2187	1138	contig_196221	86.826	167	8.64e-46	gi|241822085|ref|NW_002833718.1| Ixodes scapularis strain Wikel colony 1108428322894, whole genome shotgun sequence	82.166	157	6.92e-29	NA	NA	NA	NA
GXP_Contig_31157	NA	tr|A0A131XSJ3|A0A131XSJ3_IXORI Putative secreted protein (Fragment) OS=Ixodes ricinus PE=2 SV=1	1083.8	1210.05	791.624	643.08	319.722	245.406	-0.158969	0.299817	0.381647	7.44437e-09	1.61438e-26	1.66212e-16	3.91936e-07	1.81912e-24	6.47298e-15	5165	5852	7050	3747	2957	1133	contig_200228	98.492	796	0	gi|241748418|ref|NW_002781224.1| Ixodes scapularis strain Wikel colony 1108462995972, whole genome shotgun sequence	93.294	507	0	NA	NA	NA	NA
GXP_Contig_5167	NA	sp|P84252|CU168_IXORI Cuticle protein 16.8 OS=Ixodes ricinus PE=1 SV=1	1.679	0.414	1.011	0.858	212.463	244.973	2.0199	0.236733	-0.205411	0.0475556	0.761996	6.21883e-05	0.231276	0.898999	0.000738751	8	2	9	5	1965	1131	contig_13661	84.295	312	1.1e-79	NA	NA	NA	NA	gi|241605683|ref|XM_002406063.1| Ixodes scapularis cuticle protein, putative, mRNA	96.795	468	0
gi|241654909|ref|XM_002411300.1|	NA	gi|241654909|ref|XM_002411300.1| Ixodes scapularis cysteine rich secreted protein, putative, mRNA	24.97	28.535	32.788	10.984	246.631	244.54	-0.192537	1.57776	0.0122837	0.285442	6.0675e-20	0.803812	0.682779	5.16228e-18	0.913707	119	138	292	64	2281	1129	NA	NA	NA	NA	NA	NA	NA	NA	gi|241654909|ref|XM_002411300.1| Ixodes scapularis cysteine rich secreted protein, putative, mRNA	100	531	0
GXP_Contig_10448	NA	tr|V5GK39|V5GK39_IXORI Carboxylic ester hydrolase OS=Ixodes ricinus PE=2 SV=1	99.462	111.866	5.951	6.35	345.131	243.674	-0.169554	-0.0936245	0.502192	0.0614616	0.757535	2.50016e-28	0.271577	0.992355	1.619e-26	474	541	53	37	3192	1125	contig_114431	99.039	937	0	gi|241853542|ref|NW_002856793.1| Ixodes scapularis strain Wikel colony 1108462910990, whole genome shotgun sequence	86.269	1493	0	gi|241611742|ref|XM_002406262.1| Ixodes scapularis esterase, putative, mRNA	86.938	712	0
GXP_Contig_4908	IscW_ISCW022542	tr|B7QAN4|B7QAN4_IXOSC Sorbitol dehydrogenase, putative OS=Ixodes scapularis GN=IscW_ISCW022542 PE=3 SV=1	33.993	44.664	55.245	60.24	221.546	242.157	-0.393875	-0.124878	-0.128336	0.00828487	0.207024	0.011704	0.0736504	0.536047	0.0647396	162	216	492	351	2049	1118	NA	NA	NA	NA	NA	NA	NA	NA	gi|241678671|ref|XM_002412565.1| Ixodes scapularis sorbitol dehydrogenase, putative, mRNA	93.835	1476	0
GXP_Contig_21001	IscW_ISCW021992	tr|B7PQW6|B7PQW6_IXOSC Secreted protein, putative OS=Ixodes scapularis GN=IscW_ISCW021992 PE=4 SV=1	84.144	83.331	191.337	186.042	317.019	241.941	0.0140071	0.0404875	0.389914	0.890453	0.459338	5.51432e-17	1	0.801326	2.23178e-15	401	403	1704	1084	2932	1117	contig_49414	99.456	551	0	gi|241752365|ref|NW_002821639.1| Ixodes scapularis strain Wikel colony 1108463004978, whole genome shotgun sequence	84.644	547	9.65e-137	gi|241752360|ref|XM_002401017.1| Ixodes scapularis secreted protein, putative, mRNA_x0001_gi|242003364|ref|XM_002436113.1| Ixodes scapularis secreted protein, putative, mRNA	95.833	192	1.45e-80
GXP_Contig_30929	IscW_ISCW012831	tr|Q4PMB9|Q4PMB9_IXOSC 40S ribosomal protein S5 OS=Ixodes scapularis GN=IscW_ISCW012831 PE=2 SV=1	1396.67	1385.81	743.566	740.734	285.447	240.858	0.0112565	0.00550524	0.24504	0.651851	0.841855	3.03401e-07	0.894756	0.91819	5.41552e-06	6656	6702	6622	4316	2640	1112	contig_217694	90.956	387	2.83e-145	gi|241735565|ref|NW_002814401.1| Ixodes scapularis strain Wikel colony 1108462865640, whole genome shotgun sequence	88.492	1373	0	gi|51011493|gb|AY674223.1| Ixodes pacificus clone IP_7_60_92_100_CLU 40S ribosomal protein S5 mRNA, complete cds	98.413	630	0
GXP_Contig_29763	NA	tr|A0A0K8RNH6|A0A0K8RNH6_IXORI Putative 60s ribosomal protein l29 OS=Ixodes ricinus PE=2 SV=1	1222.71	1005.14	705.163	456.351	360.701	239.991	0.282693	0.627813	0.587823	4.7988e-24	4.34108e-88	1.01949e-38	9.74916e-22	2.81269e-85	9.52607e-37	5827	4861	6280	2659	3336	1108	contig_229224	100	157	3e-77	gi|241723131|ref|NW_002769977.1| Ixodes scapularis strain Wikel colony 1108462778294, whole genome shotgun sequence	96.774	155	1.43e-67	gi|150982225|gb|EF634701.1| Koerneria sp. RS1982 large subunit ribosomal protein 29 (rpl-29) mRNA, complete cds	79.487	156	2.71e-20
GXP_Contig_18273	NA	tr|V5HFA0|V5HFA0_IXORI Putative tetraspanin family (Fragment) OS=Ixodes ricinus PE=2 SV=1	319.37	283.904	198.411	191.362	389.57	239.125	0.169826	0.0521876	0.704118	0.00154922	0.332443	9.09273e-57	0.0205112	0.716613	1.21725e-54	1522	1373	1767	1115	3603	1104	contig_86918	98.745	239	2.53e-117	gi|241714022|ref|NW_002804899.1| Ixodes scapularis strain Wikel colony 1108462683046, whole genome shotgun sequence	96.234	239	4.34e-107	gi|241655324|ref|XM_002411326.1| Ixodes scapularis hypothetical protein, mRNA	87.662	308	3.72e-88
gi|684281911|gb|GBIH01000824.1|	NA	gi|684281911|gb|GBIH01000824.1| TSA: Ixodes ricinus IrHemSgMg-216814 mRNA sequence	43.436	56.657	68.383	72.254	258.2	238.908	-0.383363	-0.0794397	0.112034	0.00373497	0.375572	0.0226803	0.0401273	0.698602	0.107094	207	274	609	421	2388	1103	contig_42241	99.451	182	1.54e-89	NA	NA	NA	NA	NA	NA	NA	NA
GXP_Contig_11969	NA	tr|A0A0K8REK2|A0A0K8REK2_IXORI Putative lipid particle OS=Ixodes ricinus PE=2 SV=1	392.813	387.085	843.389	802.348	309.342	238.692	0.0211923	0.0719701	0.374053	0.653068	0.00601409	1.74219e-15	0.896289	0.0522638	6.38307e-14	1872	1872	7511	4675	2861	1102	contig_112725	97.819	321	2e-156	gi|240952215|ref|NW_002506052.1| Ixodes scapularis strain Wikel colony 1108380240018, whole genome shotgun sequence	85.366	328	1.72e-89	gi|240952199|ref|XM_002399310.1| Ixodes scapularis ATP synthase F chain, mRNA	93.46	474	0
GXP_Contig_6794	NA	tr|V5H4P2|V5H4P2_IXORI Putative acetylcholinesterase/butyrylcholinesterase OS=Ixodes ricinus PE=2 SV=1	66.938	45.284	404.795	383.067	260.687	238.692	0.563824	0.0795947	0.127168	7.02629e-06	0.0355994	0.00953367	0.00020642	0.189212	0.05511	319	219	3605	2232	2411	1102	contig_103061	98.759	1451	0	NA	NA	NA	NA	gi|242001129|ref|XM_002435163.1| Ixodes scapularis esterase, putative, mRNA	96.162	1381	0
GXP_Contig_17312	NA	tr|A0A131Y9B2|A0A131Y9B2_IXORI Putative cyclopropane fatty acid synthase (Fragment) OS=Ixodes ricinus PE=2 SV=1	30.216	25.64	133.734	156.179	268.796	238.475	0.236916	-0.223834	0.172674	0.179476	0.000343901	0.00039089	0.508032	0.00498783	0.0037623	144	124	1191	910	2486	1101	contig_158200	100	125	1.21e-58	gi|240971479|ref|NW_002511563.1| Ixodes scapularis strain Wikel colony 1108414950727, whole genome shotgun sequence	92.178	473	0	gi|241699317|ref|XM_002413095.1| Ixodes scapularis phosphoethanolamine N-methyltransferase, putative, mRNA	97.183	284	3.33e-131
gi|604932023|gb|GBBN01020022.1|	NA	gi|604932023|gb|GBBN01020022.1| TSA: Ixodes scapularis TranscriptomePart-fed:Contig21250 transcribed RNA sequence	12.8	8.685	18.191	16.819	254.307	238.259	0.559546	0.113133	0.0940405	0.0510072	0.5293	0.0568593	0.236758	0.845334	0.206179	61	42	162	98	2352	1100	contig_102802	98.171	820	0	gi|241834578|ref|NW_002839634.1| Ixodes scapularis strain Wikel colony 1108462577654, whole genome shotgun sequence	99.634	820	0	NA	NA	NA	NA
GXP_Contig_27387	NA	tr|V5IF11|V5IF11_IXORI Putative rna-binding protein musashi/mrna cleavage and polyadenylation factor i complex (Fragment) OS=Ixodes ricinus PE=2 SV=1	552.289	591.587	349.325	368.136	259.389	238.042	-0.099167	-0.0756689	0.123901	0.0108685	0.056589	0.0117068	0.0891474	0.258311	0.0647419	2632	2861	3111	2145	2399	1099	contig_60078	100	248	3.61e-127	gi|241834276|ref|NW_002839380.1| Ixodes scapularis strain Wikel colony 1108462572180, whole genome shotgun sequence	94.779	249	2.92e-105	gi|241833926|ref|XM_002414923.1| Ixodes scapularis splicing factor, putative, mRNA	98.345	423	0
GXP_Contig_18532	NA	tr|V5ICC8|V5ICC8_IXORI Beta-hexosaminidase OS=Ixodes ricinus PE=2 SV=1	193.469	160.252	382.113	287.472	336.698	237.609	0.27176	0.410578	0.502866	0.000107483	2.65699e-23	9.69515e-28	0.00223281	2.65636e-21	6.1635e-26	922	775	3403	1675	3114	1097	contig_221357	98.524	542	0	gi|241005724|ref|NW_002525706.1| Ixodes scapularis strain Wikel colony 1108462696062, whole genome shotgun sequence	84.264	197	3.68e-41	gi|241177454|ref|XM_002399999.1| Ixodes scapularis beta-N-acetylhexosaminidase, putative, mRNA	94.683	884	0
GXP_Contig_15301	NA	tr|V5I024|V5I024_IXORI Putative disabled (Fragment) OS=Ixodes ricinus PE=2 SV=1	28.748	32.671	110.94	109.497	221.978	237.392	-0.184549	0.0188883	-0.0968546	0.272542	0.791959	0.05823	0.65836	0.925294	0.207954	137	158	988	638	2053	1096	contig_97985	99	700	0	gi|241022878|ref|NW_002528804.1| Ixodes scapularis strain Wikel colony 1108462755910, whole genome shotgun sequence	96.571	700	0	gi|241022824|ref|XM_002405984.1| Ixodes scapularis conserved hypothetical protein, mRNA	95.93	1032	0
GXP_Contig_5242	NA	tr|V5GYZ7|V5GYZ7_IXORI Putative bifunctional atp sulfurylase/adenosine 5'-phosphosulfate kinase OS=Ixodes ricinus PE=2 SV=1	101.141	79.609	139.685	138.158	284.15	237.176	0.345365	0.015858	0.260695	0.000442194	0.803638	5.91532e-08	0.00747924	0.934274	1.15506e-06	482	385	1244	805	2628	1095	contig_175503	95.52	558	0	gi|240989792|ref|NW_002522456.1| Ixodes scapularis strain Wikel colony 1108462632654, whole genome shotgun sequence	91.949	1180	0	gi|240989782|ref|XM_002404280.1| Ixodes scapularis adenylsulfate kinase, putative, mRNA	94.752	2744	0
GXP_Contig_3387	NA	tr|A0A131Y5N5|A0A131Y5N5_IXORI Putative secreted protein OS=Ixodes ricinus PE=2 SV=1	65.049	25.02	55.245	30.034	187.054	236.742	1.37845	0.879247	-0.339861	5.31652e-21	8.33588e-14	1.97694e-10	8.65054e-19	5.00628e-12	5.0364e-09	310	121	492	175	1730	1093	NA	NA	NA	NA	gi|241097193|ref|NW_002542716.1| Ixodes scapularis strain Wikel colony 1108463025772, whole genome shotgun sequence	92.073	164	6.62e-59	gi|242003404|ref|XM_002436121.1| Ixodes scapularis secreted protein, putative, mRNA	91.356	671	0
GXP_Contig_31760	IscW_ISCW010753	tr|B7Q8I3|B7Q8I3_IXOSC Putative uncharacterized protein OS=Ixodes scapularis GN=IscW_ISCW010753 PE=4 SV=1	1735.76	1706.11	741.32	688.217	324.804	235.659	0.0248593	0.107233	0.462869	0.267671	0.000136905	2.87304e-23	0.651847	0.00224785	1.55945e-21	8272	8251	6602	4010	3004	1088	contig_142123	98.941	1416	0	gi|241739725|ref|NW_002777598.1| Ixodes scapularis strain Wikel colony 1108462926092, whole genome shotgun sequence	94.965	1430	0	gi|241739710|ref|XM_002405101.1| Ixodes scapularis hypothetical protein, mRNA	96.408	529	0
GXP_Contig_24320	IscW_ISCW005502	tr|B7PL51|B7PL51_IXOSC ML domain-containing protein, putative OS=Ixodes scapularis GN=IscW_ISCW005502 PE=4 SV=1	12.17	13.854	21.335	23.169	301.233	235.659	-0.186973	-0.118974	0.354179	0.469473	0.455306	8.54018e-14	0.835586	0.800467	2.80426e-12	58	67	190	135	2786	1088	contig_125857	97.222	360	1.75e-172	gi|241857629|ref|NW_002860394.1| Ixodes scapularis strain Wikel colony 1108462978208, whole genome shotgun sequence	93.37	181	5.69e-70	gi|32481527|gb|AY323234.1| Ixodes ricinus ML domain-containing protein mRNA, partial cds	94.505	455	0
gi|604932874|gb|GBBN01019172.1|	NA	gi|604932874|gb|GBBN01019172.1| TSA: Ixodes scapularis TranscriptomePart-fed:Contig20292 transcribed RNA sequence	13.849	11.786	157.09	165.962	198.84	235.226	0.232708	-0.0792616	-0.24244	0.371734	0.180288	4.19137e-06	0.745395	0.503379	6.31199e-05	66	57	1399	967	1839	1086	NA	NA	NA	NA	gi|241853046|ref|NW_002856343.1| Ixodes scapularis strain Wikel colony 1108462902336, whole genome shotgun sequence	97.094	413	0	gi|241853042|ref|XM_002415823.1| Ixodes scapularis granulin, putative, mRNA	98.684	76	6.53e-28
GXP_Contig_7346	IscW_ISCW023299	tr|Q4PM10|Q4PM10_IXOSC 40S ribosomal protein S14, putative OS=Ixodes scapularis GN=IscW_ISCW023299 PE=2 SV=1	1198.16	1100.26	544.93	546.626	297.989	231.761	0.122986	-0.00448316	0.362621	7.53686e-06	0.889119	3.26559e-14	0.000219982	0.946154	1.09555e-12	5710	5321	4853	3185	2756	1070	contig_13126	100	167	1.49e-82	gi|241836197|ref|NW_002841068.1| Ixodes scapularis strain Wikel colony 1108462605478, whole genome shotgun sequence	99.401	167	1.17e-80	gi|241836193|ref|XM_002415047.1| Ixodes scapularis 40S ribosomal protein S14, putative, mRNA	98.81	504	0
GXP_Contig_23538	IscW_ISCW019513	tr|B7PT80|B7PT80_IXOSC Spindle pole body protein, putative OS=Ixodes scapularis GN=IscW_ISCW019513 PE=4 SV=1	595.305	663.752	450.721	456.351	277.122	231.544	-0.157015	-0.0179092	0.259235	2.34765e-05	0.611777	1.00859e-07	0.000599567	0.907019	1.90401e-06	2837	3210	4014	2659	2563	1069	contig_17072	99.427	1919	0	gi|241852130|ref|NW_002855535.1| Ixodes scapularis strain Wikel colony 1108462886796, whole genome shotgun sequence	82.979	141	1.78e-24	gi|241590947|ref|XM_002403943.1| Ixodes scapularis spindle pole body protein, putative, mRNA	97.977	939	0
GXP_Contig_11625	NA	tr|V5GFB6|V5GFB6_IXORI Putative secreted protein OS=Ixodes ricinus PE=2 SV=1	6.295	6.617	1.011	2.574	307.829	231.327	-0.0719709	-1.34823	0.412195	0.844447	0.0226601	3.60244e-18	1	0.138296	1.53614e-16	30	32	9	15	2847	1068	contig_195078	99.552	223	5.03e-112	gi|241851976|ref|NW_002855391.1| Ixodes scapularis strain Wikel colony 1108462883954, whole genome shotgun sequence	91.304	207	1.49e-74	gi|241620123|ref|XM_002407151.1| Ixodes scapularis hypothetical protein, mRNA	93.37	362	1.86e-148
GXP_Contig_14826	NA	tr|A0A131XY33|A0A131XY33_IXORI Putative secreted salivary gland peptide OS=Ixodes ricinus PE=2 SV=1	53.089	33.084	57.266	53.204	146.94	230.244	0.682279	0.106144	-0.647936	2.10225e-06	0.294076	8.18154e-30	6.99952e-05	0.68251	5.63898e-28	253	160	510	310	1359	1063	contig_191776	90.578	329	1.22e-120	gi|241838791|ref|NW_002843418.1| Ixodes scapularis strain Wikel colony 1108462651134, whole genome shotgun sequence	85.479	303	2.8e-84	gi|241568117|ref|XM_002402383.1| Ixodes scapularis secreted salivary gland peptide, putative, mRNA	82.931	621	4.58e-152
GXP_Contig_19027	NA	tr|V5H338|V5H338_IXORI Putative sodium-bile acid cotransporter OS=Ixodes ricinus PE=2 SV=1	88.551	84.365	259.046	304.291	220.465	228.512	0.069864	-0.232243	-0.0517203	0.485438	2.2513e-07	0.317272	0.855136	6.64776e-06	0.598985	422	408	2307	1773	2039	1055	contig_23725	99.589	2433	0	gi|241802140|ref|NW_002870251.1| Ixodes scapularis strain Wikel colony 1108462718938, whole genome shotgun sequence	94.854	4217	0	gi|241407186|ref|XM_002409771.1| Ixodes scapularis PDZ domain-containing protein, putative, mRNA	98.157	597	0
GXP_Contig_16786	NA	tr|A0A131XSR9|A0A131XSR9_IXORI Putative dipeptidyl peptidase 3 OS=Ixodes ricinus PE=2 SV=1	30.636	36.599	103.529	102.803	308.586	228.295	-0.256576	0.0101526	0.434773	0.110809	0.890997	6.12082e-20	0.39288	0.947764	2.87896e-18	146	177	922	599	2854	1054	contig_3944	99.789	474	0	NA	NA	NA	NA	gi|241692161|ref|XM_002400803.1| Ixodes scapularis dipeptidyl peptidase III, putative, mRNA	96.143	2204	0
gi|604925405|gb|GBBN01026634.1|	NA	gi|604925405|gb|GBBN01026634.1| TSA: Ixodes scapularis TranscriptomePart-fed:Contig28305 transcribed RNA sequence	957.482	813.664	489.011	569.109	243.711	226.129	0.234812	-0.218838	0.108025	6.62601e-14	2.26119e-11	0.0326586	6.3878e-12	1.09146e-09	0.138921	4563	3935	4355	3316	2254	1044	NA	NA	NA	NA	gi|240975139|ref|NW_002514620.1| Ixodes scapularis strain Wikel colony 1108442822296, whole genome shotgun sequence	94.828	58	6.55e-16	gi|241564914|ref|XM_002401919.1| Ixodes scapularis ribosomal protein S25, putative, mRNA	100	67	8.88e-25
GXP_Contig_6575	NA	tr|A0A131XSV9|A0A131XSV9_IXORI Putative tick ixodegrin OS=Ixodes ricinus PE=2 SV=1	1333.72	933.388	87.472	41.018	140.669	226.129	0.514905	1.09256	-0.684842	2.9443e-76	2.3549e-29	3.72149e-32	2.07596e-73	3.00535e-27	2.80068e-30	6356	4514	779	239	1301	1044	contig_76044	95.572	271	2.57e-120	NA	NA	NA	NA	gi|29649847|gb|AY234850.1| Ixodes scapularis Is6 mRNA, complete cds	94.71	397	7.21e-173
GXP_Contig_250	NA	tr|A0A0K8R9M9|A0A0K8R9M9_IXORI Putative secreted protein OS=Ixodes ricinus PE=2 SV=1	2.098	1.861	2.133	1.888	240.576	225.263	0.172937	0.176025	0.0948824	0.793734	0.739528	0.0616968	0.972333	0.991808	0.216721	10	9	19	11	2225	1040	contig_159072	91.943	211	2.07e-78	NA	NA	NA	NA	gi|242000747|ref|XM_002434972.1| Ixodes scapularis hypothetical protein, mRNA	89.238	223	6.36e-71
gi|684279397|gb|GBIH01002081.1|	NA	gi|684279397|gb|GBIH01002081.1| TSA: Ixodes ricinus IrSigP-1239 mRNA sequence	334.059	257.023	143.503	171.797	551.864	225.046	0.378205	-0.259624	1.29409	3.55972e-12	1.50534e-05	7.87037e-216	2.85087e-10	0.000313267	2.92201e-213	1592	1243	1278	1001	5104	1039	contig_10769	97.468	79	8.1e-30	gi|240972784|ref|NW_002512814.1| Ixodes scapularis strain Wikel colony 1108424003868, whole genome shotgun sequence	95.455	198	4.54e-84	gi|240972782|ref|XM_002401155.1| Ixodes scapularis secreted protein, putative, mRNA	95.806	310	7.53e-137
GXP_Contig_27463	NA	uncharacterized RNA	8.813	10.959	8.197	10.984	254.632	224.829	-0.314411	-0.422236	0.179586	0.289821	0.0835912	0.000336771	0.690131	0.330539	0.00329262	42	53	73	64	2355	1038	contig_145448	99.288	281	6.36e-142	gi|240954249|ref|NW_002506917.1| Ixodes scapularis strain Wikel colony 1108386221072, whole genome shotgun sequence	94.141	256	1.13e-106	NA	NA	NA	NA
gi|241112271|ref|XM_002399529.1|	NA	gi|241112271|ref|XM_002399529.1| Ixodes scapularis hypothetical protein, mRNA	292.931	253.714	350.336	360.585	232.791	224.18	0.207358	-0.0416001	0.0543777	0.000235749	0.296751	0.288785	0.00444071	0.687347	0.566203	1396	1227	3120	2101	2153	1035	contig_90642	96.078	153	1.04e-64	gi|241112273|ref|NW_002546411.1| Ixodes scapularis strain Wikel colony 1108380268805, whole genome shotgun sequence	99.363	157	4.81e-75	gi|241112271|ref|XM_002399529.1| Ixodes scapularis hypothetical protein, mRNA	100	207	8.04e-103
GXP_Contig_20959	NA	tr|A0A0K8R3X9|A0A0K8R3X9_IXORI Putative metalloexopeptidase OS=Ixodes ricinus PE=2 SV=1	6.715	9.305	37.728	35.355	194.731	223.963	-0.470619	0.0937214	-0.201778	0.155295	0.451045	0.000167603	0.486265	0.794532	0.00176376	32	45	336	206	1801	1034	contig_117250	98.658	149	2.98e-68	NA	NA	NA	NA	gi|241263210|ref|XM_002405463.1| Ixodes scapularis CNDP dipeptidase, putative, mRNA	94.787	729	0
gi|241311417|ref|XM_002407817.1|	NA	gi|241311417|ref|XM_002407817.1| Ixodes scapularis cytochrome C oxidase subunit VIIa, mRNA	185.705	189.2	799.26	702.634	272.797	222.663	-0.0268994	0.185892	0.292966	0.692417	1.27102e-11	2.91959e-09	0.906162	6.29755e-10	6.65815e-08	885	915	7118	4094	2523	1028	NA	NA	NA	NA	gi|240988173|ref|NW_002522120.1| Ixodes scapularis strain Wikel colony 1108462626450, whole genome shotgun sequence	100	103	6.74e-47	gi|241311417|ref|XM_002407817.1| Ixodes scapularis cytochrome C oxidase subunit VIIa, mRNA	100	434	0
GXP_Contig_3929	NA	tr|T1JYV7|T1JYV7_TETUR Histone H4 OS=Tetranychus urticae PE=3 SV=1	270.059	293.829	350.673	319.738	192.136	222.447	-0.121702	0.133236	-0.211334	0.0282419	0.00117954	8.79042e-05	0.166293	0.0141629	0.00100315	1287	1421	3123	1863	1777	1027	contig_30577	99.216	893	0	gi|240952648|ref|NW_002506415.1| Ixodes scapularis strain Wikel colony 1108380269259, whole genome shotgun sequence	100	47	2.04e-15	gi|241568986|ref|XM_002402579.1| Ixodes scapularis histone H4, putative, mRNA	93.376	619	0
GXP_Contig_31074	NA	tr|A0A131Y0F0|A0A131Y0F0_IXORI Putative pyridoxal/pyridoxine/pyridoxamine kinase (Fragment) OS=Ixodes ricinus PE=2 SV=1	78.479	90.982	174.27	191.877	306.639	222.23	-0.213274	-0.138858	0.464488	0.0352494	0.012486	3.45265e-22	0.196	0.0900999	1.78697e-20	374	440	1552	1118	2836	1026	contig_119153	99.8	1997	0	gi|240971340|ref|NW_002511424.1| Ixodes scapularis strain Wikel colony 1108414601470, whole genome shotgun sequence	92.536	1045	0	gi|55770800|gb|AY640046.1| Ixodes scapularis TROSPA gene, complete cds	91.91	1063	0
GXP_Contig_27742	NA	tr|A0A0K8RN66|A0A0K8RN66_IXORI Putative h+ transporting atp synthase subunit g mori h+ transporting atp synthase subunit g (Fragment) OS=Ixodes ricinus PE=2 SV=1	451.357	519.835	598.491	606.867	250.199	222.23	-0.203785	-0.0200508	0.171022	1.45183e-06	0.512467	0.000700301	5.04897e-05	0.863561	0.00615526	2151	2514	5330	3536	2314	1026	NA	NA	NA	NA	NA	NA	NA	NA	gi|241567285|ref|XM_002402237.1| Ixodes scapularis F1F0-type ATP synthase subunit G, putative, mRNA	93.947	413	3.98e-175
GXP_Contig_19189	NA	tr|V5H6Y8|V5H6Y8_IXORI Putative secreted protein OS=Ixodes ricinus PE=2 SV=1	39.03	113.313	8.085	9.439	210.625	222.014	-1.53766	-0.223386	-0.075974	2.44656e-41	0.379532	0.149344	8.88644e-39	0.698602	0.374032	186	548	72	55	1948	1025	NA	NA	NA	NA	NA	NA	NA	NA	gi|242003376|ref|XM_002436114.1| Ixodes scapularis hypothetical protein, mRNA	93.363	663	0
GXP_Contig_12060	NA	tr|A0A147BGM9|A0A147BGM9_IXORI Putative death-receptor fusion protein (Fragment) OS=Ixodes ricinus PE=4 SV=1	27.069	27.088	64.228	59.382	474.556	221.797	-0.00101229	0.113177	1.09734	0.995526	0.236749	1.47302e-143	0.995886	0.595488	3.9063e-141	129	131	572	346	4389	1024	contig_3788	99.812	1594	0	gi|241090334|ref|NW_002541456.1| Ixodes scapularis strain Wikel colony 1108463001304, whole genome shotgun sequence	91.055	749	0	gi|242000975|ref|XM_002435086.1| Ixodes scapularis hypothetical protein, mRNA	95.556	495	0
GXP_Contig_14560	NA	tr|A0A0K8R935|A0A0K8R935_IXORI Putative glycine cleavage system h protein lipoate-binding OS=Ixodes ricinus PE=2 SV=1	78.479	64.721	369.986	378.777	244.901	221.797	0.278073	-0.033878	0.142959	0.0116995	0.383165	0.00485076	0.0929113	0.704364	0.031796	374	313	3295	2207	2265	1024	contig_104880	100	408	0	gi|240970779|ref|NW_002510863.1| Ixodes scapularis strain Wikel colony 1108406215490, whole genome shotgun sequence	82.161	583	4.4e-129	gi|241122325|ref|XM_002403481.1| Ixodes scapularis dynein light chain, putative, mRNA	97.009	468	0
GXP_Contig_5985	IscW_ISCW005008	tr|B7PFQ0|B7PFQ0_IXOSC 60S ribosomal protein L27, putative OS=Ixodes scapularis GN=IscW_ISCW005008 PE=4 SV=1	819.41	804.153	506.977	468.708	281.987	221.364	0.0271155	0.113231	0.349208	0.406539	0.000879985	1.04671e-12	0.778462	0.0109687	3.17146e-11	3905	3889	4515	2731	2608	1022	contig_66209	96.61	177	5.87e-78	NA	NA	NA	NA	gi|241998757|ref|XM_002433977.1| Ixodes scapularis 60S ribosomal protein L27, putative, mRNA	97.738	442	0
GXP_Contig_5932	NA	tr|V5IGY2|V5IGY2_IXORI Putative sulfotransferase OS=Ixodes ricinus PE=2 SV=1	89.39	97.185	4.716	2.918	121.748	221.147	-0.12062	0.692584	-0.861108	0.211084	0.0759074	5.4588e-46	0.562543	0.310712	6.00792e-44	426	470	42	17	1126	1021	contig_17357	98.855	262	4.44e-130	gi|241831915|ref|NW_002837233.1| Ixodes scapularis strain Wikel colony 1108458224016, whole genome shotgun sequence	91.094	786	0	NA	NA	NA	NA
GXP_Contig_31758	IscW_ISCW010157	tr|B7Q0L8|B7Q0L8_IXOSC Receptor expression-enhancing protein OS=Ixodes scapularis GN=IscW_ISCW010157 PE=3 SV=1	102.19	165.628	84.777	118.593	249.226	220.931	-0.696693	-0.484274	0.173859	1.40876e-17	1.11058e-10	0.000587466	1.82222e-15	5.10473e-09	0.00534575	487	801	755	691	2305	1020	contig_29897	100	294	8.85e-153	NA	NA	NA	NA	gi|241616525|ref|XM_002407932.1| Ixodes scapularis protein involved in membrane traffic, putative, mRNA	96.499	714	0
GXP_Contig_33288	IscW_ISCW022108	tr|B7QCB3|B7QCB3_IXOSC Cytochrome B5, putative OS=Ixodes scapularis GN=IscW_ISCW022108 PE=3 SV=1	147.515	129.649	571.317	563.274	221.113	220.064	0.186251	0.0204546	0.00686069	0.0186552	0.516814	0.895359	0.129627	0.869668	0.978234	703	627	5088	3282	2045	1016	contig_191436	98.232	622	0	gi|241828031|ref|NW_002874186.1| Ixodes scapularis strain Wikel colony 1108463041398, whole genome shotgun sequence	82.456	513	7.35e-117	gi|51011615|gb|AY674284.1| Ixodes pacificus clone IP_7_60_92_128_CLU cytochrome b5 mRNA, complete cds	99.506	405	0
GXP_Contig_28990	NA	tr|B6V3B5|B6V3B5_IXORI Glutathione peroxidase OS=Ixodes ricinus PE=2 SV=1	17.416	35.359	448.363	334.498	198.299	219.414	-1.02166	0.42267	-0.145978	4.61602e-08	1.81695e-28	0.00650619	2.14732e-06	2.24237e-26	0.040232	83	171	3993	1949	1834	1013	contig_54719	99.587	242	2.59e-122	gi|241723832|ref|NW_002770317.1| Ixodes scapularis strain Wikel colony 1108462784366, whole genome shotgun sequence	95.221	272	9.44e-119	gi|209491076|gb|FJ231348.1| Ixodes ricinus glutathione peroxidase mRNA, complete cds	99.7	666	0
GXP_Contig_28791	NA	tr|V5IF17|V5IF17_IXORI Putative cytotoxin (Fragment) OS=Ixodes ricinus PE=2 SV=1	55.607	36.806	57.379	56.636	139.264	219.414	0.595326	0.0188034	-0.655833	1.7068e-05	0.850317	4.50519e-29	0.000452283	0.925352	3.00832e-27	265	178	511	330	1288	1013	NA	NA	NA	NA	gi|241778775|ref|NW_002825217.1| Ixodes scapularis strain Wikel colony 1108376233566, whole genome shotgun sequence	88.426	216	7.8e-68	gi|241568117|ref|XM_002402383.1| Ixodes scapularis secreted salivary gland peptide, putative, mRNA	85.648	432	5.99e-124
GXP_Contig_19357	NA	tr|A0A0K8RIT7|A0A0K8RIT7_IXORI Putative regulatory subunit of protein phosphatase 1 ppz1p and subunit of ppcdc OS=Ixodes ricinus PE=2 SV=1	497.941	584.556	498.106	534.613	263.174	218.981	-0.231366	-0.102042	0.265211	7.79337e-09	0.00204014	1.13604e-07	4.0971e-07	0.0223969	2.12587e-06	2373	2827	4436	3115	2434	1011	contig_73501	98.977	391	0	gi|241754621|ref|NW_002784016.1| Ixodes scapularis strain Wikel colony 1108463049050, whole genome shotgun sequence	88.837	645	0	gi|241754616|ref|XM_002406225.1| Ixodes scapularis conserved hypothetical protein, mRNA	98.868	265	5.13e-129
GXP_Contig_27110	NA	tr|A0A131Y366|A0A131Y366_IXORI Putative kinase OS=Ixodes ricinus PE=2 SV=1	4.407	3.722	4.604	3.433	209.436	218.548	0.243719	0.423418	-0.0614407	0.59859	0.261279	0.246091	0.85766	0.635206	0.501383	21	18	41	20	1937	1009	contig_88604	98.148	54	1.78e-17	gi|241087927|ref|NW_002541064.1| Ixodes scapularis strain Wikel colony 1108462992744, whole genome shotgun sequence	98.113	53	1.08e-16	gi|242002133|ref|XM_002435665.1| Ixodes scapularis ketosamine-3-kinase, putative, mRNA	95.632	870	0
GXP_Contig_31757	IscW_ISCW010157	tr|B7Q0L8|B7Q0L8_IXOSC Receptor expression-enhancing protein OS=Ixodes scapularis GN=IscW_ISCW010157 PE=3 SV=1	98.833	179.895	81.633	117.22	249.766	217.248	-0.86409	-0.521994	0.201234	8.54081e-27	6.50432e-12	7.37046e-05	1.91949e-24	3.3254e-10	0.000853349	471	870	727	683	2310	1003	contig_29897	100	294	8.85e-153	NA	NA	NA	NA	gi|241616525|ref|XM_002407932.1| Ixodes scapularis protein involved in membrane traffic, putative, mRNA	96.499	714	0
noHitAssembly_14608	NA	tr|A0A147BUE8|A0A147BUE8_IXORI Putative cytochrome p450 cyp3/cyp5/cyp6/cyp9 subfamily protein OS=Ixodes ricinus PE=3 SV=1	16.367	21.918	19.763	25.744	175.161	216.599	-0.421326	-0.381434	-0.306345	0.0489307	0.0159543	3.42684e-08	0.236428	0.107249	6.87962e-07	78	106	176	150	1620	1000	NA	NA	NA	NA	gi|241810025|ref|NW_002831450.1| Ixodes scapularis strain Wikel colony 1108414552404, whole genome shotgun sequence	80.08	251	2.24e-44	NA	NA	NA	NA
GXP_Contig_24921	IscW_ISCW009506	tr|B7PYZ2|B7PYZ2_IXOSC Phosphoribosylpyrophosphate synthetase-associated protein, putative (Fragment) OS=Ixodes scapularis GN=IscW_ISCW009506 PE=4 SV=1	62.951	64.307	173.933	183.811	237.116	216.165	-0.0307465	-0.0796914	0.13346	0.792164	0.1563	0.00955048	0.97137	0.465734	0.0551957	300	311	1549	1071	2193	998	contig_120955	99.194	124	3.48e-56	gi|241092204|ref|NW_002541763.1| Ixodes scapularis strain Wikel colony 1108463007248, whole genome shotgun sequence	73.735	415	7.88e-30	gi|241594091|ref|XM_002404204.1| Ixodes scapularis phosphoribosylpyrophosphate synthetase-associated protein, putative, mRNA	97.034	708	0
GXP_Contig_18128	NA	tr|A0A0K8RJQ4|A0A0K8RJQ4_IXORI Glucose-6-phosphatase OS=Ixodes ricinus PE=2 SV=1	520.393	479.721	358.757	233.582	151.698	215.949	0.117406	0.619078	-0.509489	0.00481626	1.2858e-44	9.033e-19	0.0493835	2.90747e-42	3.99879e-17	2480	2320	3195	1361	1403	997	contig_105982	100	1002	0	NA	NA	NA	NA	gi|241153680|ref|XM_002407091.1| Ixodes scapularis glucose-6-phosphatase, putative, mRNA	97.059	1394	0
GXP_Contig_21796	NA	tr|V5HCQ5|V5HCQ5_IXORI Putative cytotoxin OS=Ixodes ricinus PE=2 SV=1	39.239	22.539	46.599	44.794	130.181	215.949	0.799865	0.0569935	-0.730172	2.80443e-06	0.608326	3.0155e-34	9.09328e-05	0.904369	2.52152e-32	187	109	415	261	1204	997	contig_115796	98.013	151	2.09e-68	gi|241778775|ref|NW_002825217.1| Ixodes scapularis strain Wikel colony 1108376233566, whole genome shotgun sequence	86.239	218	7.7e-60	gi|241568117|ref|XM_002402383.1| Ixodes scapularis secreted salivary gland peptide, putative, mRNA	89.37	762	0
gi|241819928|ref|XM_002414631.1|	NA	gi|241819928|ref|XM_002414631.1| Ixodes scapularis conserved hypothetical protein, mRNA	50.78	24.606	174.382	72.426	94.825	215.949	1.04525	1.26767	-1.18735	2.49093e-11	1.7578e-71	4.65752e-75	1.80224e-09	7.40297e-69	7.76579e-73	242	119	1553	422	877	997	contig_159504	93.478	230	1.4e-92	gi|241819961|ref|NW_002833554.1| Ixodes scapularis strain Wikel colony 1108427767459, whole genome shotgun sequence	100	230	2.28e-117	gi|241819928|ref|XM_002414631.1| Ixodes scapularis conserved hypothetical protein, mRNA	100	576	0
noHitAssembly_67532	NA	tr|A0A131Y9A0|A0A131Y9A0_IXORI Putative serine proteinase inhibitor OS=Ixodes ricinus PE=2 SV=1	75.961	29.362	212.335	80.321	74.389	215.732	1.37131	1.40249	-1.53608	4.47747e-24	7.11397e-101	2.75819e-110	9.2003e-22	5.57404e-98	5.77457e-108	362	142	1891	468	688	996	contig_12828	85.897	156	2.87e-39	gi|240965034|ref|NW_002509291.1| Ixodes scapularis strain Wikel colony 1108393228262, whole genome shotgun sequence	85.714	161	4.8e-39	gi|589230062|gb|KF963196.1| Ixodes ricinus clone TILIr putative serine proteinase inhibitor precursor, gene, partial cds	91.803	61	1.85e-13
GXP_Contig_22003	NA	tr|A0A0K8R7G5|A0A0K8R7G5_IXORI Putative bax-mediated apoptosis inhibitor tegt/bi-1 OS=Ixodes ricinus PE=2 SV=1	82.466	88.914	142.717	144.165	236.791	215.516	-0.108611	-0.0145638	0.135819	0.280401	0.816479	0.00841869	0.673814	0.945662	0.049539	393	430	1271	840	2190	995	contig_212702	95.035	282	7.64e-121	gi|241220295|ref|NW_002631014.1| Ixodes scapularis strain Wikel colony 1108414287109, whole genome shotgun sequence	98.462	65	6.86e-24	NA	NA	NA	NA
noHitAssembly_79950	NA	gi|241156178|ref|XM_002407667.1| Ixodes scapularis glutathione S-transferase, putative, mRNA	37.98	32.257	475.873	546.97	396.382	215.083	0.235628	-0.200885	0.881998	0.134353	1.56594e-09	2.77476e-84	0.449415	6.22168e-08	4.98473e-82	181	156	4238	3187	3666	993	contig_49243	95.918	49	3.94e-14	NA	NA	NA	NA	gi|241156178|ref|XM_002407667.1| Ixodes scapularis glutathione S-transferase, putative, mRNA	86.275	153	8.72e-38
GXP_Contig_16962	IscW_ISCW010023	tr|B7Q2R9|B7Q2R9_IXOSC Cell adhesion molecule, putative OS=Ixodes scapularis GN=IscW_ISCW010023 PE=4 SV=1	4.407	5.169	6.962	4.462	308.802	214.866	-0.230088	0.641811	0.523245	0.588901	0.0438798	2.25131e-27	0.848274	0.218941	1.41188e-25	21	25	62	26	2856	992	contig_118098	100	299	4.11e-155	gi|241718289|ref|NW_002806780.1| Ixodes scapularis strain Wikel colony 1108462720130, whole genome shotgun sequence	93.811	307	1.2e-127	gi|241556062|ref|XM_002399869.1| Ixodes scapularis conserved hypothetical protein, mRNA	91.961	709	0
GXP_Contig_33078	NA	tr|A0A0K8RB29|A0A0K8RB29_IXORI Putative atp synthase subunit d OS=Ixodes ricinus PE=2 SV=1	434.78	580.214	719.199	660.071	245.117	214.649	-0.4163	0.12377	0.191491	1.22141e-23	1.53739e-05	0.000181768	2.41322e-21	0.00031856	0.00189919	2072	2806	6405	3846	2267	991	contig_156488	100	190	6.6e-95	gi|241831959|ref|NW_002837277.1| Ixodes scapularis strain Wikel colony 1108458311220, whole genome shotgun sequence	86.345	952	0	gi|67083874|gb|DQ066235.1| Ixodes scapularis isolate ISNU-L-ISN-86 ATP synthase D chain mRNA, complete cds	94.605	519	0
noHitAssembly_14592	NA	uncharacterized RNA	1007.21	1085.78	454.426	540.791	253.983	214.433	-0.108366	-0.251026	0.244205	0.000166318	1.03227e-13	1.47202e-06	0.00329329	6.1339e-12	2.38582e-05	4800	5251	4047	3151	2349	990	NA	NA	NA	NA	NA	NA	NA	NA	NA	NA	NA	NA
noHitAssembly_7119	NA	gi|241717564|ref|XM_002403870.1| Ixodes scapularis cystatin, putative, mRNA	1.259	2.068	5.053	2.231	217.113	214	-0.715958	1.17945	0.0208353	0.328864	0.0040443	0.692959	0.680102	0.0383995	0.868303	6	10	45	13	2008	988	contig_149496	97.706	523	0	gi|241717567|ref|NW_002767252.1| Ixodes scapularis strain Wikel colony 1108462725260, whole genome shotgun sequence	82.485	491	1.24e-114	gi|241717564|ref|XM_002403870.1| Ixodes scapularis cystatin, putative, mRNA	89.423	104	9.03e-27
GXP_Contig_23326	NA	tr|A0A131Y3F2|A0A131Y3F2_IXORI Putative biotinidase and vanin OS=Ixodes ricinus PE=2 SV=1	37.98	35.359	1106.82	1203.44	320.912	213.783	0.103162	-0.120745	0.586031	0.502329	4.76575e-08	1.86896e-34	0.867507	1.58351e-06	1.57224e-32	181	171	9857	7012	2968	987	contig_86550	98.786	412	0	gi|241797048|ref|NW_002869773.1| Ixodes scapularis strain Wikel colony 1108462679744, whole genome shotgun sequence	81.897	116	1.32e-17	gi|241245620|ref|XM_002402462.1| Ixodes scapularis carbon-nitrogen hydrolase, putative, mRNA	94.148	1538	0
GXP_Contig_21839	IscW_ISCW004661	tr|B7PK21|B7PK21_IXOSC Glucosylceramidase OS=Ixodes scapularis GN=IscW_ISCW004661 PE=3 SV=1	26.439	37.633	51.989	54.577	334.752	213.35	-0.509331	-0.0700867	0.649871	0.00212604	0.496229	8.60206e-43	0.0262175	0.848161	8.64709e-41	126	182	463	318	3096	985	contig_107154	83.425	543	1.19e-133	gi|241845142|ref|NW_002849169.1| Ixodes scapularis strain Wikel colony 1108462763524, whole genome shotgun sequence	84.393	519	1.55e-139	gi|241378366|ref|XM_002409103.1| Ixodes scapularis beta-glucocerebrosidase, putative, mRNA	94.304	1738	0
GXP_Contig_33302	IscW_ISCW008202	tr|B7PSX9|B7PSX9_IXOSC Tropomyosin invertebrate, putative (Fragment) OS=Ixodes scapularis GN=IscW_ISCW008202 PE=4 SV=1	304.682	331.049	286.108	260.012	262.741	213.133	-0.119741	0.137982	0.301887	0.0219064	0.00243188	2.04972e-09	0.141959	0.0256367	4.76812e-08	1452	1601	2548	1515	2430	984	contig_58174	99.899	990	0	NA	NA	NA	NA	gi|241574487|ref|XM_002403305.1| Ixodes scapularis tropomyosin invertebrate, putative, mRNA	93.995	433	1.02e-180
noHitAssembly_46397	NA	uncharacterized RNA	6.295	7.857	91.402	96.282	277.662	212.483	-0.319772	-0.0750404	0.385982	0.362334	0.333604	8.22157e-15	0.729579	0.717738	2.8652e-13	30	38	814	561	2568	981	NA	NA	NA	NA	NA	NA	NA	NA	NA	NA	NA	NA
noHitAssembly_70693	ND1	sp|O99824|NU1M_RHISA NADH-ubiquinone oxidoreductase chain 1 OS=Rhipicephalus sanguineus GN=ND1 PE=3 SV=1	462.269	473.104	719.536	964.877	274.094	212.267	-0.0334247	-0.423278	0.368791	0.437488	1.89837e-59	1.44055e-13	0.800103	6.95216e-57	4.65339e-12	2203	2288	6408	5622	2535	980	contig_147	100	382	0	NA	NA	NA	NA	gi|544190682|gb|KF197132.1| Ixodes ricinus isolate IR_3 mitochondrion, complete genome	100	382	0
GXP_Contig_22874	IscW_ISCW019595	tr|B7PV86|B7PV86_IXOSC Vesicle coat protein clathrin, light chain, putative OS=Ixodes scapularis GN=IscW_ISCW019595 PE=4 SV=1	101.351	118.069	292.733	338.273	255.064	211.834	-0.22027	-0.208603	0.267925	0.0133499	8.50723e-07	1.34763e-07	0.102927	2.30406e-05	2.50834e-06	483	571	2607	1971	2359	978	contig_124762	99.713	349	0	gi|241778945|ref|NW_002865203.1| Ixodes scapularis strain Wikel colony 1108376300254, whole genome shotgun sequence	92.353	340	5.46e-130	gi|241623188|ref|XM_002407495.1| Ixodes scapularis vesicle coat protein clathrin, light chain, putative, mRNA	93.47	1807	0
GXP_Contig_7726	NA	tr|T1L1P0|T1L1P0_TETUR 5-aminolevulinate synthase OS=Tetranychus urticae PE=3 SV=1	1.049	0.827	1.011	0.172	56.657	211.834	0.343055	2.5553	-1.90261	0.722104	0.0281048	1.14323e-145	0.92229	0.163584	3.1518e-143	5	4	9	1	524	978	NA	NA	NA	NA	NA	NA	NA	NA	gi|156255174|ref|NM_009653.3| Mus musculus aminolevulinic acid synthase 2, erythroid (Alas2), transcript variant 1, mRNA	99.908	1087	0
GXP_Contig_220	NA	tr|V5IEU4|V5IEU4_IXORI Putative peritrophic membrane chitin binding protein (Fragment) OS=Ixodes ricinus PE=2 SV=1	26.439	17.99	522.472	161.843	178.404	211.4	0.555472	1.69076	-0.244827	0.00533428	0	1.06555e-05	0.053017	0	0.000148947	126	87	4653	943	1650	976	contig_222642	93.255	341	5.83e-140	gi|240982920|ref|NW_002520958.1| Ixodes scapularis strain Wikel colony 1108462604064, whole genome shotgun sequence	89.163	406	7.6e-141	gi|241572604|ref|XM_002403056.1| Ixodes scapularis hypothetical protein, mRNA	91.638	287	2.4e-106
GXP_Contig_12209	NA	tr|A0A0K8RBC9|A0A0K8RBC9_IXORI Putative glycosyltransferase OS=Ixodes ricinus PE=2 SV=1	147.095	142.882	255.116	275.458	243.279	210.967	0.041924	-0.110679	0.205594	0.58775	0.0165087	6.49917e-05	0.847293	0.110491	0.000766819	701	691	2272	1605	2250	974	contig_142579	99.202	752	0	NA	NA	NA	NA	gi|241999455|ref|XM_002434326.1| Ixodes scapularis transmembrane protein 184C, putative, mRNA	97.115	936	0
GXP_Contig_33267	NA	tr|A0A0K8RJ43|A0A0K8RJ43_IXORI Putative cytochrome c oxidase subunit va OS=Ixodes ricinus PE=2 SV=1	197.456	197.058	718.301	664.19	219.816	210.751	0.00291089	0.112993	0.0607569	0.964977	7.75956e-05	0.249945	1	0.00136662	0.507823	941	953	6397	3870	2033	973	contig_55527	98.519	540	0	gi|241716013|ref|NW_002805779.1| Ixodes scapularis strain Wikel colony 1108462700680, whole genome shotgun sequence	85.788	387	3.98e-110	gi|51011609|gb|AY674281.1| Ixodes pacificus clone IP_7_60_92_68_CYTOCHROME cytochrome c oxidase subunit Va mRNA, complete cds	97.619	462	0
GXP_Contig_18444	NA	tr|A0A131XWH3|A0A131XWH3_IXORI Tubulin beta chain OS=Ixodes ricinus PE=2 SV=1	78.059	71.751	196.278	236.156	213.545	209.451	0.121566	-0.266842	0.0279273	0.258739	1.8987e-07	0.600173	0.63383	5.65613e-06	0.855437	372	347	1748	1376	1975	967	contig_8078	98.79	248	3.08e-122	gi|241812894|ref|NW_002832725.1| Ixodes scapularis strain Wikel colony 1108421641584, whole genome shotgun sequence	94.551	312	3.96e-133	gi|836713076|ref|XM_012935057.1| PREDICTED: Sorex araneus tubulin, beta 2B class IIb (TUBB2B), transcript variant X3, mRNA	88.159	1081	0
GXP_Contig_31878	NA	tr|A0A0K8RJQ4|A0A0K8RJQ4_IXORI Glucose-6-phosphatase OS=Ixodes ricinus PE=2 SV=1	521.023	498.331	354.378	229.291	146.075	209.451	0.0642427	0.628109	-0.519903	0.119287	3.34876e-45	7.03639e-19	0.413599	7.62341e-43	3.12985e-17	2483	2410	3156	1336	1351	967	contig_105982	100	1002	0	NA	NA	NA	NA	gi|241153680|ref|XM_002407091.1| Ixodes scapularis glucose-6-phosphatase, putative, mRNA	96.353	1563	0
GXP_Contig_8211	NA	tr|V5HY26|V5HY26_IXORI Uncharacterized protein (Fragment) OS=Ixodes ricinus PE=2 SV=1	127.79	125.72	176.291	174.714	224.573	208.801	0.0235608	0.0129636	0.105056	0.775712	0.819348	0.0460102	0.959771	0.90276	0.178211	609	608	1570	1018	2077	964	contig_168182	99.134	231	6.71e-114	NA	NA	NA	NA	gi|241997937|ref|XM_002433567.1| Ixodes scapularis PDZ domain-containing protein, putative, mRNA	98.012	1006	0
GXP_Contig_24385	IscW_ISCW014613	tr|B7QIQ7|B7QIQ7_IXOSC Aldehyde dehydrogenase, putative OS=Ixodes scapularis GN=IscW_ISCW014613 PE=3 SV=1	41.757	36.186	208.293	169.909	247.496	208.151	0.206586	0.293852	0.249775	0.16655	8.23354e-08	1.19372e-06	0.499246	2.63442e-06	1.9518e-05	199	175	1855	990	2289	961	contig_185365	98.228	395	0	gi|241835857|ref|NW_002840773.1| Ixodes scapularis strain Wikel colony 1108462599460, whole genome shotgun sequence	95.065	385	8.96e-171	gi|241835829|ref|XM_002415019.1| Ixodes scapularis aldehyde dehydrogenase, putative, mRNA	94.828	1044	0
GXP_Contig_31134	IscW_ISCW017628	tr|B7PFU3|B7PFU3_IXOSC Muscle LIM protein isoform A isoform, putative OS=Ixodes scapularis GN=IscW_ISCW017628 PE=4 SV=1	276.144	273.772	274.654	236.843	369.351	207.718	0.0124459	0.213684	0.830366	0.824539	5.61912e-06	3.64911e-71	0.99502	0.000128526	5.80626e-69	1316	1324	2446	1380	3416	959	contig_147818	99.634	1093	0	NA	NA	NA	NA	gi|241998843|ref|XM_002434020.1| Ixodes scapularis muscle LIM protein isoform A isoform, putative, mRNA	93.912	1544	0
GXP_Contig_16123	NA	tr|V5H4L7|V5H4L7_IXORI Putative conserved plasma membrane protein (Fragment) OS=Ixodes ricinus PE=2 SV=1	88.97	64.307	342.364	344.623	213.004	207.068	0.468343	-0.00948798	0.0407759	1.21717e-05	0.814947	0.44568	0.000336936	0.944423	0.737503	424	311	3049	2008	1970	956	contig_107853	99.484	2520	0	gi|241104261|ref|NW_002544156.1| Ixodes scapularis strain Wikel colony 1108463052358, whole genome shotgun sequence	83.843	229	1.08e-49	gi|241263215|ref|XM_002405465.1| Ixodes scapularis transmembrane protein 86A, putative, mRNA	93.902	738	0
noHitAssembly_71723	NA	uncharacterized RNA	7.554	4.963	4.267	3.604	453.904	206.852	0.606028	0.243623	1.13379	0.107233	0.521162	1.0017e-144	0.384369	0.868805	2.70798e-142	36	24	38	21	4198	955	contig_66545	86.441	708	0	NA	NA	NA	NA	NA	NA	NA	NA
GXP_Contig_10963	NA	tr|V5HJJ8|V5HJJ8_IXORI Putative xaa-pro dipeptidase OS=Ixodes ricinus PE=2 SV=1	59.384	72.785	119.137	145.881	229.547	206.635	-0.293567	-0.29217	0.151705	0.010574	8.0845e-06	0.00385823	0.0870889	0.000178846	0.0263897	283	352	1061	850	2123	954	contig_158318	99.907	1070	0	NA	NA	NA	NA	gi|871213233|ref|XM_005091839.2| PREDICTED: Aplysia californica xaa-Pro dipeptidase-like (LOC101850138), mRNA	74.944	443	8.87e-43
GXP_Contig_2131	NA	tr|A0A131Y3N1|A0A131Y3N1_IXORI D-3-phosphoglycerate dehydrogenase OS=Ixodes ricinus PE=2 SV=1	98.413	116.001	453.303	385.47	258.849	206.202	-0.237216	0.233857	0.328052	0.00845214	1.99624e-10	1.22992e-10	0.0749521	8.92008e-09	3.21569e-09	469	561	4037	2246	2394	952	contig_160351	98.798	416	0	gi|240991859|ref|NW_002522847.1| Ixodes scapularis strain Wikel colony 1108462639624, whole genome shotgun sequence	91.88	665	0	gi|240991832|ref|XM_002404388.1| Ixodes scapularis D-3-phosphoglycerate dehydrogenase, putative, mRNA	94.572	1437	0
GXP_Contig_19405	NA	tr|V5HIQ2|V5HIQ2_IXORI Putative negative elongation factor d OS=Ixodes ricinus PE=2 SV=1	750.374	758.869	604.891	612.187	249.55	204.902	-0.016241	-0.0172972	0.284395	0.631725	0.570174	3.39821e-08	0.891495	0.874308	6.82707e-07	3576	3670	5387	3567	2308	946	contig_129394	99.784	462	0	NA	NA	NA	NA	gi|241998177|ref|XM_002433687.1| Ixodes scapularis negative elongation factor C/D, putative, mRNA	97.574	1731	0
noHitAssembly_17830	NA	tr|A0A131XWC6|A0A131XWC6_IXORI Putative serine proteinase inhibitor (Fragment) OS=Ixodes ricinus PE=2 SV=1	2.098	3.515	17.966	6.693	50.602	204.686	-0.74451	1.42454	-2.01615	0.187721	3.49827e-10	7.24732e-152	0.524291	1.51691e-08	2.1021e-149	10	17	160	39	468	945	contig_115849	96.842	95	3.63e-38	gi|241844941|ref|NW_002848988.1| Ixodes scapularis strain Wikel colony 1108462760076, whole genome shotgun sequence	94.737	95	1.31e-34	gi|33285888|gb|AY338243.1| Ixodes ricinus von Willebrand factor mRNA, partial cds	89.103	156	3.73e-45
GXP_Contig_21127	NA	tr|V5HI23|V5HI23_IXORI Putative zn finger (Fragment) OS=Ixodes ricinus PE=2 SV=1	171.436	221.664	273.195	259.497	176.134	204.469	-0.370704	0.0742132	-0.215209	2.71442e-08	0.107175	0.000130048	1.328e-06	0.375396	0.00141397	817	1072	2433	1512	1629	944	contig_123091	99.177	486	0	gi|240999695|ref|NW_002524489.1| Ixodes scapularis strain Wikel colony 1108462670820, whole genome shotgun sequence	94.262	244	8.67e-100	gi|241694262|ref|XM_002402150.1| Ixodes scapularis xpacxe2 protein, putative, mRNA	97.63	633	0
GXP_Contig_29654	NA	tr|A0A0K8RCP6|A0A0K8RCP6_IXORI Putative macrophage migration inhibitory factor OS=Ixodes ricinus PE=2 SV=1	12.59	10.752	193.92	153.433	231.818	204.253	0.227673	0.337853	0.182635	0.404339	3.5667e-09	0.000506744	0.775613	1.35326e-07	0.00468313	60	52	1727	894	2144	943	contig_76992	98.011	352	1.78e-173	NA	NA	NA	NA	gi|241564322|ref|XM_002401835.1| Ixodes scapularis D-dopachrome tautomerase, putative, mRNA	95.391	499	0
GXP_Contig_5136	NA	tr|A0A0K8R9G6|A0A0K8R9G6_IXORI Putative myosin regulatory light chain ef-hand protein superfamily OS=Ixodes ricinus PE=2 SV=1	153.6	160.872	174.27	188.616	197.11	203.819	-0.066735	-0.114128	-0.0482876	0.36886	0.0409091	0.377564	0.740418	0.209661	0.671688	732	778	1552	1099	1823	941	contig_39046	97.38	229	5.49e-105	gi|241754500|ref|NW_002783970.1| Ixodes scapularis strain Wikel colony 1108463048138, whole genome shotgun sequence	99.134	231	3.28e-114	gi|51011503|gb|AY674228.1| Ixodes pacificus clone IP_7_60_92_132_CLU myosin regulatory light chain mRNA, complete cds	98.476	525	0
GXP_Contig_33287	IscW_ISCW022108	tr|B7QCB3|B7QCB3_IXOSC Cytochrome B5, putative OS=Ixodes scapularis GN=IscW_ISCW022108 PE=3 SV=1	143.108	119.31	550.656	543.88	208.571	203.603	0.262389	0.017863	0.0347798	0.00127592	0.578192	0.519308	0.0176262	0.882027	0.781586	682	577	4904	3169	1929	940	contig_191436	98.232	622	0	gi|241828031|ref|NW_002874186.1| Ixodes scapularis strain Wikel colony 1108463041398, whole genome shotgun sequence	82.456	513	7.35e-117	gi|51011615|gb|AY674284.1| Ixodes pacificus clone IP_7_60_92_128_CLU cytochrome b5 mRNA, complete cds	99.506	405	0
noHitAssembly_66611	NA	gi|241574685|ref|XM_002403355.1| Ixodes scapularis conserved hypothetical protein, mRNA	0	0.207	8.983	10.126	8.001	203.603	#NAME?	-0.172795	-4.66943	nan	0.477814	0	nan	0.826476	0	0	1	80	59	74	940	contig_130414	89.404	151	3.63e-47	NA	NA	NA	NA	gi|241574685|ref|XM_002403355.1| Ixodes scapularis conserved hypothetical protein, mRNA	82.216	388	3.72e-84
GXP_Contig_12149	NA	tr|A0A147BSA6|A0A147BSA6_IXORI Putative epoxide hydrolase 1 OS=Ixodes ricinus PE=4 SV=1	42.807	55.623	174.831	140.389	307.396	202.953	-0.377835	0.316531	0.598953	0.00458887	1.35925e-07	2.50515e-34	0.0474989	4.19376e-06	2.10108e-32	204	269	1557	818	2843	937	contig_71874	96.163	443	0	gi|241015479|ref|NW_002527546.1| Ixodes scapularis strain Wikel colony 1108462731412, whole genome shotgun sequence	95.765	307	2.77e-137	NA	NA	NA	NA
GXP_Contig_32482	NA	tr|T1KBE7|T1KBE7_TETUR Uncharacterized protein OS=Tetranychus urticae PE=4 SV=1	120.446	94.91	232.547	214.532	204.354	200.57	0.343754	0.116329	0.0269646	0.000134892	0.0207225	0.620493	0.00273736	0.128792	0.804733	574	459	2071	1250	1890	926	contig_113936	98.88	1071	0	gi|240999695|ref|NW_002524489.1| Ixodes scapularis strain Wikel colony 1108462670820, whole genome shotgun sequence	94.69	339	3e-147	gi|240999682|ref|XM_002404726.1| Ixodes scapularis calmodulin, putative, mRNA	97.636	423	0
GXP_Contig_12599	NA	tr|V5H2Z4|V5H2Z4_IXORI Putative gamma-butyrobetaine2-oxoglutarate dioxygenase OS=Ixodes ricinus PE=2 SV=1	335.738	404.661	599.95	579.063	238.305	200.137	-0.269378	0.051122	0.251821	2.7752e-08	0.0986399	1.56272e-06	1.35038e-06	0.357314	2.51962e-05	1600	1957	5343	3374	2204	924	contig_130864	96.267	375	1.44e-171	gi|241013663|ref|NW_002527216.1| Ixodes scapularis strain Wikel colony 1108462724556, whole genome shotgun sequence	92.063	378	1.52e-143	gi|241679394|ref|XM_002412605.1| Ixodes scapularis hypothetical protein, mRNA	97.79	543	0
gi|241123024|ref|XM_002403722.1|	NA	gi|241123024|ref|XM_002403722.1| Ixodes scapularis conserved hypothetical protein, mRNA	44.275	23.366	338.658	177.632	259.605	198.621	0.922082	0.930938	0.3863	1.95131e-08	8.23924e-84	5.77009e-14	9.80673e-07	4.70503e-81	1.90817e-12	211	113	3016	1035	2401	917	NA	NA	NA	NA	gi|241741219|ref|NW_002816755.1| Ixodes scapularis strain Wikel colony 1108462910124, whole genome shotgun sequence	89.496	238	7.78e-79	gi|241123024|ref|XM_002403722.1| Ixodes scapularis conserved hypothetical protein, mRNA	100	255	2.13e-129
GXP_Contig_8912	NA	tr|A0A0K8R7J5|A0A0K8R7J5_IXORI Putative alkyl hydroperoxide reductase thiol specific antioxidant OS=Ixodes ricinus PE=2 SV=1	73.233	61.826	327.878	339.303	222.086	198.188	0.24428	-0.0494151	0.164249	0.0314013	0.229882	0.00213632	0.179033	0.580642	0.0161602	349	299	2920	1977	2054	915	contig_55871	99.047	1259	0	gi|241785832|ref|NW_002868301.1| Ixodes scapularis strain Wikel colony 1108462561872, whole genome shotgun sequence	94.948	1049	0	gi|67083702|gb|DQ066149.1| Ixodes scapularis isolate ISNU-L-ISN-123 mitochondrial truncated thioredoxin-dependent peroxide reductase precursor, mRNA, partial cds; nuclear gene for mitochondrial product	96.996	699	0
noHitAssembly_16356	Fer	tr|Q6WNW9|Q6WNW9_RHISA Ferritin OS=Rhipicephalus sanguineus GN=Fer PE=2 SV=1	0.21	0.827	2.246	2.06	59.576	198.188	-1.9775	0.124714	-1.73407	0.170181	0.807502	2.2754e-120	0.495267	0.937084	5.19331e-118	1	4	20	12	551	915	NA	NA	NA	NA	NA	NA	NA	NA	gi|114326465|ref|NM_010240.2| Mus musculus ferritin light polypeptide 1 (Ftl1), mRNA	99.583	480	0
GXP_Contig_16594	NA	tr|V5GLD3|V5GLD3_IXORI Putative serine protease OS=Ixodes ricinus PE=2 SV=1	43.856	31.223	1758.31	2083.53	227.493	197.971	0.490165	-0.244845	0.200533	0.00136442	3.71822e-46	0.00016303	0.0185635	8.69961e-44	0.00172149	209	151	15659	12140	2104	914	contig_147513	100	162	2.37e-79	gi|241036204|ref|NW_002531476.1| Ixodes scapularis strain Wikel colony 1108462807170, whole genome shotgun sequence	89.783	323	4.93e-113	gi|241563614|ref|XM_002401622.1| Ixodes scapularis hypothetical protein, mRNA	86.364	264	1.57e-73
noHitAssembly_53451	NA	uncharacterized RNA	5.875	28.742	4.828	17.334	22.057	197.755	-2.2905	-1.84411	-3.16441	7.52008e-19	1.17576e-13	1.5832e-241	1.04006e-16	6.94979e-12	6.78219e-239	28	139	43	101	204	913	NA	NA	NA	NA	gi|241736993|ref|NW_002776496.1| Ixodes scapularis strain Wikel colony 1108462904486, whole genome shotgun sequence	83.582	268	3.03e-58	NA	NA	NA	NA
GXP_Contig_17428	NA	tr|V5ICL5|V5ICL5_IXORI Uncharacterized protein OS=Ixodes ricinus PE=2 SV=1	910.059	487.578	437.695	400.745	130.181	197.321	0.900327	0.127241	-0.600026	1.54876e-137	0.000530803	1.0832e-22	2.06266e-134	0.00718513	5.72328e-21	4337	2358	3898	2335	1204	911	contig_150185	95.806	310	7.94e-139	gi|240994232|ref|NW_002523390.1| Ixodes scapularis strain Wikel colony 1108462650064, whole genome shotgun sequence	95.588	136	1.17e-54	gi|241573426|ref|XM_002402950.1| Ixodes scapularis KUN-4, putative, mRNA	96.047	506	0
GXP_Contig_10225	IscW_ISCW019526	tr|B7PVS1|B7PVS1_IXOSC Cytochrome C oxidase polypeptide Vb (Fragment) OS=Ixodes scapularis GN=IscW_ISCW019526 PE=4 SV=1	291.252	247.718	1002.05	932.44	237.873	196.455	0.233569	0.103873	0.275993	3.92988e-05	1.72302e-05	1.62968e-07	0.000942725	0.000354192	2.99725e-06	1388	1198	8924	5433	2200	907	contig_121429	100	107	3.87e-49	NA	NA	NA	NA	gi|241632446|ref|XM_002408553.1| Ixodes scapularis cytochrome C oxidase polypeptide Vb, mRNA	97.333	375	5.84e-179
GXP_Contig_8787	NA	tr|A0A131YAH7|A0A131YAH7_IXORI Proteasome subunit beta type (Fragment) OS=Ixodes ricinus PE=2 SV=1	75.751	66.995	290.824	323.685	238.413	195.805	0.177212	-0.154444	0.284045	0.108228	0.000319119	7.09619e-08	0.387395	0.00467467	1.36932e-06	361	324	2590	1886	2205	904	contig_160242	100	206	4.69e-104	NA	NA	NA	NA	gi|241242108|ref|XM_002401866.1| Ixodes scapularis 20S proteasome, regulatory subunit beta, putative, mRNA	96.529	461	0
GXP_Contig_1535	NA	tr|A0A131Y2V0|A0A131Y2V0_IXORI Putative glutathione s-transferase (Fragment) OS=Ixodes ricinus PE=2 SV=1	33.574	21.298	80.285	72.254	282.203	195.589	0.656626	0.152053	0.528908	0.000265843	0.0775105	1.27153e-25	0.00490228	0.310558	7.59778e-24	160	103	715	421	2610	903	contig_51930	100	209	1.02e-105	gi|241738673|ref|NW_002815666.1| Ixodes scapularis strain Wikel colony 1108462889652, whole genome shotgun sequence	89.474	209	3.03e-68	gi|241241629|ref|XM_002401812.1| Ixodes scapularis glutathione S-transferase, putative, mRNA	96.66	479	0
GXP_Contig_25266	NA	tr|A0A0K8RC39|A0A0K8RC39_IXORI Uncharacterized protein OS=Ixodes ricinus PE=2 SV=1	48.682	64.928	128.344	148.284	211.382	195.155	-0.415452	-0.208347	0.115232	0.000821619	0.00113199	0.0340468	0.0123257	0.013729	0.143381	232	314	1143	864	1955	901	contig_167424	99.803	507	0	gi|240977298|ref|NW_002516523.1| Ixodes scapularis strain Wikel colony 1108456318368, whole genome shotgun sequence	92.593	513	0	gi|240977290|ref|XM_002402626.1| Ixodes scapularis membrane protein, putative, mRNA	96.501	1286	0
GXP_Contig_31182	IscW_ISCW004058	tr|Q4PMC4|Q4PMC4_IXOSC Ribosomal protein L12 OS=Ixodes scapularis GN=IscW_ISCW004058 PE=2 SV=1	910.059	894.514	600.624	599.315	230.196	194.939	0.024856	0.00314764	0.23984	0.422456	0.9183	6.62608e-06	0.77951	0.962644	9.6548e-05	4337	4326	5349	3492	2129	900	contig_132207	98.93	187	6.37e-90	NA	NA	NA	NA	gi|67083810|gb|DQ066203.1| Ixodes scapularis isolate ISUFL56 ribosomal protein L12 mRNA, complete cds	98.594	498	0
noHitAssembly_80124	NA	uncharacterized RNA	16.577	11.373	141.594	122.026	267.282	194.722	0.54357	0.214572	0.456947	0.0305219	0.00106485	5.20173e-19	0.174697	0.0129848	2.3324e-17	79	55	1261	711	2472	899	contig_166899	99.776	447	0	NA	NA	NA	NA	NA	NA	NA	NA
GXP_Contig_32480	NA	tr|T1KBE7|T1KBE7_TETUR Uncharacterized protein OS=Tetranychus urticae PE=4 SV=1	112.052	99.253	227.045	229.635	202.949	194.072	0.174986	-0.0163643	0.0645252	0.0536014	0.742183	0.24076	0.243335	0.994418	0.493884	534	480	2022	1338	1877	896	contig_113936	98.88	1071	0	gi|240999695|ref|NW_002524489.1| Ixodes scapularis strain Wikel colony 1108462670820, whole genome shotgun sequence	94.69	339	3e-147	gi|240999682|ref|XM_002404726.1| Ixodes scapularis calmodulin, putative, mRNA	97.636	423	0
GXP_Contig_2353	NA	tr|V5IFI4|V5IFI4_IXORI Putative syntenin-1 OS=Ixodes ricinus PE=2 SV=1	190.951	150.74	217.276	149.142	262.849	193.856	0.34114	0.542842	0.439249	1.8213e-06	3.34734e-22	1.62781e-17	6.16106e-05	3.20393e-20	6.75505e-16	910	729	1935	869	2431	895	contig_196351	99.523	419	0	gi|241821620|ref|NW_002873289.1| Ixodes scapularis strain Wikel colony 1108462966700, whole genome shotgun sequence	81.768	181	3.56e-31	gi|242001439|ref|XM_002435318.1| Ixodes scapularis syntenin, putative, mRNA	94.875	839	0
noHitAssembly_77326	NA	uncharacterized RNA	114.361	408.59	23.917	95.424	84.229	193.856	-1.83706	-1.99632	-1.2026	5.06353e-185	2.99869e-75	6.52176e-69	1.07106e-181	1.42298e-72	9.92341e-67	545	1976	213	556	779	895	NA	NA	NA	NA	gi|241728431|ref|NW_002811172.1| Ixodes scapularis strain Wikel colony 1108462803834, whole genome shotgun sequence	88.148	135	4.37e-37	NA	NA	NA	NA
GXP_Contig_20283	NA	uncharacterized RNA	261.875	269.429	163.49	174.2	199.921	193.639	-0.0410268	-0.0915422	0.0460605	0.472648	0.113651	0.404367	0.838437	0.388391	0.693538	1248	1303	1456	1015	1849	894	contig_9096	100	244	2.76e-125	gi|241852238|ref|NW_002855635.1| Ixodes scapularis strain Wikel colony 1108462888542, whole genome shotgun sequence	86.179	246	3.92e-66	NA	NA	NA	NA
GXP_Contig_26013	NA	tr|A0A131Y502|A0A131Y502_IXORI Putative zinc carboxypeptidase OS=Ixodes ricinus PE=2 SV=1	178.57	131.51	814.306	754.636	73.632	193.639	0.441317	0.10979	-1.39496	4.42363e-09	4.30033e-05	3.68929e-86	2.41747e-07	0.000811236	6.67067e-84	851	636	7252	4397	681	894	contig_67143	97.362	417	0	gi|241033235|ref|NW_002530856.1| Ixodes scapularis strain Wikel colony 1108462796180, whole genome shotgun sequence	90.625	416	1.79e-155	gi|241033231|ref|XM_002406553.1| Ixodes scapularis carboxypeptidase A2 precursor, putative, mRNA	97.085	343	5.33e-161
GXP_Contig_18550	IscW_ISCW000036	tr|B7P7A2|B7P7A2_IXOSC Syntaxin, putative OS=Ixodes scapularis GN=IscW_ISCW000036 PE=3 SV=1	168.918	160.872	142.717	148.627	225.546	192.123	0.0704098	-0.058539	0.231391	0.331585	0.347265	1.64085e-05	0.683724	0.682377	0.000219344	805	778	1271	866	2086	887	contig_79075	98.028	1065	0	gi|241103331|ref|NW_002543960.1| Ixodes scapularis strain Wikel colony 1108463048582, whole genome shotgun sequence	97.001	1067	0	gi|241103327|ref|XM_002409861.1| Ixodes scapularis syntaxin, putative, mRNA	97.036	1788	0
GXP_Contig_10785	NA	tr|A0A131XQN2|A0A131XQN2_IXORI Putative conserved plasma membrane protein OS=Ixodes ricinus PE=2 SV=1	134.505	186.719	168.992	143.822	251.064	191.69	-0.473209	0.232671	0.38928	1.57483e-10	0.00011115	9.94526e-14	1.03907e-08	0.00186497	3.2503e-12	641	903	1505	838	2322	885	contig_112668	95.814	430	0	NA	NA	NA	NA	gi|241631830|ref|XM_002410247.1| Ixodes scapularis conserved hypothetical protein, mRNA	93.099	3043	0
GXP_Contig_30720	NA	tr|A0A090XAU9|A0A090XAU9_IXORI Putative tick transposon (Fragment) OS=Ixodes ricinus PE=2 SV=1	5.036	2.688	2.133	1.888	50.494	191.69	0.905745	0.176025	-1.92459	0.06208	0.739528	5.10785e-134	0.272136	0.991808	1.31693e-131	24	13	19	11	467	885	contig_53584	89.169	397	2.05e-135	gi|241810636|ref|NW_002831674.1| Ixodes scapularis strain Wikel colony 1108414936453, whole genome shotgun sequence	89.242	409	3.45e-140	NA	NA	NA	NA
GXP_Contig_4381	NA	tr|A0A0K8RCM1|A0A0K8RCM1_IXORI Putative sorting nexin snx6/tfaf2 OS=Ixodes ricinus PE=2 SV=1	69.036	74.853	281.728	323.685	180.675	191.473	-0.116711	-0.200288	-0.0837441	0.287913	3.64632e-06	0.140464	0.686816	8.65762e-05	0.371541	329	362	2509	1886	1671	884	contig_181740	100	269	1.01e-138	gi|240976680|ref|NW_002515969.1| Ixodes scapularis strain Wikel colony 1108455244954, whole genome shotgun sequence	97.398	269	8.02e-127	gi|240976676|ref|XM_002402426.1| Ixodes scapularis sorting nexin, putative, mRNA	97.895	1045	0
GXP_Contig_13194	NA	tr|A0A147BJD6|A0A147BJD6_IXORI Uncharacterized protein (Fragment) OS=Ixodes ricinus PE=4 SV=1	784.367	795.675	383.124	366.763	236.034	190.39	-0.0206504	0.0629633	0.310037	0.532921	0.104824	5.67332e-09	0.901633	0.371449	1.24487e-07	3738	3848	3412	2137	2183	879	contig_37909	91.156	441	4.62e-169	gi|241836852|ref|NW_002841637.1| Ixodes scapularis strain Wikel colony 1108462615376, whole genome shotgun sequence	88.02	409	8.19e-134	gi|908660426|emb|LN871598.1| Babesia microti strain RI chromosome III, complete sequence	97.222	252	1.95e-115
GXP_Contig_31183	IscW_ISCW004058	tr|Q4PMC4|Q4PMC4_IXOSC Ribosomal protein L12 OS=Ixodes scapularis GN=IscW_ISCW004058 PE=2 SV=1	885.298	868.874	583.893	583.869	228.79	190.174	0.0270162	5.93009e-05	0.266704	0.389989	0.998462	6.6424e-07	0.765314	0.99861	1.13124e-05	4219	4202	5200	3402	2116	878	contig_132207	98.93	187	6.37e-90	NA	NA	NA	NA	gi|67083810|gb|DQ066203.1| Ixodes scapularis isolate ISUFL56 ribosomal protein L12 mRNA, complete cds	98.594	498	0
GXP_Contig_2976	NA	tr|A0A147BG00|A0A147BG00_IXORI Putative ileal sodium/bile acid cotransporter (Fragment) OS=Ixodes ricinus PE=4 SV=1	145.836	138.747	68.832	29.176	133.533	189.957	0.0718903	1.2383	-0.508477	0.357107	2.82377e-28	1.21231e-16	0.722026	3.4346e-26	4.77464e-15	695	671	613	170	1235	877	contig_106260	99.145	351	4.01e-179	NA	NA	NA	NA	gi|241174251|ref|XM_002410948.1| Ixodes scapularis sodium-bile acid cotransporter, putative, mRNA	96.784	684	0
gi|241111166|ref|XM_002399183.1|	NA	gi|241111166|ref|XM_002399183.1| Ixodes scapularis 60S ribosomal protein L10, putative, mRNA	607.056	1222.05	251.411	385.47	160.24	188.008	-1.0094	-0.616571	-0.23056	2.70935e-222	1.77862e-47	8.84296e-05	7.49427e-219	4.40627e-45	0.00100832	2893	5910	2239	2246	1482	868	contig_17441	97.189	249	2.3e-116	gi|241111200|ref|NW_002545470.1| Ixodes scapularis strain Wikel colony 1108376242484, whole genome shotgun sequence	99.744	391	0	gi|241111166|ref|XM_002399183.1| Ixodes scapularis 60S ribosomal protein L10, putative, mRNA	100	746	0
GXP_Contig_15152	NA	tr|A0A131XW16|A0A131XW16_IXORI Putative golgin subfamily protein OS=Ixodes ricinus PE=2 SV=1	28.538	24.606	17.966	22.826	261.011	187.574	0.213874	-0.345409	0.476651	0.237141	0.038659	5.643e-20	0.612994	0.199923	2.68139e-18	136	119	160	133	2414	866	contig_126348	99.385	813	0	gi|241847949|ref|NW_002851766.1| Ixodes scapularis strain Wikel colony 1108462814108, whole genome shotgun sequence	93.836	146	4.41e-55	gi|241156602|ref|XM_002407785.1| Ixodes scapularis hypothetical protein, mRNA	89.226	1318	0
gi|241646416|ref|XM_002411057.1|	NA	gi|241646416|ref|XM_002411057.1| Ixodes scapularis Misexpression suppressor of KSR, putative, mRNA	259.777	322.571	285.209	293.136	206.409	187.574	-0.312343	-0.0395506	0.138046	1.14423e-08	0.370947	0.012451	5.90319e-07	0.691871	0.0671897	1238	1560	2540	1708	1909	866	contig_11349	94.903	2374	0	NA	NA	NA	NA	gi|241646416|ref|XM_002411057.1| Ixodes scapularis Misexpression suppressor of KSR, putative, mRNA	100	3483	0
GXP_Contig_19702	NA	tr|V5HHS0|V5HHS0_IXORI Putative cold shock domain-containing protein e1 (Fragment) OS=Ixodes ricinus PE=2 SV=1	681.128	677.812	231.985	229.463	206.409	187.358	0.00704076	0.01577	0.139708	0.843728	0.749933	0.0114537	1	0.98679	0.0636074	3246	3278	2066	1337	1909	865	contig_76012	99.098	2994	0	gi|241834053|ref|NW_002839169.1| Ixodes scapularis strain Wikel colony 1108462568262, whole genome shotgun sequence	90.364	550	0	gi|241623489|ref|XM_002409082.1| Ixodes scapularis conserved hypothetical protein, mRNA	96.813	659	0
GXP_Contig_33067	NA	tr|Q4PM09|Q4PM09_IXOSC Ribosomal protein L26 OS=Ixodes scapularis PE=2 SV=1	581.036	600.065	278.248	308.067	220.789	187.141	-0.0464912	-0.146873	0.238543	0.224917	0.000826946	1.13659e-05	0.592295	0.0104194	0.000158005	2769	2902	2478	1795	2042	864	contig_213831	99.686	955	0	gi|240995625|ref|NW_002523690.1| Ixodes scapularis strain Wikel colony 1108462655704, whole genome shotgun sequence	96.059	203	1.41e-88	gi|241122296|ref|XM_002403472.1| Ixodes scapularis ribosomal protein L26, putative, mRNA	97.714	350	4.88e-168
gi|442763278|gb|GADI01000010.1|	NA	gi|442763278|gb|GADI01000010.1| TSA: Ixodes ricinus Ir2-15062 mRNA sequence	127.58	91.809	857.874	727.691	329.778	186.925	0.474695	0.23744	0.819036	1.13438e-07	6.58003e-19	2.69881e-62	4.87931e-06	5.39403e-17	3.83411e-60	608	444	7640	4240	3050	863	contig_23056	98.305	177	5.01e-83	NA	NA	NA	NA	gi|33439101|gb|AY271305.1| Ixodes scapularis calreticulin mRNA, complete cds	94.444	198	2.48e-78
GXP_Contig_12099	NA	tr|V5HHJ9|V5HHJ9_IXORI Glutamine synthetase OS=Ixodes ricinus PE=2 SV=1	237.534	158.184	1210.46	1117.8	235.278	185.842	0.58653	0.114895	0.34029	1.77724e-18	1.83133e-07	2.13996e-10	2.38462e-16	5.47482e-06	5.41701e-09	1132	765	10780	6513	2176	858	contig_36867	99.734	2256	0	NA	NA	NA	NA	gi|242001587|ref|XM_002435392.1| Ixodes scapularis glutamine synthetase, putative, mRNA	90.435	1746	0
GXP_Contig_19554	IscW_ISCW021350	tr|B7Q573|B7Q573_IXOSC DNA replication factor/protein phosphatase inhibitor SET/SPR-2, putative OS=Ixodes scapularis GN=IscW_ISCW021350 PE=3 SV=1	478.846	632.735	411.308	505.608	198.84	185.842	-0.40204	-0.2978	0.0975314	3.96541e-24	2.63784e-17	0.0809347	8.19495e-22	1.97498e-15	0.267271	2282	3060	3663	2946	1839	858	contig_154985	100	347	0	gi|241715933|ref|NW_002766500.1| Ixodes scapularis strain Wikel colony 1108462711228, whole genome shotgun sequence	85.549	173	3.12e-42	gi|241687506|ref|XM_002411657.1| Ixodes scapularis DNA replication factor/protein phosphatase inhibitor SET/SPR-2, putative, mRNA	98.767	811	0
GXP_Contig_19091	NA	tr|A0A131Y7J5|A0A131Y7J5_IXORI Putative positive regulation of transcription (Fragment) OS=Ixodes ricinus PE=2 SV=1	181.298	179.068	240.744	278.719	198.515	185.192	0.0178555	-0.211312	0.100226	0.796845	6.0452e-06	0.0732512	0.974916	0.000137247	0.248287	864	866	2144	1624	1836	855	contig_159863	99.252	802	0	gi|241748122|ref|NW_002781089.1| Ixodes scapularis strain Wikel colony 1108462993254, whole genome shotgun sequence	97.071	1400	0	gi|241748117|ref|XM_002405643.1| Ixodes scapularis zinc finger protein, putative, mRNA	97.005	1369	0
GXP_Contig_15785	IscW_ISCW020731	tr|B7Q3M7|B7Q3M7_IXOSC Arylsulfatase B, putative (Fragment) OS=Ixodes scapularis GN=IscW_ISCW020731 PE=4 SV=1	2.308	9.098	1.347	1.373	228.79	184.542	-1.97891	-0.0275818	0.310075	5.38577e-06	0.966457	9.65716e-09	0.000163778	0.995897	2.06373e-07	11	44	12	8	2116	852	contig_65069	98.066	362	8.14e-179	gi|241830089|ref|NW_002835563.1| Ixodes scapularis strain Wikel colony 1108454207848, whole genome shotgun sequence	83.077	130	1.32e-24	NA	NA	NA	NA
noHitAssembly_69258	NA	uncharacterized RNA	13.639	10.959	53.561	34.84	124.667	184.109	0.315622	0.620438	-0.562481	0.235921	5.80617e-08	4.0598e-19	0.6103	1.89924e-06	1.83515e-17	65	53	477	203	1153	850	NA	NA	NA	NA	NA	NA	NA	NA	NA	NA	NA	NA
GXP_Contig_22040	NA	tr|V5H3J1|V5H3J1_IXORI Putative secreted protein OS=Ixodes ricinus PE=2 SV=1	245.089	215.047	318.559	337.587	229.655	183.242	0.188654	-0.0836988	0.325718	0.00214051	0.0437377	1.73307e-09	0.0263778	0.218377	4.06893e-08	1168	1040	2837	1967	2124	846	contig_29267	99.77	1738	0	gi|240961865|ref|NW_002508551.1| Ixodes scapularis strain Wikel colony 1108391252534, whole genome shotgun sequence	96.581	234	4.27e-105	gi|242002429|ref|XM_002435813.1| Ixodes scapularis hypothetical protein, mRNA	97.923	674	0
GXP_Contig_10998	NA	tr|V5GIZ7|V5GIZ7_IXORI Putative alpha-d-galactosidase melibiase OS=Ixodes ricinus PE=2 SV=1	40.289	60.585	39.301	34.668	224.357	182.16	-0.588575	0.180961	0.30059	8.86513e-06	0.14366	3.46512e-08	0.000253403	0.456104	6.95146e-07	192	293	350	202	2075	841	contig_128978	98.246	57	1.63e-19	NA	NA	NA	NA	gi|241176421|ref|XM_002399531.1| Ixodes scapularis alpha-D-galactosidase, putative, mRNA	90.51	980	0
GXP_Contig_2913	NA	tr|A0A0K8R4R6|A0A0K8R4R6_IXORI Isocitrate dehydrogenase [NADP] OS=Ixodes ricinus PE=2 SV=1	8.813	9.718	10.218	11.327	232.034	181.943	-0.141026	-0.148653	0.35085	0.644862	0.51655	8.53635e-11	0.886787	0.869419	2.26161e-09	42	47	91	66	2146	840	contig_37949	92.284	648	0	gi|241737350|ref|NW_002815200.1| Ixodes scapularis strain Wikel colony 1108462881192, whole genome shotgun sequence	88.833	797	0	gi|241998641|ref|XM_002433919.1| Ixodes scapularis NADP-dependent isocitrate dehydrogenase, putative, mRNA	97.756	1426	0
GXP_Contig_10531	IscW_ISCW018655	tr|B7PL49|B7PL49_IXOSC Bax-mediated apoptosis inhibitor TEGT/BI-1, putative OS=Ixodes scapularis GN=IscW_ISCW018655 PE=3 SV=1	69.666	78.161	102.743	112.071	193.001	181.51	-0.165994	-0.125373	0.0885593	0.125638	0.0840236	0.117874	0.431049	0.331917	0.327729	332	378	915	653	1785	838	contig_212702	99.283	279	1.84e-140	gi|241220295|ref|NW_002631014.1| Ixodes scapularis strain Wikel colony 1108414287109, whole genome shotgun sequence	97.129	209	1.19e-94	gi|241999707|ref|XM_002434452.1| Ixodes scapularis Bax-mediated apoptosis inhibitor TEGT/BI-1, putative, mRNA	98.363	611	0
GXP_Contig_14944	NA	tr|V5HTY2|V5HTY2_IXORI Putative sulfotransferase domain protein (Fragment) OS=Ixodes ricinus PE=2 SV=1	202.911	309.958	113.41	111.9	148.454	181.51	-0.611226	0.0193378	-0.290033	2.5796e-25	0.784764	1.62001e-06	5.55448e-23	0.918447	2.59845e-05	967	1499	1010	652	1373	838	contig_60756	99.425	522	0	gi|241724757|ref|NW_002770780.1| Ixodes scapularis strain Wikel colony 1108462793960, whole genome shotgun sequence	97.279	441	0	gi|241625536|ref|XM_002409463.1| Ixodes scapularis sulfotransferase, putative, mRNA	98.925	186	3.29e-87
GXP_Contig_25997	NA	tr|A0A0K8RH34|A0A0K8RH34_IXORI Putative mucin OS=Ixodes ricinus PE=2 SV=1	307.41	188.993	68.607	19.909	121.964	181.51	0.701831	1.78494	-0.573594	1.23125e-31	3.10298e-47	1.71838e-19	3.43213e-29	7.63106e-45	7.9219e-18	1465	914	611	116	1128	838	NA	NA	NA	NA	gi|240987427|ref|NW_002521973.1| Ixodes scapularis strain Wikel colony 1108462624004, whole genome shotgun sequence	91.631	466	1.83e-179	gi|67083914|gb|DQ066255.1| Ixodes scapularis isolate ISN-L-177 salivary protein mRNA, complete cds	97.312	372	4.26e-176
GXP_Contig_9799	NA	tr|A0A131Y5T9|A0A131Y5T9_IXORI Putative secreted protein (Fragment) OS=Ixodes ricinus PE=2 SV=1	46.793	51.694	10.33	7.723	215.599	181.293	-0.143704	0.419607	0.250027	0.279149	0.0952448	5.69735e-06	0.672062	0.347726	8.39823e-05	223	250	92	45	1994	837	contig_45079	97.475	198	7.67e-91	gi|241713318|ref|NW_002804592.1| Ixodes scapularis strain Wikel colony 1108462677428, whole genome shotgun sequence	91.282	195	1.72e-69	NA	NA	NA	NA
GXP_Contig_20439	NA	tr|V5H571|V5H571_IXORI Putative cytochrome OS=Ixodes ricinus PE=2 SV=1	23.921	13.234	4.379	3.947	156.78	181.293	0.854029	0.149845	-0.209582	0.000109313	0.684562	0.000444417	0.00226037	0.946498	0.00419626	114	64	39	23	1450	837	contig_18494	96.911	259	6.34e-120	gi|241739109|ref|NW_002777314.1| Ixodes scapularis strain Wikel colony 1108462920876, whole genome shotgun sequence	93.75	192	8.82e-76	gi|241148623|ref|XM_002405798.1| Ixodes scapularis cytochrome P450, putative, mRNA	94.529	786	0
GXP_Contig_26296	NA	tr|V5I1C9|V5I1C9_IXORI Putative conserved secreted protein OS=Ixodes ricinus PE=2 SV=1	1210.54	1275.19	39.188	27.975	252.902	181.077	-0.0750556	0.486274	0.481975	0.00447058	0.000197408	9.03547e-20	0.0464081	0.00309065	4.21428e-18	5769	6167	349	163	2339	836	contig_8027	100	392	0	NA	NA	NA	NA	gi|29649847|gb|AY234850.1| Ixodes scapularis Is6 mRNA, complete cds	95.214	397	4.08e-176
GXP_Contig_20845	IscW_ISCW017456	tr|B7PAR6|B7PAR6_IXOSC Heat shock protein, putative OS=Ixodes scapularis GN=IscW_ISCW017456 PE=3 SV=1	748.066	470.623	1560.68	1912.76	212.896	181.077	0.668594	-0.293484	0.233546	1.56235e-68	2.55075e-59	2.40342e-05	9.06139e-66	9.24086e-57	0.000310549	3565	2276	13899	11145	1969	836	contig_33268	100	638	0	NA	NA	NA	NA	gi|241153674|ref|XM_002407088.1| Ixodes scapularis heat shock protein, putative, mRNA	96.084	1762	0
GXP_Contig_5046	NA	tr|A0A131Y9N9|A0A131Y9N9_IXORI Putative secreted protein OS=Ixodes ricinus PE=2 SV=1	315.384	243.996	919.295	949.774	226.195	180.21	0.370252	-0.0470564	0.327888	3.50975e-11	0.0555755	1.82009e-09	2.46981e-09	0.254409	4.25172e-08	1503	1180	8187	5534	2092	832	contig_100395	98.786	412	0	gi|241713280|ref|NW_002765221.1| Ixodes scapularis strain Wikel colony 1108462687708, whole genome shotgun sequence	95.506	178	6.66e-75	gi|241713264|ref|XM_002412040.1| Ixodes scapularis hypothetical protein, mRNA	97.241	145	5.67e-61
GXP_Contig_7416	IscW_ISCW005531	tr|B7PQF4|B7PQF4_IXOSC Sulfotransferase, putative OS=Ixodes scapularis GN=IscW_ISCW005531 PE=4 SV=1	163.462	147.225	46.15	19.565	392.598	179.56	0.150933	1.23806	1.12859	0.0434785	1.75012e-19	1.56005e-124	0.21897	1.47045e-17	3.71278e-122	779	712	411	114	3631	829	NA	NA	NA	NA	NA	NA	NA	NA	gi|242002705|ref|XM_002435951.1| Ixodes scapularis sulfotransferase, putative, mRNA	95.683	695	0
GXP_Contig_30725	NA	tr|A0A131Y3R6|A0A131Y3R6_IXORI Uncharacterized protein (Fragment) OS=Ixodes ricinus PE=2 SV=1	2.728	3.515	4.155	7.723	58.928	179.56	-0.365681	-0.894313	-1.60744	0.489348	0.00462708	2.79362e-98	0.860085	0.0428049	5.36472e-96	13	17	37	45	545	829	contig_51791	88.644	317	1.02e-104	gi|241714955|ref|NW_002766012.1| Ixodes scapularis strain Wikel colony 1108462702376, whole genome shotgun sequence	85.127	316	1.77e-84	gi|295685759|gb|GU319071.1| Ixodes scapularis clone 01_P04_T3 tandem repeat region	87.383	214	1.99e-59
GXP_Contig_2134	NA	tr|A0A131YCB1|A0A131YCB1_IXORI Putative glutathione s-transferase (Fragment) OS=Ixodes ricinus PE=2 SV=1	7.134	7.857	10.555	11.671	598.466	179.127	-0.139267	-0.145002	1.74029	0.68235	0.52065	0	0.904092	0.868146	0	34	38	94	68	5535	827	contig_64667	99.273	275	4.3e-139	NA	NA	NA	NA	gi|242001407|ref|XM_002435302.1| Ixodes scapularis glutathione S-transferase, putative, mRNA	98.496	266	2.85e-128
GXP_Contig_31298	IscW_ISCW017654	tr|B7PJP0|B7PJP0_IXOSC Gamma-aminobutyric acid receptor associated protein, putative OS=Ixodes scapularis GN=IscW_ISCW017654 PE=3 SV=1	159.895	184.444	122.954	129.405	199.597	179.127	-0.206058	-0.0737747	0.156107	0.00372924	0.270345	0.00559821	0.0400896	0.652703	0.0359673	762	892	1095	754	1846	827	contig_144281	100	199	8.54e-100	gi|241785817|ref|NW_002828523.1| Ixodes scapularis strain Wikel colony 1108391257380, whole genome shotgun sequence	90.928	474	2.79e-176	gi|241333887|ref|XM_002408326.1| Ixodes scapularis gamma-aminobutyric acid receptor associated protein, putative, mRNA	94.476	1412	0
GXP_Contig_7256	NA	tr|A0A0K8RQL8|A0A0K8RQL8_IXORI Putative translocon-associated complex trap gamma subunit (Fragment) OS=Ixodes ricinus PE=2 SV=1	630.348	684.636	598.041	669.167	201.002	178.477	-0.119189	-0.162122	0.171472	0.00103144	5.7658e-08	0.00232113	0.0148656	1.88786e-06	0.0172859	3004	3311	5326	3899	1859	824	contig_98241	100	134	3.94e-64	NA	NA	NA	NA	gi|241647551|ref|XM_002411116.1| Ixodes scapularis translocon-associated protein, gamma subunit, putative, mRNA	97.883	614	0
GXP_Contig_2736	NA	tr|V5IJW3|V5IJW3_IXORI Putative serin proteinase 2 (Fragment) OS=Ixodes ricinus PE=2 SV=1	7.134	7.237	135.531	144.508	111.043	177.828	-0.0206806	-0.0925265	-0.679364	0.952648	0.14531	2.65263e-25	1	0.460475	1.55828e-23	34	35	1207	842	1027	821	contig_132662	96.791	374	8.46e-177	gi|241859987|ref|NW_002862452.1| Ixodes scapularis strain Wikel colony 1108463017898, whole genome shotgun sequence	97.326	187	7.54e-85	NA	NA	NA	NA
GXP_Contig_29656	NA	tr|A0A131XUZ0|A0A131XUZ0_IXORI Putative sulfotransferase OS=Ixodes ricinus PE=2 SV=1	14.479	10.132	9.32	9.954	251.28	177.611	0.515043	-0.0949464	0.500575	0.0542501	0.694877	5.97616e-21	0.24586	0.948806	2.94524e-19	69	49	83	58	2324	820	contig_117159	99.136	1042	0	NA	NA	NA	NA	gi|241708926|ref|XM_002413314.1| Ixodes scapularis sulfotransferase, putative, mRNA	97.107	795	0
GXP_Contig_595	NA	tr|V5HFA9|V5HFA9_IXORI Putative sulfotransferase OS=Ixodes ricinus PE=2 SV=1	342.662	219.183	244.337	117.735	363.945	176.961	0.64465	1.05333	1.04029	2.03836e-30	2.07896e-74	1.67433e-101	5.2732e-28	9.46545e-72	3.28321e-99	1633	1060	2176	686	3366	817	contig_60756	99.699	997	0	gi|241724757|ref|NW_002770780.1| Ixodes scapularis strain Wikel colony 1108462793960, whole genome shotgun sequence	92.031	1305	0	gi|241625536|ref|XM_002409463.1| Ixodes scapularis sulfotransferase, putative, mRNA	98.966	387	0
GXP_Contig_27693	NA	tr|V5HX08|V5HX08_IXORI Uncharacterized protein (Fragment) OS=Ixodes ricinus PE=2 SV=1	76.8	67.202	93.872	86.499	193.434	176.311	0.192602	0.118011	0.133719	0.079575	0.136158	0.0190164	0.330496	0.437398	0.0936856	366	325	836	504	1789	814	contig_61215	100	262	4.3e-135	gi|241810891|ref|NW_002831797.1| Ixodes scapularis strain Wikel colony 1108415080421, whole genome shotgun sequence	88.983	118	1.81e-31	gi|241633678|ref|XM_002408655.1| Ixodes scapularis hypothetical protein, mRNA	95.274	529	0
GXP_Contig_16086	NA	tr|V5H596|V5H596_IXORI Putative conserved plasma membrane protein OS=Ixodes ricinus PE=2 SV=1	52.039	47.145	76.692	81.694	145.751	174.795	0.142488	-0.091154	-0.262158	0.281459	0.280706	1.9146e-05	0.675409	0.662526	0.00025171	248	228	683	476	1348	807	contig_85870	91.935	124	2.06e-41	gi|241723220|ref|NW_002770014.1| Ixodes scapularis strain Wikel colony 1108462778968, whole genome shotgun sequence	87.946	224	1.21e-65	gi|241582864|ref|XM_002403779.1| Ixodes scapularis hypothetical protein, mRNA	97.222	144	4.73e-60
GXP_Contig_19440	MT-CYB	sp|O99828|CYB_RHISA Cytochrome b OS=Rhipicephalus sanguineus GN=MT-CYB PE=3 SV=1	630.977	410.037	681.246	869.453	251.496	174.145	0.621833	-0.351932	0.530246	2.75866e-51	1.34778e-38	4.153e-23	1.27178e-48	2.52274e-36	2.24544e-21	3007	1983	6067	5066	2326	804	contig_34982	97.718	482	0	gi|241758394|ref|NW_002824991.1| Ixodes scapularis strain Wikel colony 1108463068970, whole genome shotgun sequence	90.369	488	9.66e-180	gi|241779985|ref|XM_002400032.1| Ixodes scapularis sodium/solute symporter, putative, mRNA	85.894	397	5.33e-113
GXP_Contig_975	NA	tr|Q4PMB6|Q4PMB6_IXOSC 60S ribosomal protein L7a OS=Ixodes scapularis PE=2 SV=1	201.233	233.244	232.996	225.687	218.518	173.929	-0.212973	0.0459819	0.329254	0.000760449	0.354276	2.96643e-09	0.011656	0.676965	6.75944e-08	959	1128	2075	1315	2021	803	contig_185819	95.821	335	1.46e-151	gi|241832255|ref|NW_002837537.1| Ixodes scapularis strain Wikel colony 1108458836200, whole genome shotgun sequence	95.946	222	2.06e-97	gi|51011533|gb|AY674243.1| Ixodes pacificus clone IP_7_60_92_98_CLU 60S ribosomal protein L7A mRNA, complete cds	98.466	717	0
GXP_Contig_11769	NA	tr|A0A0K8RLN8|A0A0K8RLN8_IXORI Putative atp-dependent rna helicase OS=Ixodes ricinus PE=2 SV=1	898.308	1043.39	848.105	930.552	186.514	173.929	-0.216001	-0.133844	0.100785	5.15676e-13	1.10167e-07	0.0808627	4.56729e-11	3.44e-06	0.267065	4281	5046	7553	5422	1725	803	contig_82949	99.59	1707	0	gi|241047299|ref|NW_002533303.1| Ixodes scapularis strain Wikel colony 1108462841350, whole genome shotgun sequence	94.047	1747	0	gi|241047287|ref|XM_002407192.1| Ixodes scapularis translation initiation factor 4F, helicase subunit, putative, mRNA	98.233	1245	0
gi|241363985|ref|XM_002408885.1|	NA	gi|241363985|ref|XM_002408885.1| Ixodes scapularis dynein light chain, mRNA	167.869	194.163	840.582	843.71	180.134	173.929	-0.209932	-0.00535864	0.050572	0.00244938	0.836058	0.385142	0.0289727	0.913078	0.672875	800	939	7486	4916	1666	803	contig_26976	92.021	376	7.37e-148	gi|241840842|ref|NW_002845279.1| Ixodes scapularis strain Wikel colony 1108462687632, whole genome shotgun sequence	95.026	382	2.6e-169	gi|241363985|ref|XM_002408885.1| Ixodes scapularis dynein light chain, mRNA	100	1149	0
GXP_Contig_27710	ISCW002113	sp|B7PCF6|MPSIN_IXOSC Antimicrobial peptide microplusin OS=Ixodes scapularis GN=ISCW002113 PE=3 SV=1	257.049	167.075	96.792	31.064	215.275	173.279	0.621548	1.63964	0.313084	7.2569e-22	1.1076e-58	1.95854e-08	1.30475e-19	3.88721e-56	4.04267e-07	1225	808	862	181	1991	800	contig_6614	99	200	1.55e-97	gi|241780195|ref|NW_002865729.1| Ixodes scapularis strain Wikel colony 1108388240878, whole genome shotgun sequence	88.995	209	1.64e-64	gi|241780171|ref|XM_002400047.1| Ixodes scapularis hypothetical protein, mRNA	91.786	280	1e-101
GXP_Contig_12889	NA	tr|A0A147BQ23|A0A147BQ23_IXORI Putative mitochondrial/plastidial beta-ketoacyl-acp reductase (Fragment) OS=Ixodes ricinus PE=4 SV=1	11.961	11.993	8.309	4.977	108.665	173.279	-0.00385458	0.739398	-0.673209	0.988439	0.0126202	2.4905e-24	1	0.0909521	1.40951e-22	57	58	74	29	1005	800	contig_144939	78.934	394	5.33e-69	gi|241823911|ref|NW_002873468.1| Ixodes scapularis strain Wikel colony 1108462981760, whole genome shotgun sequence	74.505	404	9.39e-39	gi|241164258|ref|XM_002409397.1| Ixodes scapularis short chain alcohol dehydrogenase, putative, mRNA	96.371	744	0
noHitAssembly_9974	NA	uncharacterized RNA	0.21	0.827	0.561	15.618	62.496	173.279	-1.9775	-4.79907	-1.47126	0.170181	4.6177e-28	1.38614e-83	0.495267	5.53664e-26	2.47417e-81	1	4	5	91	578	800	NA	NA	NA	NA	NA	NA	NA	NA	NA	NA	NA	NA
GXP_Contig_13023	NA	tr|V5HE91|V5HE91_IXORI Cystathionine beta-synthase (Fragment) OS=Ixodes ricinus PE=2 SV=1	37.98	49.42	44.129	59.039	193.001	173.062	-0.379855	-0.419941	0.157319	0.00725457	6.57387e-05	0.00605363	0.0664629	0.00117437	0.0382751	181	239	393	344	1785	799	contig_59736	99.607	509	0	gi|241838994|ref|NW_002843613.1| Ixodes scapularis strain Wikel colony 1108462654610, whole genome shotgun sequence	88.914	893	0	gi|241838992|ref|XM_002415174.1| Ixodes scapularis cysteine synthase, putative, mRNA	90.239	1086	0
GXP_Contig_24499	NA	tr|A0A090X7H4|A0A090X7H4_IXORI Putative ubiquitin-like modifier-activating enzyme 1 OS=Ixodes ricinus PE=2 SV=1	232.918	342.421	322.938	336.042	184.027	173.062	-0.555949	-0.0573843	0.0886285	1.07152e-23	0.165823	0.12651	2.12877e-21	0.485735	0.347642	1110	1656	2876	1958	1702	799	contig_172881	99.14	465	0	gi|241840363|ref|NW_002844834.1| Ixodes scapularis strain Wikel colony 1108462678754, whole genome shotgun sequence	89.02	255	4.22e-81	gi|242004213|ref|XM_002436231.1| Ixodes scapularis ubiquitin-activating enzyme E1, putative, mRNA	96.701	1546	0
GXP_Contig_21665	NA	tr|V5H3W2|V5H3W2_IXORI Putative pancreatic lipase-like enzyme OS=Ixodes ricinus PE=2 SV=1	30.216	31.637	3993.61	3014.77	251.821	172.846	-0.0663001	0.405645	0.542911	0.692299	1.75174e-222	4.45744e-24	0.906074	3.93464e-219	2.49733e-22	144	153	35566	17566	2329	798	contig_216704	97.744	266	1.45e-126	gi|241812956|ref|NW_002872375.1| Ixodes scapularis strain Wikel colony 1108462895302, whole genome shotgun sequence	97.091	275	1.46e-128	gi|241812954|ref|XM_002416431.1| Ixodes scapularis triacylglycerol lipase, putative, mRNA	96.569	408	0
GXP_Contig_10551	X975_25899	tr|A0A087UYF9|A0A087UYF9_9ARAC Extracellular domains-containing protein (Fragment) OS=Stegodyphus mimosarum GN=X975_25899 PE=4 SV=1	230.82	215.668	247.144	248.685	183.162	172.846	0.0979561	-0.00896761	0.083633	0.116063	0.851004	0.149918	0.406538	0.92589	0.374997	1100	1043	2201	1449	1694	798	contig_151745	98.714	700	0	gi|241782202|ref|NW_002826797.1| Ixodes scapularis strain Wikel colony 1108381188387, whole genome shotgun sequence	92.641	231	4.79e-88	gi|241574823|ref|XM_002403096.1| Ixodes scapularis conserved hypothetical protein, mRNA	98.209	949	0
GXP_Contig_32569	NA	tr|V5GJN1|V5GJN1_IXORI Putative vitellogenin-2 OS=Ixodes ricinus PE=2 SV=1	13.01	10.339	89.717	71.568	288.691	172.196	0.331524	0.326067	0.745475	0.225317	0.00010316	8.36961e-47	0.592915	0.00174656	9.32208e-45	62	50	799	417	2670	795	contig_24984	82.105	190	9.86e-38	gi|241757376|ref|NW_002824073.1| Ixodes scapularis strain Wikel colony 1108463050676, whole genome shotgun sequence	88.018	217	2.06e-66	gi|765490533|gb|KP663716.1| Ixodes ricinus hemelipoglyco-carrier protein CP3 (cp3) mRNA, complete cds	94.94	751	0
GXP_Contig_13414	NA	tr|A0A0K8RPB8|A0A0K8RPB8_IXORI Putative 60s ribosomal protein l26 (Fragment) OS=Ixodes ricinus PE=2 SV=1	918.243	925.53	381.664	411.386	239.494	172.196	-0.0114038	-0.10819	0.475938	0.709856	0.00416528	2.06544e-18	0.922471	0.039266	8.9863e-17	4376	4476	3399	2397	2215	795	contig_213831	99.808	1042	0	gi|241838829|ref|NW_002843454.1| Ixodes scapularis strain Wikel colony 1108462651866, whole genome shotgun sequence	97.906	191	6.05e-88	gi|241122296|ref|XM_002403472.1| Ixodes scapularis ribosomal protein L26, putative, mRNA	98	350	1.25e-169
GXP_Contig_22350	NA	tr|A0A131Y635|A0A131Y635_IXORI Uncharacterized protein (Fragment) OS=Ixodes ricinus PE=2 SV=1	4.826	3.515	20.324	16.648	167.16	172.196	0.457303	0.287835	-0.042822	0.318921	0.100518	0.471567	0.671788	0.359442	0.766493	23	17	181	97	1546	795	NA	NA	NA	NA	gi|241746093|ref|NW_002818893.1| Ixodes scapularis strain Wikel colony 1108462952304, whole genome shotgun sequence	95.745	94	9.67e-35	NA	NA	NA	NA
GXP_Contig_12595	NA	tr|V5HUE2|V5HUE2_IXORI Putative sorting nexin isoform 1 protein OS=Ixodes ricinus PE=2 SV=1	32.525	32.257	253.432	244.223	195.164	171.979	0.0119368	0.0533996	0.182455	0.941947	0.262451	0.00143645	1	0.637388	0.011497	155	156	2257	1423	1805	794	contig_13600	99.275	276	2.74e-139	gi|241742637|ref|NW_002778756.1| Ixodes scapularis strain Wikel colony 1108462947828, whole genome shotgun sequence	97.228	505	0	gi|241742596|ref|XM_002412349.1| Ixodes scapularis sorting nexin, putative, mRNA	97.328	1160	0
GXP_Contig_14475	IscW_ISCW020731	tr|B7Q3M7|B7Q3M7_IXOSC Arylsulfatase B, putative (Fragment) OS=Ixodes scapularis GN=IscW_ISCW020731 PE=4 SV=1	2.308	4.756	3.369	2.746	359.296	170.03	-1.04311	0.294989	1.07938	0.0414789	0.494	2.47892e-106	0.218701	0.845274	5.03835e-104	11	23	30	16	3323	785	contig_65069	98.661	224	2.85e-109	NA	NA	NA	NA	NA	NA	NA	NA
GXP_Contig_21672	NA	tr|A0A0K8R7F4|A0A0K8R7F4_IXORI Putative proline synthetase associated protein OS=Ixodes ricinus PE=2 SV=1	20.564	16.129	110.491	90.618	226.303	170.03	0.350464	0.286059	0.412466	0.108198	0.000140909	8.92502e-14	0.387328	0.00230797	2.92373e-12	98	78	984	528	2093	785	contig_12332	100	1080	0	NA	NA	NA	NA	gi|241598579|ref|XM_002404716.1| Ixodes scapularis proline synthetase associated protein, putative, mRNA	97.404	1040	0
GXP_Contig_22261	NA	tr|V5I120|V5I120_IXORI Putative sec14-like protein 2 OS=Ixodes ricinus PE=2 SV=1	9.862	15.922	36.606	17.506	93.527	169.597	-0.691069	1.06423	-0.858656	0.00861605	1.05677e-12	1.65734e-35	0.0757054	5.8273e-11	1.44666e-33	47	77	326	102	865	783	contig_181164	98.174	1095	0	gi|241098627|ref|NW_002542981.1| Ixodes scapularis strain Wikel colony 1108463030490, whole genome shotgun sequence	87.892	1148	0	gi|241098625|ref|XM_002409622.1| Ixodes scapularis conserved hypothetical protein, mRNA	96.203	869	0
GXP_Contig_11309	NA	tr|V5H3J1|V5H3J1_IXORI Putative secreted protein OS=Ixodes ricinus PE=2 SV=1	238.584	209.258	319.794	318.193	224.79	169.164	0.189215	0.00724077	0.410155	0.00238327	0.863417	1.44389e-13	0.0283119	0.926677	4.65875e-12	1137	1012	2848	1854	2079	781	contig_29267	99.733	1500	0	gi|240961865|ref|NW_002508551.1| Ixodes scapularis strain Wikel colony 1108391252534, whole genome shotgun sequence	96.581	234	2.2e-105	gi|242002429|ref|XM_002435813.1| Ixodes scapularis hypothetical protein, mRNA	97.478	674	0
gi|241852259|ref|XM_002415779.1|	NA	gi|241852259|ref|XM_002415779.1| Ixodes scapularis 26S proteasome complex subunit DSS1, putative, mRNA	77.849	54.589	244	274.6	221.005	169.164	0.512068	-0.17045	0.385656	8.98548e-06	0.000263781	4.47463e-12	0.000256232	0.00394641	1.30331e-10	371	264	2173	1600	2044	781	contig_72398	99.242	132	9.92e-62	gi|241852271|ref|NW_002855648.1| Ixodes scapularis strain Wikel colony 1108462888770, whole genome shotgun sequence	100	132	3.58e-63	gi|241852259|ref|XM_002415779.1| Ixodes scapularis 26S proteasome complex subunit DSS1, putative, mRNA	100	313	1.54e-161
GXP_Contig_12182	NA	tr|V5IJ95|V5IJ95_IXORI Putative tocopherol alpha transfer protein OS=Ixodes ricinus PE=2 SV=1	45.325	45.698	7.972	5.664	142.507	169.164	-0.011824	0.49312	-0.24739	0.93174	0.0889448	6.93956e-05	1	0.342934	0.000807826	216	221	71	33	1318	781	contig_74148	91.509	318	3.81e-121	gi|240978035|ref|NW_002517230.1| Ixodes scapularis strain Wikel colony 1108458511078, whole genome shotgun sequence	88.451	355	2.33e-115	gi|241752232|ref|XM_002400983.1| Ixodes scapularis phosphatidylinositol transfer protein SEC14, putative, mRNA	90.438	868	0
GXP_Contig_16468	NA	tr|A0A131Y1Q8|A0A131Y1Q8_IXORI Putative 26s proteasome regulatory complex subunit rpn11 OS=Ixodes ricinus PE=2 SV=1	78.689	73.199	197.625	214.532	199.597	168.73	0.104338	-0.118427	0.242374	0.328991	0.0237789	2.25969e-05	0.679038	0.143861	0.000293065	375	354	1760	1250	1846	779	NA	NA	NA	NA	NA	NA	NA	NA	gi|241172450|ref|XM_002410711.1| Ixodes scapularis 26S proteasome non-ATPase regulatory subunit, putative, mRNA	96.84	633	0
GXP_Contig_15852	NA	tr|V5H983|V5H983_IXORI Uncharacterized protein OS=Ixodes ricinus PE=2 SV=1	79.528	62.033	311.934	263.101	218.302	168.297	0.358427	0.245624	0.375316	0.00125504	3.18378e-08	1.99587e-11	0.0173979	1.07807e-06	5.58543e-10	379	300	2778	1533	2019	777	contig_232241	99.543	219	2.73e-109	gi|241006528|ref|NW_002525861.1| Ixodes scapularis strain Wikel colony 1108462698788, whole genome shotgun sequence	94.8	250	2.77e-106	gi|241573360|ref|XM_002402940.1| Ixodes scapularis conserved hypothetical protein, mRNA	97.877	471	0
GXP_Contig_23251	NA	tr|V5HJW7|V5HJW7_IXORI Putative mam and ldl-receptor class a domain-containing protein (Fragment) OS=Ixodes ricinus PE=2 SV=1	19.515	17.369	7.074	8.41	253.118	168.081	0.168069	-0.24958	0.590653	0.438755	0.356659	6.75786e-28	0.801972	0.681094	4.30601e-26	93	84	63	49	2341	776	contig_52724	95.815	454	0	gi|241782633|ref|NW_002827008.1| Ixodes scapularis strain Wikel colony 1108386222974, whole genome shotgun sequence	95.238	294	2.16e-128	gi|241782630|ref|XM_002400594.1| Ixodes scapularis apical endosomal glycoprotein precursor, putative, mRNA	94.489	1125	0
GXP_Contig_20670	NA	tr|Q4PM61|Q4PM61_IXOSC Ubiquitin-conjugating enzyme OS=Ixodes scapularis PE=2 SV=1	126.741	139.367	233.894	228.09	205.111	168.081	-0.137006	0.0362517	0.287248	0.0898205	0.463552	4.37749e-07	0.351224	0.807382	7.67094e-06	604	674	2083	1329	1897	776	contig_47907	99.696	1646	0	gi|241737904|ref|NW_002815462.1| Ixodes scapularis strain Wikel colony 1108462885844, whole genome shotgun sequence	95.55	427	0	gi|67083936|gb|DQ066266.1| Ixodes scapularis isolate ISN-L-109 ubiquitin-conjugating enzyme mRNA, complete cds	98.932	468	0
GXP_Contig_19066	NA	tr|V5IBU6|V5IBU6_IXORI Putative serine carboxypeptidase cpvl danio rerio carboxypeptidase (Fragment) OS=Ixodes ricinus PE=2 SV=1	93.797	89.534	304.186	361.958	194.407	168.081	0.0671061	-0.250869	0.209924	0.490284	1.20249e-09	0.000269785	0.851081	4.88715e-08	0.00271589	447	433	2709	2109	1798	776	contig_69281	99	100	3.64e-43	gi|241713750|ref|NW_002804771.1| Ixodes scapularis strain Wikel colony 1108462680736, whole genome shotgun sequence	95.526	447	0	gi|241713748|ref|XM_002413450.1| Ixodes scapularis serine carboxypeptidase, putative, mRNA	96.22	582	0
noHitAssembly_77281	NA	uncharacterized RNA	23.711	16.542	59.737	67.792	134.29	168.081	0.519423	-0.18249	-0.323805	0.013044	0.0527879	3.01813e-07	0.101241	0.243567	5.39409e-06	113	80	532	395	1242	776	NA	NA	NA	NA	NA	NA	NA	NA	NA	NA	NA	NA
GXP_Contig_15443	NA	tr|A0A147BBA5|A0A147BBA5_IXORI Uncharacterized protein (Fragment) OS=Ixodes ricinus PE=4 SV=1	0.42	0.62	1.572	1.201	177.107	167.864	-0.561879	0.388365	0.0773284	0.6654	0.54521	0.190028	0.897003	0.847993	0.443829	2	3	14	7	1638	775	contig_206311	94.783	115	9.17e-44	gi|241845474|ref|NW_002849477.1| Ixodes scapularis strain Wikel colony 1108462769498, whole genome shotgun sequence	87.086	302	1.13e-84	gi|241999115|ref|XM_002434156.1| Ixodes scapularis hypothetical protein, mRNA	85.044	341	1.56e-83
noHitAssembly_79615	NA	tr|Q4PM86|Q4PM86_IXOSC Ubiquinol-cytochrome C reductase OS=Ixodes scapularis PE=2 SV=1	229.77	184.651	693.822	560.528	242.954	167.214	0.315389	0.307779	0.538988	1.16456e-06	1.49329e-24	5.28493e-23	4.15439e-05	1.56735e-22	2.82998e-21	1095	893	6179	3266	2247	772	NA	NA	NA	NA	gi|241835857|ref|NW_002840773.1| Ixodes scapularis strain Wikel colony 1108462599460, whole genome shotgun sequence	92.254	142	1.34e-49	gi|67083886|gb|DQ066241.1| Ixodes scapularis isolate ISNU-L-ISN-103 ubiquinol-cytochrome C reductase mRNA, complete cds	95.152	165	1.09e-65
GXP_Contig_27691	NA	tr|A0A147BPP0|A0A147BPP0_IXORI Uncharacterized protein (Fragment) OS=Ixodes ricinus PE=4 SV=1	64.42	61.413	88.482	74.314	185.973	167.214	0.0689646	0.25175	0.153398	0.556919	0.00256212	0.00856248	0.871085	0.0268084	0.0502047	307	297	788	433	1720	772	contig_47107	98.125	160	4.07e-73	NA	NA	NA	NA	gi|241633678|ref|XM_002408655.1| Ixodes scapularis hypothetical protein, mRNA	96.109	257	2.5e-112
noHitAssembly_71489	NA	uncharacterized RNA	1.259	2.481	21.784	58.696	46.061	167.214	-0.978643	-1.42999	-1.86008	0.162268	5.5508e-30	5.34262e-112	0.490459	7.3629e-28	1.15322e-109	6	12	194	342	426	772	NA	NA	NA	NA	NA	NA	NA	NA	NA	NA	NA	NA
GXP_Contig_16074	IscW_ISCW012752	tr|B7QB48|B7QB48_IXOSC Putative uncharacterized protein OS=Ixodes scapularis GN=IscW_ISCW012752 PE=4 SV=1	2159.42	2143.24	165.96	156.007	198.083	166.348	0.0108552	0.0892248	0.251901	0.588301	0.13214	1.18535e-05	0.847783	0.428452	0.000164291	10291	10365	1478	909	1832	768	contig_156950	99.248	266	3.15e-134	NA	NA	NA	NA	gi|241685145|ref|XM_002412729.1| Ixodes scapularis conserved hypothetical protein, mRNA	97	600	0
gi|442753078|gb|GADI01005109.1|	NA	gi|442753078|gb|GADI01005109.1| TSA: Ixodes ricinus Ir2-2446 mRNA sequence	1505.15	1177.18	632.626	555.208	257.227	166.131	0.35458	0.188324	0.630721	6.15163e-44	1.05694e-09	1.21569e-31	2.45785e-41	4.31641e-08	8.93165e-30	7173	5693	5634	3235	2379	767	contig_202765	90.566	53	1.52e-10	NA	NA	NA	NA	gi|51011519|gb|AY674236.1| Ixodes pacificus clone IP_7_60_92_569_CLU ribosomal protein, large P2 mRNA, complete cds	98.551	345	6.08e-171
noHitAssembly_17814	NA	tr|A0A131Y6X6|A0A131Y6X6_IXORI Putative secreted protein OS=Ixodes ricinus PE=2 SV=1	0.21	0.827	1.909	1.373	70.821	165.265	-1.9775	0.475485	-1.22253	0.170181	0.42103	1.59975e-60	0.495267	0.755404	2.22725e-58	1	4	17	8	655	763	contig_80996	91.925	322	7.56e-123	gi|241836645|ref|NW_002841458.1| Ixodes scapularis strain Wikel colony 1108462612492, whole genome shotgun sequence	83.792	327	1.05e-78	NA	NA	NA	NA
GXP_Contig_24868	IscW_ISCW021592	tr|B7Q8P2|B7Q8P2_IXOSC Sorting nexin, putative (Fragment) OS=Ixodes scapularis GN=IscW_ISCW021592 PE=4 SV=1	30.636	30.396	228.954	227.575	190.622	164.832	0.0113465	0.00871569	0.209718	0.946341	0.860984	0.000313652	1	0.925717	0.00309484	146	147	2039	1326	1763	761	contig_13600	99.281	278	2.51e-140	gi|241742637|ref|NW_002778756.1| Ixodes scapularis strain Wikel colony 1108462947828, whole genome shotgun sequence	88.808	965	0	gi|241742596|ref|XM_002412349.1| Ixodes scapularis sorting nexin, putative, mRNA	97.531	648	0
GXP_Contig_8905	IscW_ISCW012509	tr|B7QE46|B7QE46_IXOSC ATP synthase subunit beta OS=Ixodes scapularis GN=IscW_ISCW012509 PE=3 SV=1	206.898	259.091	808.804	806.467	175.053	164.832	-0.324539	0.00417463	0.0867954	1.13437e-07	0.87452	0.144293	4.88512e-06	0.936803	0.364695	986	1253	7203	4699	1619	761	contig_108655	99.448	362	0	gi|241729764|ref|NW_002811788.1| Ixodes scapularis strain Wikel colony 1108462816010, whole genome shotgun sequence	97.238	362	1.58e-173	gi|241729761|ref|XM_002413765.1| Ixodes scapularis F0F1-type ATP synthase, beta subunit, putative, mRNA	96.118	1829	0
GXP_Contig_24173	NA	tr|A0A131XZ18|A0A131XZ18_IXORI ATP synthase subunit beta (Fragment) OS=Ixodes ricinus PE=2 SV=1	207.738	262.399	765.798	820.712	159.699	164.615	-0.336997	-0.0999122	-0.0437405	3.19185e-08	0.000181377	0.472246	1.54061e-06	0.00287305	0.767462	990	1269	6820	4782	1477	760	contig_108655	97.79	362	3.53e-177	gi|241729764|ref|NW_002811788.1| Ixodes scapularis strain Wikel colony 1108462816010, whole genome shotgun sequence	95.028	362	2.83e-160	gi|241729761|ref|XM_002413765.1| Ixodes scapularis F0F1-type ATP synthase, beta subunit, putative, mRNA	95.371	1145	0
GXP_Contig_8361	NA	tr|A0A131XXT5|A0A131XXT5_IXORI Putative serine carboxypeptidase (Fragment) OS=Ixodes ricinus PE=2 SV=1	35.882	26.881	185.611	162.701	213.328	164.182	0.416673	0.190059	0.377777	0.0126392	0.000858639	2.55466e-11	0.0993102	0.0107784	7.06401e-10	171	130	1653	948	1973	758	contig_69281	98	100	1.78e-41	gi|241713750|ref|NW_002804771.1| Ixodes scapularis strain Wikel colony 1108462680736, whole genome shotgun sequence	96.197	447	0	gi|241246266|ref|XM_002402597.1| Ixodes scapularis serine carboxypeptidase, putative, mRNA	96.2	421	0
GXP_Contig_16407	NA	tr|A0A0K8R661|A0A0K8R661_IXORI Putative transcriptional coactivator p15 OS=Ixodes ricinus PE=2 SV=1	73.443	103.181	148.444	147.426	166.943	164.182	-0.49048	0.0099278	0.0240596	8.8853e-07	0.872431	0.689442	3.23387e-05	0.934952	0.864247	350	499	1322	859	1544	758	contig_153744	97.967	246	3.78e-118	gi|241012049|ref|NW_002526920.1| Ixodes scapularis strain Wikel colony 1108462719128, whole genome shotgun sequence	92.473	93	1.56e-29	gi|241156186|ref|XM_002407668.1| Ixodes scapularis single-stranded DNA binding protein P9, putative, mRNA	91.98	586	0
GXP_Contig_994	NA	tr|A0A131XYC3|A0A131XYC3_IXORI Putative quinone oxidoreductase (Fragment) OS=Ixodes ricinus PE=2 SV=1	1.889	1.447	2.47	14.245	139.804	163.532	0.384558	-2.52787	-0.226167	0.596164	2.62298e-16	0.000331642	0.856043	1.84496e-14	0.00325505	9	7	22	83	1293	755	contig_115776	95.396	782	0	NA	NA	NA	NA	gi|242000713|ref|XM_002434955.1| Ixodes scapularis quinone oxidoreductase, putative, mRNA	92.547	644	0
gi|241273658|ref|XM_002406572.1|	NA	gi|241273658|ref|XM_002406572.1| Ixodes scapularis hypothetical protein, mRNA	1469.06	1091.57	848.554	510.242	269.337	163.315	0.428488	0.733825	0.721755	2.42901e-60	1.8128e-138	1.7807e-41	1.23021e-57	2.1061e-135	1.7459e-39	7001	5279	7557	2973	2491	754	NA	NA	NA	NA	NA	NA	NA	NA	gi|241273658|ref|XM_002406572.1| Ixodes scapularis hypothetical protein, mRNA	100	228	1.91e-114
GXP_Contig_7624	NA	tr|V5HJA1|V5HJA1_IXORI Elongation of very long chain fatty acids protein OS=Ixodes ricinus PE=2 SV=1	16.577	15.922	148.107	145.367	190.298	162.232	0.0581614	0.02694	0.230202	0.801143	0.664168	8.20975e-05	0.978195	0.957884	0.000942294	79	77	1319	847	1760	749	contig_99459	99.488	2148	0	gi|241731537|ref|NW_002773998.1| Ixodes scapularis strain Wikel colony 1108462855604, whole genome shotgun sequence	85.915	213	2.39e-55	gi|241704185|ref|XM_002413179.1| Ixodes scapularis fatty acyl-CoA elongase, putative, mRNA	96.557	1423	0
GXP_Contig_5264	IscW_ISCW019115	tr|B7PR76|B7PR76_IXOSC Branched chain alpha-keto acid dehydrogenase, putative (Fragment) OS=Ixodes scapularis GN=IscW_ISCW019115 PE=4 SV=1	1099.12	1487.13	359.207	365.218	171.376	161.583	-0.436185	-0.0239424	0.0848897	4.80423e-63	0.544293	0.15753	2.61751e-60	0.847623	0.387732	5238	7192	3199	2128	1585	746	contig_232634	99.85	1329	0	NA	NA	NA	NA	gi|242004179|ref|XM_002436222.1| Ixodes scapularis conserved hypothetical protein, mRNA	99.007	806	0
GXP_Contig_23328	IscW_ISCW019306	tr|B7PSJ6|B7PSJ6_IXOSC Glutathione S-transferase, putative OS=Ixodes scapularis GN=IscW_ISCW019306 PE=3 SV=1	41.757	46.111	1.684	2.403	211.815	161.149	-0.143093	-0.512945	0.39441	0.308728	0.333533	4.54994e-12	0.688767	0.718043	1.32386e-10	199	223	15	14	1959	744	contig_135306	99.217	511	0	NA	NA	NA	NA	gi|241569430|ref|XM_002402639.1| Ixodes scapularis glutathione S-transferase, putative, mRNA	93.558	683	0
GXP_Contig_21753	NA	tr|A0A131XX49|A0A131XX49_IXORI Putative amino acid transporter OS=Ixodes ricinus PE=2 SV=1	101.561	112.693	157.202	155.149	176.35	160.933	-0.150051	0.0189652	0.131981	0.0955372	0.752553	0.0270409	0.352604	0.989232	0.121857	484	545	1400	904	1631	743	contig_144283	99.256	403	0	gi|241754621|ref|NW_002784016.1| Ixodes scapularis strain Wikel colony 1108463049050, whole genome shotgun sequence	94.792	96	3.45e-33	gi|241701249|ref|XM_002411869.1| Ixodes scapularis amino acid transporter, putative, mRNA	95.547	786	0
noHitAssembly_21612	NA	uncharacterized RNA	0.21	1.034	0.449	0.172	41.844	160.933	-2.29977	1.38431	-1.94337	0.0917449	0.330631	2.85306e-114	0.346448	0.725189	6.25539e-112	1	5	4	1	387	743	NA	NA	NA	NA	NA	NA	NA	NA	NA	NA	NA	NA
GXP_Contig_23556	NA	tr|V5ICE8|V5ICE8_IXORI Putative secreted protein OS=Ixodes ricinus PE=2 SV=1	41.338	23.572	304.186	240.447	216.788	160.5	0.810394	0.339235	0.433712	1.16036e-06	1.15217e-13	2.08641e-14	4.14354e-05	6.82229e-12	7.06766e-13	197	114	2709	1401	2005	741	contig_168633	98.305	59	1.05e-20	NA	NA	NA	NA	gi|242003422|ref|XM_002436126.1| Ixodes scapularis secreted protein, putative, mRNA	93.889	180	8.24e-69
GXP_Contig_27557	NA	tr|A0A0K8RH42|A0A0K8RH42_IXORI Putative signal sequence receptor delta OS=Ixodes ricinus PE=2 SV=1	417.154	476.619	619.039	718.766	175.918	160.283	-0.192256	-0.215492	0.134282	1.29587e-05	1.3014e-13	0.0247227	0.000354628	7.67893e-12	0.113767	1988	2305	5513	4188	1627	740	NA	NA	NA	NA	gi|241745921|ref|NW_002780156.1| Ixodes scapularis strain Wikel colony 1108462975314, whole genome shotgun sequence	90.561	392	4.66e-141	gi|67084078|gb|DQ066337.1| Ixodes scapularis isolate IS-6-12-J-cluster-461 signal sequence receptor delta mRNA, complete cds	97.093	516	0
GXP_Contig_8426	NA	tr|A0A0K8RQT7|A0A0K8RQT7_IXORI Putative s-adenosylmethionine decarboxylase (Fragment) OS=Ixodes ricinus PE=2 SV=1	76.8	70.924	216.153	278.204	170.62	160.283	0.114832	-0.36409	0.0901654	0.289404	3.31385e-14	0.134551	0.689916	2.05239e-12	0.365625	366	343	1925	1621	1578	740	contig_21346	99.842	1267	0	gi|241736963|ref|NW_002815046.1| Ixodes scapularis strain Wikel colony 1108462878678, whole genome shotgun sequence	85.52	221	3.69e-56	gi|242001691|ref|XM_002435444.1| Ixodes scapularis S-adenosylmethionine decarboxylase, putative, mRNA	98.446	579	0
GXP_Contig_31583	NA	tr|A0A0K8RPB4|A0A0K8RPB4_IXORI Putative secreted protein (Fragment) OS=Ixodes ricinus PE=2 SV=1	32.105	28.122	131.264	193.936	80.012	160.283	0.191099	-0.563109	-1.00233	0.260558	3.00043e-21	4.07358e-43	0.637635	2.75451e-19	4.17017e-41	153	136	1169	1130	740	740	contig_134613	99.135	1388	0	gi|241750502|ref|NW_002782191.1| Ixodes scapularis strain Wikel colony 1108463013870, whole genome shotgun sequence	91.328	738	0	gi|149465845|gb|AC205650.1| Ixodes scapularis BAC ISG1-56P02, complete sequence	81.455	275	1.43e-53
gi|241714816|ref|XM_002413482.1|	NA	gi|241714816|ref|XM_002413482.1| Ixodes scapularis 40S ribosomal protein S27, putative, mRNA	929.574	1025.2	344.16	344.452	198.84	160.066	-0.14126	-0.00122352	0.312941	2.11491e-06	0.975932	6.86808e-08	7.02217e-05	1	1.33269e-06	4430	4958	3065	2007	1839	739	contig_135073	100	114	2.6e-53	gi|241714824|ref|NW_002805244.1| Ixodes scapularis strain Wikel colony 1108462690276, whole genome shotgun sequence	100	114	4.38e-53	gi|241714816|ref|XM_002413482.1| Ixodes scapularis 40S ribosomal protein S27, putative, mRNA	100	372	0
GXP_Contig_8650	NA	tr|A0A0K8RDS4|A0A0K8RDS4_IXORI Tubulin alpha chain OS=Ixodes ricinus PE=2 SV=1	461.639	316.161	578.503	597.771	196.353	158.983	0.546106	-0.0472685	0.304577	1.97103e-30	0.127213	1.7411e-07	5.13596e-28	0.415276	3.18953e-06	2200	1529	5152	3483	1816	734	contig_185502	95.165	393	2.52e-174	gi|241828031|ref|NW_002874186.1| Ixodes scapularis strain Wikel colony 1108463041398, whole genome shotgun sequence	95.677	532	0	gi|241828023|ref|XM_002416616.1| Ixodes scapularis alpha tubulin, mRNA	94.682	1429	0
GXP_Contig_21472	IscW_ISCW014211	tr|B7QI53|B7QI53_IXOSC Polyadenylate-binding protein OS=Ixodes scapularis GN=IscW_ISCW014211 PE=3 SV=1	400.157	465.867	232.098	241.477	177.756	158.117	-0.219352	-0.0571517	0.168906	9.7894e-07	0.242035	0.0047648	3.54499e-05	0.605212	0.0313506	1907	2253	2067	1407	1644	730	contig_151550	99.853	679	0	gi|241831494|ref|NW_002836840.1| Ixodes scapularis strain Wikel colony 1108456484620, whole genome shotgun sequence	97.732	1499	0	gi|241831488|ref|XM_002414815.1| Ixodes scapularis apoptosis-promoting RNA-binding protein TIA-1/TIAR, putative, mRNA	97.202	2609	0
GXP_Contig_15053	NA	tr|V5I4U3|V5I4U3_IXORI Putative cytochrome (Fragment) OS=Ixodes ricinus PE=2 SV=1	47.843	32.877	8.309	4.291	110.178	157.034	0.541229	0.953361	-0.511241	0.000251932	0.00193865	3.81262e-14	0.00467935	0.0213944	1.27141e-12	228	159	74	25	1019	725	contig_59276	96.538	260	6.89e-119	NA	NA	NA	NA	gi|241148625|ref|XM_002405799.1| Ixodes scapularis cytochrome P450, putative, mRNA	93.785	1062	0
GXP_Contig_1315	NA	tr|V5HAZ4|V5HAZ4_IXORI Serine hydroxymethyltransferase (Fragment) OS=Ixodes ricinus PE=2 SV=1	28.748	57.07	146.647	192.907	109.205	157.034	-0.989271	-0.395558	-0.524038	1.36314e-11	8.81309e-12	9.98167e-15	1.02546e-09	4.44507e-10	3.46558e-13	137	276	1306	1124	1010	725	contig_196668	100	230	5.73e-117	gi|241813233|ref|NW_002872472.1| Ixodes scapularis strain Wikel colony 1108462902116, whole genome shotgun sequence	95.146	206	1.01e-86	gi|241999227|ref|XM_002434212.1| Ixodes scapularis glycine/serine hydroxymethyltransferase, putative, mRNA	94.815	1408	0
noHitAssembly_75954	NA	uncharacterized RNA	735.685	784.923	301.491	346.683	201.651	156.601	-0.093463	-0.201502	0.364767	0.005642	1.43274e-06	3.47873e-10	0.0554167	3.6905e-05	8.6719e-09	3506	3796	2685	2020	1865	723	NA	NA	NA	NA	NA	NA	NA	NA	gi|210076569|gb|EU972519.1| Zea mays clone 382655 mRNA sequence	94.444	54	1.53e-12
GXP_Contig_1990	inx	tr|A0A131XS64|A0A131XS64_IXORI Innexin OS=Ixodes ricinus GN=inx PE=2 SV=1	705.469	758.869	210.875	187.071	191.812	156.601	-0.105268	0.172802	0.2926	0.00222035	0.00119582	6.64216e-07	0.0267746	0.0143226	1.13189e-05	3362	3670	1878	1090	1774	723	contig_37533	99.495	2376	0	gi|241113909|ref|NW_002547251.1| Ixodes scapularis strain Wikel colony 1108386247864, whole genome shotgun sequence	90.96	2677	0	gi|241113907|ref|XM_002400008.1| Ixodes scapularis innexin, putative, mRNA	97.352	1095	0
GXP_Contig_6655	NA	tr|V5GZ03|V5GZ03_IXORI Adenylyl cyclase-associated protein OS=Ixodes ricinus PE=2 SV=1	78.269	79.609	228.729	246.797	158.51	155.951	-0.0244905	-0.109686	0.0234811	0.815233	0.0244922	0.703997	0.987901	0.147172	0.853111	373	385	2037	1438	1466	720	contig_126341	98.165	327	4.29e-159	gi|241853681|ref|NW_002856880.1| Ixodes scapularis strain Wikel colony 1108462912794, whole genome shotgun sequence	92.761	1119	0	gi|241853667|ref|XM_002415867.1| Ixodes scapularis adenylate cyclase-associated protein, putative, mRNA	96.585	1464	0
GXP_Contig_10023	NA	tr|V5ICR4|V5ICR4_IXORI Tetraspanin OS=Ixodes ricinus PE=2 SV=1	121.285	121.998	178.649	186.9	166.619	155.734	-0.00845636	-0.0651387	0.097469	0.920243	0.24143	0.110376	1	0.604373	0.315418	578	590	1591	1089	1541	719	contig_111217	99.054	317	9.04e-160	gi|241802327|ref|NW_002830639.1| Ixodes scapularis strain Wikel colony 1108396239162, whole genome shotgun sequence	82.902	193	5.03e-40	gi|241701335|ref|XM_002402800.1| Ixodes scapularis hypothetical protein, mRNA	88.418	1511	0
GXP_Contig_24578	NA	tr|V5IF88|V5IF88_IXORI Putative methylmalonate semialdehyde dehydrogenase (Fragment) OS=Ixodes ricinus PE=2 SV=1	43.436	54.796	197.738	221.74	166.295	155.518	-0.335179	-0.165279	0.0966632	0.0119312	0.00146336	0.113645	0.0942932	0.0168789	0.320093	207	265	1761	1292	1538	718	contig_160444	99.465	187	7.82e-91	NA	NA	NA	NA	gi|241151594|ref|XM_002406672.1| Ixodes scapularis methylmalonate semialdehyde dehydrogenase, putative, mRNA	96.018	678	0
GXP_Contig_21431	NA	tr|A0A147BHX9|A0A147BHX9_IXORI Putative n-acetylglucosaminyltransferase OS=Ixodes ricinus PE=4 SV=1	92.538	91.602	102.294	123.742	125.424	155.518	0.0146668	-0.274614	-0.310268	0.879885	0.000106613	2.2198e-06	1	0.00179961	3.49606e-05	441	443	911	721	1160	718	contig_43467	98.864	1056	0	gi|241831494|ref|NW_002836840.1| Ixodes scapularis strain Wikel colony 1108456484620, whole genome shotgun sequence	92.631	2212	0	gi|241831476|ref|XM_002414809.1| Ixodes scapularis alpha-1,6-mannosyl-glycoprotein beta-1,2-N-acetylglucosaminyltransferase, putative, mRNA	97.081	788	0
GXP_Contig_17963	NA	tr|V5HDX7|V5HDX7_IXORI Putative phosphoribosylformylglycinamidine synthase OS=Ixodes ricinus PE=2 SV=1	54.977	59.965	110.603	100.744	196.461	155.085	-0.125292	0.134697	0.341184	0.307915	0.0656228	5.96416e-09	0.687187	0.286098	1.3056e-07	262	290	985	587	1817	716	contig_136202	99.379	161	2e-77	NA	NA	NA	NA	gi|241148657|ref|XM_002405815.1| Ixodes scapularis phosphoribosylformylglycinamidine synthase, putative, mRNA	93.145	248	1.27e-96
GXP_Contig_15136	NA	tr|V5HP82|V5HP82_IXORI Putative cytochrome p450 cyp11/cyp12/cyp24/cyp27 subfamily OS=Ixodes ricinus PE=2 SV=1	33.364	48.799	63.779	58.353	199.921	154.868	-0.548559	0.128275	0.368391	0.000182381	0.182547	2.84697e-10	0.00354117	0.508044	7.1418e-09	159	236	568	340	1849	715	contig_123685	100	194	4.68e-97	gi|241036847|ref|NW_002531575.1| Ixodes scapularis strain Wikel colony 1108462809072, whole genome shotgun sequence	96.793	343	2.59e-161	gi|241036843|ref|XM_002406781.1| Ixodes scapularis cytochrome P450, putative, mRNA	97.917	1440	0
GXP_Contig_18658	IscW_ISCW019667	tr|B7PRH9|B7PRH9_IXOSC ATP synthase-coupling factor 6, mitochondrial OS=Ixodes scapularis GN=IscW_ISCW019667 PE=3 SV=1	173.325	158.597	716.841	643.423	172.133	154.651	0.128114	0.155886	0.154508	0.0764574	6.44865e-08	0.0108622	0.319801	2.10124e-06	0.0611147	826	767	6384	3749	1592	714	contig_97979	99.379	161	1.61e-77	gi|241713421|ref|NW_002765293.1| Ixodes scapularis strain Wikel colony 1108462688814, whole genome shotgun sequence	97.857	140	2.77e-62	gi|241556284|ref|XM_002399633.1| Ixodes scapularis F1F0 ATP-synthase subunit Cf6, putative, mRNA	95.91	489	0
GXP_Contig_24859	NA	tr|A0A131Y7V8|A0A131Y7V8_IXORI Protein serine/threonine kinase (Fragment) OS=Ixodes ricinus PE=2 SV=1	21.823	23.366	3419.37	3280.1	122.937	154.651	-0.0985613	0.0599899	-0.331097	0.615026	3.72989e-06	5.22619e-07	0.873518	8.8436e-05	9.07252e-06	104	113	30452	19112	1137	714	NA	NA	NA	NA	NA	NA	NA	NA	gi|242003416|ref|XM_002436124.1| Ixodes scapularis hypothetical protein, mRNA	89.943	348	4.01e-122
GXP_Contig_32734	IscW_ISCW007237	tr|B7PW44|B7PW44_IXOSC Potassium-dependent sodium-calcium exchanger, putative (Fragment) OS=Ixodes scapularis GN=IscW_ISCW007237 PE=3 SV=1	5.875	4.136	47.385	22.14	157.969	154.435	0.506353	1.09778	0.0326417	0.22707	9.46895e-17	0.598525	0.596413	6.84609e-15	0.853262	28	20	422	129	1461	713	contig_96276	99.247	664	0	gi|241781590|ref|NW_002866337.1| Ixodes scapularis strain Wikel colony 1108396237154, whole genome shotgun sequence	98.206	223	3.83e-106	gi|241640579|ref|XM_002409226.1| Ixodes scapularis potassium-dependent sodium-calcium exchanger, putative, mRNA	97.125	313	1.41e-145
GXP_Contig_21108	NA	tr|A0A131XUI0|A0A131XUI0_IXORI Putative patched family (Fragment) OS=Ixodes ricinus PE=2 SV=1	79.738	83.951	91.289	100.401	173.323	154.002	-0.0742801	-0.137261	0.170514	0.470506	0.0740177	0.00490979	0.837033	0.305913	0.0320096	380	406	813	585	1603	711	contig_43006	99.636	1922	0	NA	NA	NA	NA	gi|242002007|ref|XM_002435602.1| Ixodes scapularis Niemann-Pick type C1 domain-containing protein, putative, mRNA	94.454	4436	0
gi|241998325|ref|XM_002433761.1|	NA	gi|241998325|ref|XM_002433761.1| Ixodes scapularis ATP synthase E chain, mRNA	308.879	293.829	769.055	721.169	179.378	153.135	0.072065	0.0927494	0.228199	0.179125	0.000756558	0.000149738	0.507139	0.00966994	0.0015981	1472	1421	6849	4202	1659	707	contig_171807	97.279	147	6.7e-65	NA	NA	NA	NA	gi|241998325|ref|XM_002433761.1| Ixodes scapularis ATP synthase E chain, mRNA	100	447	0
GXP_Contig_26511	NA	tr|A0A147BQA7|A0A147BQA7_IXORI Putative nuclear 5'-3' exoribonuclease-interacting protein rai1p (Fragment) OS=Ixodes ricinus PE=4 SV=1	4.826	3.722	9.881	9.268	138.074	153.135	0.37475	0.092399	-0.149362	0.40727	0.70354	0.0200975	0.779323	0.956506	0.0966689	23	18	88	54	1277	707	contig_38903	99.564	918	0	gi|241849853|ref|NW_002853484.1| Ixodes scapularis strain Wikel colony 1108462846716, whole genome shotgun sequence	86.624	157	3.59e-41	gi|241998051|ref|XM_002433624.1| Ixodes scapularis conserved hypothetical protein, mRNA	93.612	454	0
GXP_Contig_32794	NA	tr|A0A147BX98|A0A147BX98_IXORI Uncharacterized protein OS=Ixodes ricinus PE=4 SV=1	13.22	13.44	14.036	12.357	125.316	153.135	-0.023811	0.183803	-0.289233	0.925354	0.374943	1.11479e-05	1	0.697682	0.000155206	63	65	125	72	1159	707	contig_87974	92.275	1670	0	gi|241784000|ref|NW_002827658.1| Ixodes scapularis strain Wikel colony 1108388227220, whole genome shotgun sequence	87.379	1244	0	NA	NA	NA	NA
GXP_Contig_17115	NA	tr|V5HXW1|V5HXW1_IXORI Putative phosphatidylinositol-3-phosphate binding protein OS=Ixodes ricinus PE=2 SV=1	229.98	184.444	666.986	517.107	238.629	152.919	0.318326	0.367194	0.642002	9.26987e-07	2.40307e-32	2.29132e-30	3.36024e-05	3.55106e-30	1.6071e-28	1096	892	5940	3013	2207	706	contig_221039	98.663	374	0	NA	NA	NA	NA	gi|241708325|ref|XM_002413289.1| Ixodes scapularis vacuolar protein-sorting protein, putative, mRNA	96.519	747	0
GXP_Contig_22371	NA	tr|A0A0K8R738|A0A0K8R738_IXORI Putative 20s proteasome regulatory subunit beta type OS=Ixodes ricinus PE=2 SV=1	61.482	56.243	228.841	284.383	198.191	152.919	0.128491	-0.31349	0.374124	0.289989	2.71163e-11	1.87816e-10	0.690258	1.30143e-09	4.79353e-09	293	272	2038	1657	1833	706	contig_141611	99.513	1027	0	NA	NA	NA	NA	gi|242001649|ref|XM_002435423.1| Ixodes scapularis 20S proteasome, regulatory subunit beta, putative, mRNA	97.056	951	0
GXP_Contig_9819	NA	tr|V5GT37|V5GT37_IXORI Solute carrier organic anion transporter family member OS=Ixodes ricinus PE=2 SV=1	13.22	9.305	13.811	7.723	158.51	152.702	0.506644	0.838585	0.0538549	0.0699988	0.000337041	0.386002	0.298977	0.0049031	0.67147	63	45	123	45	1466	705	contig_151425	99.636	549	0	gi|241837515|ref|NW_002842230.1| Ixodes scapularis strain Wikel colony 1108462627212, whole genome shotgun sequence	96.931	619	0	gi|241837513|ref|XM_002415126.1| Ixodes scapularis solute carrier organic anion transporter, putative, mRNA	96.926	618	0
GXP_Contig_22249	NA	tr|V5IFJ8|V5IFJ8_IXORI Putative selenium-binding protein 1-a (Fragment) OS=Ixodes ricinus PE=2 SV=1	26.859	38.46	237.15	196.682	195.704	152.485	-0.517953	0.269935	0.360006	0.00161274	1.30905e-07	1.01645e-09	0.0212271	4.04257e-06	2.43571e-08	128	186	2112	1146	1810	704	contig_23716	100	189	3.17e-94	gi|241784967|ref|NW_002867899.1| Ixodes scapularis strain Wikel colony 1108457114830, whole genome shotgun sequence	98.37	184	3.24e-86	gi|242002915|ref|XM_002436056.1| Ixodes scapularis selenium-binding protein, putative, mRNA	94.858	914	0
GXP_Contig_27928	NA	tr|A0A131XW82|A0A131XW82_IXORI Putative secreted protein (Fragment) OS=Ixodes ricinus PE=2 SV=1	19.515	20.884	56.48	75.172	157.212	152.485	-0.0978146	-0.412455	0.044044	0.636782	9.47129e-06	0.479403	0.897611	0.000206809	0.736943	93	101	503	438	1454	704	contig_140048	98.997	299	1.74e-150	gi|241786596|ref|NW_002828881.1| Ixodes scapularis strain Wikel colony 1108391358512, whole genome shotgun sequence	85.029	521	3.83e-144	gi|241786589|ref|XM_002414411.1| Ixodes scapularis secreted protein, putative, mRNA	95.965	694	0
GXP_Contig_5327	NA	tr|A0A131Y2T3|A0A131Y2T3_IXORI Putative cytochrome p450 cyp11/cyp12/cyp24/cyp27 subfamily OS=Ixodes ricinus PE=2 SV=1	42.597	52.521	78.264	60.069	239.386	152.052	-0.302143	0.381728	0.654774	0.0256331	2.61125e-05	1.75921e-31	0.158647	0.000516608	1.28908e-29	203	254	697	350	2214	702	contig_5437	96.04	202	2.67e-88	gi|241036847|ref|NW_002531575.1| Ixodes scapularis strain Wikel colony 1108462809072, whole genome shotgun sequence	96.818	220	9.53e-100	gi|241036843|ref|XM_002406781.1| Ixodes scapularis cytochrome P450, putative, mRNA	96.992	931	0
GXP_Contig_9914	NA	tr|V5HKM6|V5HKM6_IXORI Putative lysosomal pro-x carboxypeptidase (Fragment) OS=Ixodes ricinus PE=2 SV=1	110.793	82.917	346.406	335.527	178.837	152.052	0.418127	0.0460351	0.23408	1.10093e-05	0.258116	0.000104692	0.000309042	0.629949	0.00116933	528	401	3085	1955	1654	702	contig_26228	91.762	1226	0	NA	NA	NA	NA	gi|241161687|ref|XM_002408929.1| Ixodes scapularis prolylcarboxypeptidase, putative, mRNA	94.733	1234	0
noHitAssembly_74731	NA	uncharacterized RNA	67.987	81.883	131.713	270.481	143.697	151.402	-0.268305	-1.03813	-0.0753543	0.0128079	2.77817e-80	0.237501	0.09971	1.53446e-77	0.488096	324	396	1173	1576	1329	699	NA	NA	NA	NA	NA	NA	NA	NA	NA	NA	NA	NA
GXP_Contig_27089	NA	tr|V5HYD4|V5HYD4_IXORI Putative microtubule-based movement (Fragment) OS=Ixodes ricinus PE=2 SV=1	0.839	0.62	0.786	1.03	139.912	151.186	0.436403	-0.390043	-0.111805	0.690668	0.622951	0.0818376	0.908536	0.917488	0.269485	4	3	7	6	1294	698	contig_65341	93.677	601	0	NA	NA	NA	NA	gi|241622067|ref|XM_002407356.1| Ixodes scapularis paramyosin, putative, mRNA	93.79	773	0
GXP_Contig_197	NA	tr|V5HYY4|V5HYY4_IXORI Adenylosuccinate lyase OS=Ixodes ricinus PE=2 SV=1	48.262	51.901	136.541	134.726	157.537	150.753	-0.104875	0.0193059	0.063504	0.425628	0.764806	0.308955	0.784598	0.90025	0.594242	230	251	1216	785	1457	696	contig_198197	99.095	221	8.24e-109	gi|240952215|ref|NW_002506052.1| Ixodes scapularis strain Wikel colony 1108380240018, whole genome shotgun sequence	96.429	224	3.03e-100	gi|240952205|ref|XM_002399313.1| Ixodes scapularis adenylosuccinate lyase, putative, mRNA	93.836	1460	0
GXP_Contig_19408	NA	tr|A0A0K8R8H6|A0A0K8R8H6_IXORI Putative 20s proteasome regulatory subunit beta type psmb1/pre7 OS=Ixodes ricinus PE=2 SV=1	173.954	190.648	348.09	351.832	174.188	150.319	-0.132206	-0.0154263	0.212618	0.0553535	0.701053	0.00048209	0.249963	0.953491	0.00449407	829	922	3100	2050	1611	694	contig_119746	100	410	0	gi|241742058|ref|NW_002817123.1| Ixodes scapularis strain Wikel colony 1108462918322, whole genome shotgun sequence	92.018	877	0	gi|241742036|ref|XM_002414108.1| Ixodes scapularis transcription factor Mbf1, putative, mRNA	94.574	1456	0
noHitAssembly_20021	NA	uncharacterized RNA	0.21	0	0.112	0.172	4.433	150.319	inf	-0.61891	-5.0836	nan	0.761615	1.30475e-243	nan	0.943134	5.67666e-241	1	0	1	1	41	694	NA	NA	NA	NA	gi|240963071|ref|NW_002508823.1| Ixodes scapularis strain Wikel colony 1108391278256, whole genome shotgun sequence	89.394	66	3.73e-15	NA	NA	NA	NA
GXP_Contig_23737	NA	uncharacterized RNA	57.285	73.612	91.065	75.858	208.679	149.886	-0.361784	0.263595	0.47742	0.00174213	0.00138971	2.52121e-16	0.0222937	0.0161734	9.64327e-15	273	356	811	442	1930	692	contig_69622	100	88	1.11e-38	NA	NA	NA	NA	NA	NA	NA	NA
GXP_Contig_2	NA	tr|A0A131Y1S2|A0A131Y1S2_IXORI Putative microsomal triglyceride transfer protein OS=Ixodes ricinus PE=2 SV=1	112.262	138.54	140.134	169.566	213.112	149.67	-0.303433	-0.27504	0.509827	0.00027346	5.55168e-06	1.44924e-18	0.00503758	0.00012707	6.35498e-17	535	670	1248	988	1971	691	contig_92376	99.805	514	0	gi|241066486|ref|NW_002537298.1| Ixodes scapularis strain Wikel colony 1108462920446, whole genome shotgun sequence	96.693	514	0	gi|241066483|ref|XM_002408313.1| Ixodes scapularis microsomal triglyceride transfer protein, putative, mRNA	98.022	455	0
noHitAssembly_40468	NA	uncharacterized RNA	0.839	0.207	1.684	1.545	101.204	149.453	2.01904	0.124285	-0.562426	0.161213	0.832882	8.29761e-16	0.49501	0.910023	3.093e-14	4	1	15	9	936	690	NA	NA	NA	NA	NA	NA	NA	NA	NA	NA	NA	NA
gi|442755520|gb|GADI01003888.1|	NA	gi|442755520|gb|GADI01003888.1| TSA: Ixodes ricinus Ir2-26345 mRNA sequence	758.767	930.079	343.486	294.166	182.946	149.237	-0.293696	0.223621	0.293813	5.93284e-20	1.12972e-07	1.09138e-06	8.92631e-18	3.5178e-06	1.79713e-05	3616	4498	3059	1714	1692	689	contig_50506	99.259	135	5.34e-63	NA	NA	NA	NA	gi|242000205|ref|XM_002434701.1| Ixodes scapularis 40S ribosomal protein S6, putative, mRNA	96.727	611	0
GXP_Contig_11163	NA	tr|A0A0K8RP54|A0A0K8RP54_IXORI Putative glycine rich protein (Fragment) OS=Ixodes ricinus PE=2 SV=1	0.21	0.62	0.225	0.687	125.856	149.237	-1.56188	-1.61039	-0.245831	0.31311	0.179032	0.000203923	0.678465	0.507035	0.00211323	1	3	2	4	1164	689	contig_104595	92.816	348	3.63e-141	gi|241751439|ref|NW_002782614.1| Ixodes scapularis strain Wikel colony 1108463022496, whole genome shotgun sequence	91.423	478	0	gi|241751437|ref|XM_002412466.1| Ixodes scapularis secreted salivary gland peptide, putative, mRNA	90.541	518	0
GXP_Contig_12531	IscW_ISCW018035	tr|B7PEY0|B7PEY0_IXOSC AP-2 complex subunit alpha-1, putative OS=Ixodes scapularis GN=IscW_ISCW018035 PE=4 SV=1	49.731	56.243	229.29	264.989	143.913	149.02	-0.177528	-0.208759	-0.050309	0.165592	1.29785e-05	0.432022	0.497621	0.000273636	0.72385	237	272	2042	1544	1331	688	contig_6592	99.713	3480	0	NA	NA	NA	NA	gi|241148655|ref|XM_002405814.1| Ixodes scapularis AP-2 complex subunit alpha-1, putative, mRNA	97.462	1970	0
gi|241260154|ref|XM_002404887.1|	NA	gi|241260154|ref|XM_002404887.1| Ixodes scapularis ribosomal protein, putative, mRNA	1163.33	835.583	570.98	349.944	254.416	148.803	0.477407	0.706316	0.773786	2.30158e-58	7.49498e-88	4.14347e-44	1.11841e-55	4.76454e-85	4.30504e-42	5544	4041	5085	2039	2353	687	contig_190429	97.244	254	1.54e-118	NA	NA	NA	NA	gi|241260154|ref|XM_002404887.1| Ixodes scapularis ribosomal protein, putative, mRNA	100	833	0
gi|241690478|ref|XM_002411723.1|	NA	gi|241690478|ref|XM_002411723.1| Ixodes scapularis fructose 1,6-bisphosphate aldolase, putative, mRNA	26.649	28.535	133.959	110.527	178.404	148.587	-0.0986512	0.277393	0.26384	0.577989	4.68832e-05	1.39236e-05	0.840195	0.000876088	0.000189494	127	138	1193	644	1650	686	contig_116070	95.765	307	1.75e-136	NA	NA	NA	NA	gi|241690478|ref|XM_002411723.1| Ixodes scapularis fructose 1,6-bisphosphate aldolase, putative, mRNA	100	2060	0
GXP_Contig_12680	NA	tr|V5IFI2|V5IFI2_IXORI Putative cytochrome OS=Ixodes ricinus PE=2 SV=1	46.584	35.152	200.32	308.41	99.69	148.587	0.406228	-0.622543	-0.575787	0.00551789	5.7382e-39	2.44539e-16	0.0543164	1.08006e-36	9.36615e-15	222	170	1784	1797	922	686	contig_159148	79.681	1004	0	gi|241051758|ref|NW_002534323.1| Ixodes scapularis strain Wikel colony 1108462862050, whole genome shotgun sequence	95.671	231	1.55e-100	gi|241051738|ref|XM_002407408.1| Ixodes scapularis cytochrome P450, putative, mRNA	92.997	1842	0
GXP_Contig_167	NA	tr|V5HBD3|V5HBD3_IXORI Putative gamma-interferon inducible lysosomal thiol reductase OS=Ixodes ricinus PE=2 SV=1	81.416	27.708	243.214	167.678	221.005	148.154	1.55501	0.536533	0.576981	1.18555e-30	3.54045e-24	1.28044e-23	3.13465e-28	3.63674e-22	7.03229e-22	388	134	2166	977	2044	684	NA	NA	NA	NA	gi|241730573|ref|NW_002773543.1| Ixodes scapularis strain Wikel colony 1108462846704, whole genome shotgun sequence	90.828	894	0	gi|241730570|ref|XM_002412238.1| Ixodes scapularis gamma-interferon inducible lysosomal thiol reductase, putative, mRNA	90.774	878	0
GXP_Contig_29846	NA	tr|A0A090XFB5|A0A090XFB5_IXORI Putative conserved plasma membrane protein (Fragment) OS=Ixodes ricinus PE=2 SV=1	4.826	5.583	8.871	8.41	173.106	148.154	-0.210213	0.0769909	0.224558	0.607151	0.763385	0.000244709	0.867921	0.899111	0.00249502	23	27	79	49	1601	684	contig_97771	99.009	1009	0	gi|241811223|ref|NW_002831951.1| Ixodes scapularis strain Wikel colony 1108415217468, whole genome shotgun sequence	96.284	296	1.75e-134	gi|241811220|ref|XM_002414531.1| Ixodes scapularis hypothetical protein, mRNA	95.909	220	7.22e-94
GXP_Contig_30254	NA	tr|V5HHK7|V5HHK7_IXORI Uncharacterized protein (Fragment) OS=Ixodes ricinus PE=2 SV=1	66.938	126.547	29.082	20.595	151.482	148.154	-0.918776	0.497832	0.0320488	2.89663e-21	0.00105178	0.612664	4.89013e-19	0.012844	0.86928	319	612	259	120	1401	684	contig_197553	99.591	1223	0	gi|240952215|ref|NW_002506052.1| Ixodes scapularis strain Wikel colony 1108380240018, whole genome shotgun sequence	90.367	1007	0	gi|240952211|ref|XM_002399316.1| Ixodes scapularis hypothetical protein, mRNA	90.367	1007	0
noHitAssembly_42231	NA	tr|A0A131Y873|A0A131Y873_IXORI Putative cytotoxin (Fragment) OS=Ixodes ricinus PE=2 SV=1	1.049	2.895	0.674	1.373	223.816	147.937	-1.46455	-1.02651	0.59733	0.0379052	0.180265	2.49267e-25	0.208049	0.504148	1.46741e-23	5	14	6	8	2070	683	contig_182855	99.142	699	0	gi|241785785|ref|NW_002868280.1| Ixodes scapularis strain Wikel colony 1108462559132, whole genome shotgun sequence	87.425	334	7.14e-100	NA	NA	NA	NA
GXP_Contig_25181	NA	tr|A0A0K8RFB6|A0A0K8RFB6_IXORI Putative folate receptor 3 OS=Ixodes ricinus PE=2 SV=1	37.77	26.467	192.909	157.895	208.139	147.937	0.513046	0.288955	0.492564	0.00194746	3.80512e-07	3.72949e-17	0.0244599	1.09387e-05	1.51824e-15	180	128	1718	920	1925	683	contig_169862	98.98	588	0	gi|241746249|ref|NW_002818970.1| Ixodes scapularis strain Wikel colony 1108462953708, whole genome shotgun sequence	92.475	505	0	gi|241555197|ref|XM_002399376.1| Ixodes scapularis folate receptor 3 precursor, putative, mRNA	98.799	333	2.78e-165
GXP_Contig_3654	NA	tr|V5H852|V5H852_IXORI Putative thyroid hormone-induced protein b OS=Ixodes ricinus PE=2 SV=1	16.367	9.512	4.604	7.208	207.382	147.72	0.782969	-0.646711	0.489426	0.00297432	0.0389041	6.4492e-17	0.0341977	0.200698	2.59881e-15	78	46	41	42	1918	682	contig_195712	97.674	258	4.09e-122	gi|241782633|ref|NW_002827008.1| Ixodes scapularis strain Wikel colony 1108386222974, whole genome shotgun sequence	95	260	2.52e-111	gi|241782630|ref|XM_002400594.1| Ixodes scapularis apical endosomal glycoprotein precursor, putative, mRNA	94.756	1125	0
noHitAssembly_66556	NA	uncharacterized RNA	0.42	0.62	0.449	0.515	0.757	147.72	-0.561879	-0.197857	-7.60836	0.6654	0.855774	1.05635e-223	0.897003	0.925951	4.08529e-221	2	3	4	3	7	682	NA	NA	NA	NA	NA	NA	NA	NA	NA	NA	NA	NA
GXP_Contig_8301	NA	tr|A0A131Y9Z2|A0A131Y9Z2_IXORI Putative juvenile hormone acid methyltransferase OS=Ixodes ricinus PE=2 SV=1	7.134	11.373	40.648	49.428	121.531	147.504	-0.67283	-0.282144	-0.27943	0.0301421	0.0119751	3.00872e-05	0.17262	0.0874437	0.000381502	34	55	362	288	1124	681	contig_123976	92.887	478	0	gi|241716834|ref|NW_002806145.1| Ixodes scapularis strain Wikel colony 1108462708324, whole genome shotgun sequence	96.721	61	1.2e-19	gi|242000819|ref|XM_002435008.1| Ixodes scapularis acid methyltransferase, putative, mRNA	91.667	840	0
GXP_Contig_27040	NA	tr|V5H4C0|V5H4C0_IXORI Putative organic cation transporter protein OS=Ixodes ricinus PE=2 SV=1	20.774	23.366	29.082	35.183	176.999	147.287	-0.169632	-0.274752	0.265111	0.392512	0.0387287	1.37598e-05	0.768545	0.200191	0.000187906	99	113	259	205	1637	680	contig_189016	99.015	406	0	gi|241779920|ref|NW_002825729.1| Ixodes scapularis strain Wikel colony 1108376323880, whole genome shotgun sequence	93.233	266	2.71e-105	gi|241133699|ref|XM_002404515.1| Ixodes scapularis organic anion transporter, putative, mRNA	97.336	488	0
GXP_Contig_26140	IscW_ISCW012383	tr|B7QEW9|B7QEW9_IXOSC Secreted protein, putative OS=Ixodes scapularis GN=IscW_ISCW012383 PE=4 SV=1	136.813	152.187	634.535	469.91	176.242	147.287	-0.15364	0.433315	0.258928	0.047462	2.24779e-41	2.21809e-05	0.231855	4.53489e-39	0.000288475	652	736	5651	2738	1630	680	contig_217166	98.737	396	0	gi|241738515|ref|NW_002815595.1| Ixodes scapularis strain Wikel colony 1108462888296, whole genome shotgun sequence	95.939	394	0	gi|241738513|ref|XM_002414038.1| Ixodes scapularis secreted protein, putative, mRNA	95.342	687	0
GXP_Contig_11529	NA	tr|A0A131Y2J8|A0A131Y2J8_IXORI Putative tick transposon (Fragment) OS=Ixodes ricinus PE=2 SV=1	6.505	9.512	11.341	12.014	192.569	147.071	-0.5482	-0.0831687	0.388863	0.0987241	0.705537	7.48132e-11	0.360646	0.958699	1.99156e-09	31	46	101	70	1781	679	contig_10584	99.724	1809	0	gi|241755411|ref|NW_002784377.1| Ixodes scapularis strain Wikel colony 1108463056010, whole genome shotgun sequence	93.576	576	0	NA	NA	NA	NA
GXP_Contig_30702	NA	tr|V5I3D7|V5I3D7_IXORI Uncharacterized protein (Fragment) OS=Ixodes ricinus PE=2 SV=1	149.193	132.957	105.775	106.236	131.154	147.071	0.16622	-0.00627405	-0.165251	0.0341203	0.931444	0.011961	0.191528	0.973606	0.0660689	711	643	942	619	1213	679	contig_199159	98.636	733	0	gi|241786272|ref|NW_002828724.1| Ixodes scapularis strain Wikel colony 1108391271802, whole genome shotgun sequence	95.862	290	1.03e-129	NA	NA	NA	NA
GXP_Contig_5682	X975_14446	tr|A0A087T2E3|A0A087T2E3_9ARAC Troponin I (Fragment) OS=Stegodyphus mimosarum GN=X975_14446 PE=4 SV=1	244.459	238.827	287.118	240.104	227.925	146.854	0.0336266	0.257984	0.634177	0.574487	2.6725e-08	1.73609e-28	0.835577	9.14131e-07	1.13477e-26	1165	1155	2557	1399	2108	678	contig_177191	99.659	879	0	gi|241851677|ref|NW_002855124.1| Ixodes scapularis strain Wikel colony 1108462879016, whole genome shotgun sequence	87.5	1320	0	gi|241851657|ref|XM_002415740.1| Ixodes scapularis troponin I protein, putative, mRNA	98.964	579	0
GXP_Contig_15378	NA	tr|A0A131XX10|A0A131XX10_IXORI Putative pfkb family carbohydrate kinase OS=Ixodes ricinus PE=2 SV=1	41.548	48.386	195.941	204.406	144.237	146.854	-0.219811	-0.0610182	-0.0259413	0.113942	0.250833	0.686326	0.400512	0.622226	0.860923	198	234	1745	1191	1334	678	contig_54233	97.754	757	0	gi|241743819|ref|NW_002779259.1| Ixodes scapularis strain Wikel colony 1108462957836, whole genome shotgun sequence	88.367	447	1.56e-143	gi|241743811|ref|XM_002405375.1| Ixodes scapularis adenosine kinase, putative, mRNA	94.878	1308	0
GXP_Contig_31152	NA	tr|V5HS41|V5HS41_IXORI Putative tropomyosin OS=Ixodes ricinus PE=2 SV=1	255.37	240.481	246.133	196.168	238.521	146.637	0.0866661	0.327348	0.701867	0.14281	1.07684e-10	3.03575e-35	0.47117	4.9564e-09	2.60897e-33	1217	1163	2192	1143	2206	677	contig_58174	99.246	928	0	NA	NA	NA	NA	gi|22758956|gb|AF534184.1| Haemaphysalis longicornis tropomyosin mRNA, complete cds	91.721	616	0
[truncated: 88,034 more rows]
