# Supplementary material for: Identification of Tick Ixodes ricinus Midgut Genes Differentially Expressed During the Transmission of Borrelia afzelii Spirochetes Using a Transcriptomic Approach
Source: Front Immunol. 2021 Feb 4;11:612412. doi: 10.3389/fimmu.2020.612412 (PMC7890033; doi:10.3389/fimmu.2020.612412)
Supplement: Supplementary Table 4 — A list of Ixodes ricinus nymph midgut genes upregulated in the presence of Borrelia afzelii at three different timepoins of feeding. n.c. = not calculated. [file Table_4.xlsx]

## Sheet: List1
Supplemental Table 4 | A list of Ixodes ricinus nymph midgut genes upregulated in the presence of Borrelia afzelii at three different timepoins of feeding. n.c. = not calculated.
					Transcripts per million		Fold	In-silico peptide prediction
Unfed	Gene ID (RefSeq)	Length (nt)	Abbrevation	Description	Infected	Uninfected	upregulation	SignalP	DeepLoc	Type
	GXP_Contig_492	2133	A0A131Y3M9	Putative tick transposon (Ixodes ricinus)	26.02	0.207	125.7	OTHER	Cytoplasm	Soluble
	gi|241574685|ref|XM_002403355.1|	377	XM_002403355	Conserved hypothetical protein (Ixodes scapularis)	6.925	0.207	33.4541	SP(Sec/SPI)	Extracellular	Soluble
	gi|241712765|ref|XM_002413414.1|	1400	XM_002413414	Imidazolonepropionase (Ixodes scapularis)	5.666	0.207	27.372	OTHER	Mitochondrion	Soluble
	GXP_Contig_13584	406	A0A147BM38	Uncharacterized protein (Ixodes ricinus)	19.725	0.827	23.8513	OTHER	Nucleus	Soluble
	GXP_Contig_20597	681	B7PRH4	Putative uncharacterized protein (Ixodes scapularis)	19.725	1.241	15.8944	OTHER	Nucleus	Soluble
	GXP_Contig_2194	2118	V5H5Z7	Putative catalytically inactive chitinase-like lectins (Ixodes ricinus)	15.528	1.034	15.0174	OTHER	Lysosome/Vacuole	Soluble
	GXP_Contig_26924	1615	A0A131XWJ8	Putative phosphatidylinositol transfer protein sec14 (Ixodes ricinus)	11.541	0.827	13.9553	OTHER	Cytoplasm	Soluble
	GXP_Contig_24155	725	A0A0K8R8V4	Putative isac anti-complement (Ixodes ricinus)	7.134	0.62	11.5065	SP(Sec/SPI)	Extracellular	Soluble
	GXP_Contig_30937	873	A0A0K8RHT2	Putative insulin growth factor binding protein (Ixodes ricinus)	6.295	0.62	10.1532	OTHER	Extracellular	Soluble
	GXP_Contig_21561	1383	A0A147BRL7	Putative secreted salivary gland peptide (Ixodes ricinus)	7.764	0.827	9.38815	SP(Sec/SPI)	Extracellular	Soluble
	GXP_Contig_5294	2655	A0A147BPC1	Putative enspm-14 os (Ixodes ricinus)	5.456	0.62	8.8	OTHER	Nucleus	Soluble
	GXP_Contig_1961	1229	A0A147BNP9	Putative e3 ubiquitin-protein ligase (Ixodes ricinus)	8.603	1.034	8.32012	OTHER	Extracellular	Soluble
	GXP_Contig_5839	1018	A0A0K8RP54	Putative glycine rich protein (Ixodes ricinus)	5.036	0.62	8.12258	OTHER	Extracellular	Soluble
	GXP_Contig_7059	1411	B7QKS1	Probable cytosolic iron-sulfur protein assembly protein CIAO1 homolog (Ixodes scapularis)	20.984	2.688	7.80655	OTHER	Nucleus	Membrane
	GXP_Contig_31514	1216	A0A0K8R6X3	Hypothetical protein (Ixodes ricinus)	13.639	1.861	7.32886	OTHER	Mitochondrion	Soluble
	GXP_Contig_3467	2052	A0A147BME7	Putative transposase (Ixodes ricinus)	5.875	0.827	7.10399	OTHER	Cytoplasm	Soluble
	GXP_Contig_17955	880	B7QC00	Acyl-CoA synthetase (Ixodes scapularis)	5.875	0.827	7.10399	OTHER	Cytoplasm	Soluble
	GXP_Contig_3621	1258	V5HNB1	Putative transporter (Ixodes ricinus)	5.875	0.827	7.10399	OTHER	Cytoplasm	Soluble
	GXP_Contig_9968	1382	A0A147BKF1	Putative tick transposon (Ixodes ricinus)	5.666	0.827	6.85127	OTHER	Cytoplasm	Soluble
	GXP_Contig_18088	1907	V5HYB2	Putative peritrophic membrane chitin binding protein (Ixodes ricinus)	84.984	13.027	6.52368	SP(Sec/SPI)	Extracellular	Soluble
	GXP_Contig_2703	1739	A0A131XTL8	Putative gypsy-9 ppc-i (Ixodes ricinus)	6.715	1.034	6.4942	OTHER	Cytoplasm	Soluble
	GXP_Contig_30818	3530	A0A147BPH0	Uncharacterized protein (Ixodes ricinus)	11.751	1.861	6.31435	OTHER	Nucleus	Soluble
	GXP_Contig_5550	4254	A0A147BLS0	Putative reverse transcriptase (Ixodes ricinus)	6.295	1.034	6.08801	OTHER	Mitochondrion	Soluble
	gi|241998155|ref|XM_002433676.1|	619	XM_002433676	Ixodes scapularis heat shock protein	7.344	1.241	5.91781	OTHER	Mitochondrion	Soluble
	GXP_Contig_8541	683	XM_002405384	Ixodes scapularis cement protein	12.17	2.068	5.88491	SP(Sec/SPI)	Cytoplasm	Soluble
	GXP_Contig_809	591	V5IG68	Uncharacterized protein (Ixodes ricinus)	15.528	2.688	5.77679	SP(Sec/SPI)	Extracellular	Soluble
	GXP_Contig_1328	3087	V5H5Z7	Putative catalytically inactive chitinase-like lectins (Ixodes ricinus)	31.475	5.583	5.63765	OTHER	Lysosome/Vacuole	Soluble
	GXP_Contig_23546	2078	A0A131XVQ4	Putative solute carrier family 22 member 6-b-like protein (Ixodes ricinus)	10.072	1.861	5.41214	OTHER	Lysosome/Vacuole	Membrane
	GXP_Contig_22588	602	V5H8Q8	Putative peritrophin (Ixodes ricinus)	7.764	1.447	5.36558	OTHER	Extracellular	Soluble
	GXP_Contig_24982	732	A0A131Y5N5	Putative secreted protein (Ixodes ricinus)	10.911	2.068	5.27611	SP(Sec/SPI)	Extracellular	Soluble
	GXP_Contig_10940	496	V5GP72	Putative secreted protein (Ixodes ricinus)	18.256	3.515	5.19374	OTHER	Nucleus	Soluble
	GXP_Contig_31392	1261	V5IID0	Putative secreted protein (Ixodes ricinus)	20.354	3.929	5.18045	SP(Sec/SPI)	Extracellular	Soluble
	GXP_Contig_26955	1650	V5HEW2	Putative lpxtg-motif cell wall anchor domain protein (Ixodes ricinus)	7.344	1.447	5.07533	SP(Sec/SPI)	Extracellular	Soluble
	GXP_Contig_1931	2567	A0A131XQL9	Putative kolobok-5 tv (Ixodes ricinus)	90.23	17.99	5.01556	OTHER	Cytoplasm	Soluble
					Transcripts per million		Fold	In-silico peptide prediction
Fed for 24hrs	Gene ID (RefSeq)	Length (nt)	Abbrevation	Description	Infected	Uninfected	upregulation	SignalP	DeepLoc	Type
	GXP_Contig_1305	827	A0A131Y7F6	Putative salivary secreted peptide (Ixodes ricinus)	83.429	2.403	34.7187	OTHER	Cytoplasm	Soluble
	GXP_Contig_1065	1361	A0A147BXJ4	Putative salivary lipocalin (Ixodes ricinus)	11.902	0.343	34.6997	OTHER	Extracellular	Soluble
	GXP_Contig_14191	514	V5H8Q8	Putative peritrophin (Ixodes ricinus)	39.188	1.201	32.6295	OTHER	Extracellular	Soluble
	GXP_Contig_7974	1511	A0A147BBV0	Putative signal recognition particle protein (Ixodes ricinus)	5.39	0.172	31.3372	OTHER	Nucleus	Soluble
	GXP_Contig_14140	1093	B7P8D5	Serine protease (Ixodes scapularis)	9.657	0.343	28.1545	SP(Sec/SPI)	Extracellular	Soluble
	GXP_Contig_6131	1052	V5ICG6	Putative pla2 bee venom like a sub-family of phospholipase a2 (Ixodes ricinus)	26.612	1.03	25.8369	SP(Sec/SPI)	Extracellular	Soluble
	GXP_Contig_492	2133	A0A131Y3M9	Putative tick transposon (Ixodes ricinus)	8.646	0.343	25.207	OTHER	Cytoplasm	Soluble
	GXP_Contig_13584	406	A0A147BM38	Uncharacterized protein (Ixodes ricinus)	19.426	0.858	22.641	OTHER	Nucleus	Soluble
	gi|241633467|ref|XM_002408636.1|	438	XM_002408636	Ixodes scapularis secreted protein	14.485	0.858	16.8823	SP(Sec/SPI)	Extracellular	Soluble
	GXP_Contig_16847	504	V5HDR5	Putative secreted protein (Ixodes ricinus)	50.529	3.089	16.3577	SP(Sec/SPI)	Extracellular	Soluble
	GXP_Contig_28121	643	A0A0K8RI73	Putative wc protein (Ixodes ricinus)	8.422	0.515	16.3534	SP(Sec/SPI)	Extracellular	Soluble
	GXP_Contig_1842	955	A0A147BX39	Putative salivary lipocalin (Ixodes ricinus)	26.612	1.716	15.5082	SP(Sec/SPI)	Extracellular	Soluble
	GXP_Contig_27109	2095	A0A147BKI6	Putative i-3 dr (Ixodes ricinus)	12.239	0.858	14.2646	OTHER	Nucleus	Soluble
	GXP_Contig_5550	4254	A0A147BLS0	Putative reverse transcriptase (Ixodes ricinus)	13.25	1.03	12.8641	OTHER	Mitochondrion	Soluble
	GXP_Contig_24292	2606	A0A147BLM9	Putative tick transposon (Ixodes ricinus)	14.148	1.201	11.7802	OTHER	Nucleus	Soluble
	gi|241123951|ref|XM_002403994.1|	238	XM_002403994	Hypothetical protein (Ixodes scapularis)	29.868	2.574	11.6037	OTHER	Mitochondrion	Membrane
	GXP_Contig_18990	37663	A0A0K8RHK9	Putative inhibitor of apoptosis 1 diap1 (Ixodes ricinus)	23.805	2.06	11.5558	OTHER	Cytoplasm	Soluble
	gi|442761696|gb|GADI01000801.1|	270	GADI01000801	Ir2-10936 mRNA sequence (Ixodes ricinus)	5.951	0.515	11.5553	OTHER	Extracellular	Soluble
	GXP_Contig_1931	2567	A0A131XQL9	Putative kolobok-5 tv (Ixodes ricinus)	19.763	1.716	11.5169	OTHER	Cytoplasm	Soluble
	GXP_Contig_26204	2270	A0A147BBU1	Putative insulin/growth factor receptor (Ixodes ricinus)	11.79	1.03	11.4466	SP(Sec/SPI)	Extracellular	Soluble
	GXP_Contig_29823	945	A0A0K8R6Q9	Putative mucin (Ixodes ricinus)	292.171	26.43	11.0545	SP(Sec/SPI)	Extracellular	Soluble
	GXP_Contig_26017	666	A0A147BPB9	Putative secreted salivary peptide (Ixodes ricinus)	17.292	1.716	10.0769	SP(Sec/SPI)	Extracellular	Soluble
	GXP_Contig_17308	1844	A0A147BK22	Putative cytochrome p450 cyp2 subfamily protein (Ixodes ricinus)	6.85	0.687	9.97089	OTHER	Endoplasmic reticulum	Membrane
	gi|604928396|gb|GBBN01023646.1|	434	GBBN01023646	TranscriptomePart-fed:Contig25044 transcribed RNA sequence (Ixodes scapularis)	5.053	0.515	9.81165	OTHER	Extracellular	Soluble
	GXP_Contig_21561	1383	A0A147BRL7	Putative secreted salivary gland peptide (Ixodes ricinus)	15.046	1.716	8.76807	SP(Sec/SPI)	Extracellular	Soluble
	GXP_Contig_32490	1116		Uncharacterized RNA	20.998	2.403	8.73824	OTHER	Extracellular	Soluble
	GXP_Contig_8571	534	A0A147BWM9	Putative secreted salivary peptide (Ixodes ricinus)	8.758	1.03	8.50291	SP(Sec/SPI)	Extracellular	Soluble
	GXP_Contig_15547	1006	A0A131Y7F6	Putative salivary secreted peptide (Ixodes ricinus)	78.489	9.268	8.46882	SP(Sec/SPI)	Extracellular	Soluble
	GXP_Contig_10940	496	V5GP72	Putative secreted protein (Ixodes ricinus)	23.131	2.746	8.42353	OTHER	Nucleus	Soluble
	GXP_Contig_14694	1190	V5IFF7	Putative lpxtg-motif cell wall anchor domain protein (Ixodes ricinus)	11.229	1.373	8.17844	OTHER	Cytoplasm	Soluble
	GXP_Contig_1328	3087	V5H5Z7	Putative catalytically inactive chitinase-like lectins (Ixodes ricinus)	11.004	1.373	8.01457	OTHER	Lysosome/Vacuole	Soluble
	GXP_Contig_7109	920	A0A131Y1B3	Putative enoyl-coa hydratase/isomerase (Ixodes ricinus)	7.972	1.03	7.73981	OTHER	Peroxisome	Membrane
	GXP_Contig_2889	1619	A0A0K8R7F0	Putative salivary lipocalin (Ixodes ricinus)	21.222	2.746	7.72833	SP(Sec/SPI)	Extracellular	Soluble
	GXP_Contig_21622	2473	A0A147BAS6	Putative hyphally regulated cell wall protein 3 (Ixodes ricinus)	7.86	1.03	7.63107	SP(Sec/SPI)	Extracellular	Soluble
	GXP_Contig_30557	955	A0A131XZJ9	Putative diacylglycerol acyltransferase dgat (Ixodes ricinus)	6.513	0.858	7.59091	OTHER	Mitochondrion	Membrane
	GXP_Contig_8911	498	A0A0K8RNB9	Putative glycine rich protein (Ixodes ricinus)	27.286	3.604	7.57103	SP(Sec/SPI)	Extracellular	Soluble
	GXP_Contig_4595	4738	A0A131Y1T1	Putative tick transposon (Ixodes ricinus)	5.165	0.687	7.5182	OTHER	Cytoplasm	Soluble
	GXP_Contig_7865	762	V5IBR0	Putative peritrophic membrane chitin binding protein (Ixodes ricinus)	6.4	0.858	7.45921	OTHER	Extracellular	Soluble
	GXP_Contig_10386	3593	V5GT19	Uncharacterized protein (Ixodes ricinus)	7.411	1.03	7.19515	OTHER	Nucleus	Soluble
	GXP_Contig_1377	883	V5IFP3	Putative lipocalin (Ixodes ricinus)	18.078	2.574	7.02331	OTHER	Extracellular	Soluble
	GXP_Contig_26641	396	A0A131Y8Q7	Putative membrane glycoprotein lig-1 (Ixodes ricinus)	24.029	3.433	6.99942	OTHER	Plastid	Membrane
	gi|442761556|gb|GADI01000871.1|	339	GADI01000871	Ir2-38025 mRNA sequence (Ixodes ricinus)	7.186	1.03	6.9767	OTHER	Extracellular	Soluble
	GXP_Contig_9976	2903	A0A147BRI7	Putative chloride channel clic-like protein 1 (Ixodes ricinus)	5.839	0.858	6.80536	OTHER	Endoplasmic reticulum	Membrane
	GXP_Contig_28830	309	A0A147BPX3	Putative tnf receptor-associated factor (Ixodes ricinus)	7.972	1.201	6.6378	OTHER	Extracellular	Soluble
	gi|442760824|gb|GADI01001237.1|	291	GADI01001237	Ir2-1077 mRNA sequence (Ixodes ricinus)	29.756	4.806	6.19143	OTHER	Mitochondrion	Membrane
	GXP_Contig_18072	615	V5H8Q8	Putative peritrophin (Ixodes ricinus)	5.614	1.03	5.45049	OTHER	Extracellular	Soluble
	GXP_Contig_836	1425	V5GZ70	Putative m20 peptidase (Ixodes ricinus)	6.176	1.201	5.14238	OTHER	Mitochondrion	Soluble
	GXP_Contig_7213	1780	V5IHW7	Putative endoribonuclease dicer protein 4 (Ixodes ricinus)	7.86	1.545	5.08738	OTHER	Cytoplasm	Soluble
	GXP_Contig_8041	1050	A0A147BG77	Uncharacterized protein (Ixodes ricinus)	5.165	1.03	5.01456	OTHER	Nucleus	Soluble
					Transcripts per million		Fold	In-silico peptide prediction
Fully-fed	Gene ID (RefSeq)	Length (nt)	Abbrevation	Description	Infected	Uninfected	upregulation	SignalP	DeepLoc	Type
	GXP_Contig_18990	37663	A0A0K8RHK9	Putative inhibitor of apoptosis 1 diap1 (Ixodes ricinus)	36.113	0.217	166.419	OTHER	Cytoplasm	Soluble
	GXP_Contig_23096	1414	A0A0K8RK67	Putative cytotoxin-like protein (Ixodes ricinus)	137.534	0.866	158.815	SP(Sec/SPI)	Extracellular	Soluble
	GXP_Contig_492	2133	A0A131Y3M9	Putative tick transposon (Ixodes ricinus)	13.732	0.217	63.2811	OTHER	Cytoplasm	Soluble
	GXP_Contig_21763	1605	A0A0K8RG48	Putative transmembrane protein (Ixodes ricinus)	11.461	0.217	52.8157	OTHER	Endoplasmic reticulum	Membrane
	GXP_Contig_16847	504	V5HDR5	Putative secreted protein (Ixodes ricinus)	30.491	1.083	28.1542	SP(Sec/SPI)	Extracellular	Soluble
	gi|241712765|ref|XM_002413414.1|	1400	XM_002413414	Imidazolonepropionase (Ixodes scapularis)	15.354	0.65	23.6215	OTHER	Mitochondrion	Soluble
	GXP_Contig_3268	829		uncharacterized RNA	5.082	0.217	23.4194	OTHER	Cytoplasm	Soluble
	GXP_Contig_10940	496	V5GP72	Putative secreted protein (Ixodes ricinus)	20.219	0.866	23.3476	OTHER	Nucleus	Soluble
	GXP_Contig_21561	1383	A0A147BRL7	Putative secreted salivary gland peptide (Ixodes ricinus)	18.922	0.866	21.8499	SP(Sec/SPI)	Extracellular	Soluble
	GXP_Contig_31030	2983	B7PQC1	Putative uncharacterized protein (Ixodes scapularis)	225.979	10.397	21.735	OTHER	Extracellular	Soluble
	GXP_Contig_14833	1339	B7P8D5	Serine protease (Ixodes scapularis)	195.38	9.097	21.4774	SP(Sec/SPI)	Extracellular	Soluble
	GXP_Contig_9976	2903	A0A147BRI7	Putative chloride channel clic-like protein 1 (Ixodes ricinus)	8.542	0.433	19.7275	OTHER	Endoplasmic reticulum	Membrane
	gi|684282621|gb|GBIH01000469.1|	249	GBIH01000469	IrHemSgMg-235294 mRNA sequence (Ixodes ricinus)	12.759	0.65	19.6292	OTHER	Plastid	Membrane
	GXP_Contig_13584	406	A0A147BM38	Uncharacterized protein (Ixodes ricinus)	11.786	0.65	18.1323	OTHER	Nucleus	Soluble
	GXP_Contig_9778	1041	B7P8D5	Serine protease (Ixodes scapularis)	19.03	1.083	17.5716	OTHER	Extracellular	Soluble
	GXP_Contig_348	512	A0A0K8RR99	Putative secreted protein (Ixodes ricinus)	7.569	0.433	17.4804	OTHER	Nucleus	Soluble
	GXP_Contig_26204	2270	A0A147BBU1	Putative insulin/growth factor receptor (Ixodes ricinus)	13.407	1.083	12.3795	SP(Sec/SPI)	Extracellular	Soluble
	GXP_Contig_25185	6057	B7PUU7	Putative uncharacterized protein (Ixodes scapularis)	16.002	1.3	12.3092	OTHER	Nucleus	Soluble
	gi|241780171|ref|XM_002400047.1|	348	XM_002400047	Hypothetical protein (Ixodes scapularis)	95.582	8.014	11.9269	OTHER	Mitochondrion	Soluble
	GXP_Contig_947	2067	B7QEE2	Ammonium transporter (Ixodes scapularis)	5.082	0.433	11.7367	SP(Sec/SPI)	Cell membrane	Membrane
	GXP_Contig_8165	2066	B7PEK0	Holocytochrome C synthase/heme-lyase (Ixodes scapularis)	25.193	2.166	11.6311	OTHER	Mitochondrion	Membrane
	GXP_Contig_4595	4738	A0A131Y1T1	Putative tick transposon (Ixodes ricinus)	6.704	0.65	10.3138	OTHER	Cytoplasm	Soluble
	GXP_Contig_476	6711	A0A147BL69	Putative rna-directed dna polymerase from mobile element jockey-like protein (Ixodes ricinus)	10.812	1.083	9.98338	OTHER	Cytoplasm	Soluble
	GXP_Contig_21296	474	B7PFR2	Secreted salivary gland peptide (Ixodes scapularis)	6.487	0.65	9.98	OTHER	Extracellular	Soluble
	GXP_Contig_23259	5499	A0A147BD67	Putative acyl-coa synthetase family member 4 (Ixodes ricinus)	6.379	0.65	9.81385	OTHER	Cytoplasm	Soluble
	GXP_Contig_1305	827	A0A131Y7F6	Putative salivary secreted peptide (Ixodes ricinus)	167.592	17.111	9.7944	OTHER	Cytoplasm	Soluble
	GXP_Contig_15228	879	V5H6N1	Putative scp gapr-1 like scp-like extracellular protein (Ixodes ricinus)	12.65	1.3	9.73077	SP(Sec/SPI)	Extracellular	Soluble
	GXP_Contig_1336	5180	A0A147BT99	Putative ypt/rab gtpase activating protein (Ixodes ricinus)	6.163	0.65	9.48154	OTHER	Lysosome/Vacuole	Soluble
	GXP_Contig_22663	1652	A0A147BLM9	Putative tick transposon (Ixodes ricinus)	5.514	0.65	8.48308	OTHER	Cytoplasm	Soluble
	GXP_Contig_16121	2226	A0A087UJE3	Cyclin-D-binding Myb-like transcription factor 1 (Stegodyphus mimosarum)	5.514	0.65	8.48308	OTHER	Nucleus	Soluble
	GXP_Contig_30507	2482	B7PQC1	Putative uncharacterized protein (Ixodes scapularis)	8.974	1.083	8.28624	OTHER	Extracellular	Soluble
	GXP_Contig_29696	3014	V5GF11	Solute carrier organic anion transporter family member (Ixodes ricinus)	7.028	0.866	8.11547	OTHER	Cell membrane	Membrane
	GXP_Contig_29976	1924	V5GF11	Solute carrier organic anion transporter family member (Ixodes ricinus)	6.92	0.866	7.99076	OTHER	Cell membrane	Membrane
	GXP_Contig_5875	3051	A0A131Y3E3	Putative tick transposon (Ixodes ricinus)	5.082	0.65	7.81846	OTHER	Cytoplasm	Soluble
	GXP_Contig_16607	492	A0A0K8R5J6	Putative dna-bridging protein baf (Ixodes ricinus)	210.193	27.941	7.52274	OTHER	Nucleus	Soluble
	GXP_Contig_5550	4254	A0A147BLS0	Putative reverse transcriptase (Ixodes ricinus)	9.623	1.3	7.40231	OTHER	Mitochondrion	Soluble
	GXP_Contig_30201	1752	A0A131XUS9	Putative porcine endogenous retrovirus a receptor (Ixodes ricinus)	7.893	1.083	7.28809	OTHER	Cell membrane	Membrane
	GXP_Contig_20207	2001	V5HGQ1	Putative cytochrome (Ixodes ricinus)	71.794	10.18	7.05246	OTHER	Endoplasmic reticulum	Membrane
	GXP_Contig_6657	2480	V5IFM1	Uncharacterized protein (Ixodes ricinus)	23.139	3.466	6.676	OTHER	Cytoplasm	Soluble
	GXP_Contig_8375	616	B7PWU4	Cuticle protein, putative (Ixodes scapularis)	7.028	1.083	6.48938	OTHER	Cytoplasm	Soluble
	GXP_Contig_13506	2533	A0A147BQW9	Putative sodium/potassium-transporting atpase subunit beta (Ixodes ricinus)	5.514	0.866	6.36721	SP(Sec/SPI)	Extracellular	Soluble
	GXP_Contig_23087	708	B7P8D5	Serine protease, putative (Ixodes scapularis)	6.812	1.083	6.28994	OTHER	Extracellular	Soluble
	GXP_Contig_24914	1094	A0A131XYR5	Putative comm domain-containing protein (Ixodes ricinus)	23.03	3.682	6.25475	OTHER	Extracellular	Soluble
	GXP_Contig_29628	1053	V5HKI2	Uncharacterized protein (Ixodes ricinus)	8.001	1.3	6.15462	SP(Sec/SPI)	Nucleus	Soluble
	GXP_Contig_27659	575	A0A0K8R476	Putative 8.9 kDa protein (Ixodes ricinus)	9.299	1.516	6.13391	SP(Sec/SPI)	Extracellular	Soluble
	GXP_Contig_30156	755	P84252	Cuticle protein 16.8 (Ixodes ricinus)	5.298	0.866	6.11778	OTHER	Cytoplasm	Soluble
	GXP_Contig_21378	5036	A0A147BSY8	Putative rna-dependent rna polymerase (Ixodes ricinus)	11.569	1.949	5.93586	OTHER	Nucleus	Soluble
	GXP_Contig_29823	945	A0A0K8R6Q9	Putative mucin (Ixodes ricinus)	487.639	84.257	5.78752	SP(Sec/SPI)	Extracellular	Soluble
	GXP_Contig_19564	3023	A0A090XAI0	Putative gypsy-5 xt-i (Ixodes ricinus)	9.839	1.733	5.67744	OTHER	Nucleus	Soluble
	GXP_Contig_26946	868	A0A0K8RAR5	Putative cytochrome p450 cyp2 subfamily protein (Ixodes ricinus)	13.515	2.383	5.67142	OTHER	Endoplasmic reticulum	Membrane
	GXP_Contig_32390	868	B7PZ18	Glutamyl-tRNA(Gln) amidotransferase subunit C, mitochondrial (Ixodes scapulari)	8.217	1.516	5.42018	OTHER	Mitochondrion	Soluble
	GXP_Contig_8981	490	A0A0K8R5J6	Putative dna-bridging protein baf (Ixodes ricinus)	25.409	4.765	5.33242	OTHER	Endoplasmic reticulum	Membrane
	GXP_Contig_23904	1244	A0A131XV02	Putative secreted protein (Ixodes ricinus)	12.542	2.383	5.26311	SP(Sec/SPI)	Endoplasmic reticulum	Soluble
	GXP_Contig_22867	1415	A0A131XXX1	Putative fatty acid transporter (Ixodes ricinus)	12.326	2.383	5.17247	OTHER	Cytoplasm	Soluble
	GXP_Contig_13189	605	V5HEA8	Putative secreted protein (Ixodes ricinus)	39.033	7.798	5.00551	SP(Sec/SPI)	Extracellular	Soluble
