# Supplementary material for: Identification of Tick Ixodes ricinus Midgut Genes Differentially Expressed During the Transmission of Borrelia afzelii Spirochetes Using a Transcriptomic Approach
Source: Front Immunol. 2021 Feb 4;11:612412. doi: 10.3389/fimmu.2020.612412 (PMC7890033; doi:10.3389/fimmu.2020.612412)
Supplement: Supplementary Table 5 — A list of Ixodes ricinus nymph midgut genes co-upregulated by Borrelia afzelii at different timepoints. n.c. = not calculated. [file Table_5.xlsx]

## Sheet: List1
Supplemental Table 5 | A list of Ixodes ricinus nymph midgut genes co-upregulated by Borrelia afzelii at different timepoints. n.c. = not calculated.
					Transcripts per million						Fold
					Unfed		Fed for 24hrs		Fully-fed		upregulation
Unfed +	Gene ID (RefSeq)	Length (nt)	Abbrevation	Description	Infected	Uninfected	Infected	Uninfected	Infected	Uninfected	Unfed	Fed for 24hrs	Fully-fed
fed for 24hrs +	GXP_Contig_492	2133	A0A131Y3M9	Putative tick transposon (Ixodes ricinus)	26.02	0.207	8.646	0.343	13.732	0.217	125.7	25.207	63.2811
fully-fed	GXP_Contig_13584	406	A0A147BM38	Uncharacterized protein (Ixodes ricinus)	19.725	0.827	19.426	0.858	11.786	0.65	23.8513	22.641	18.1323
	GXP_Contig_21561	1383	A0A147BRL7	Putative secreted salivary gland peptide (Ixodes ricinus)	7.764	0.827	15.046	1.716	18.922	0.866	9.38815	8.76807	21.8499
	GXP_Contig_5550	4254	A0A147BLS0	Putative reverse transcriptase (Ixodes ricinus)	6.295	1.034	13.25	1.03	9.623	1.3	6.08801	12.8641	7.40231
	GXP_Contig_10940	496	V5GP72	Putative secreted protein (Ixodes ricinus)	18.256	3.515	23.131	2.746	20.219	0.866	5.19374	8.42353	23.3476
					Transcripts per million				Fold
					Unfed		Fed for 24hrs		upregulation
Unfed +	Gene ID (RefSeq)	Length (nt)	Abbrevation	Description	Infected	Uninfected	Infected	Uninfected	Unfed	Fed for 24hrs
fed for 24hrs	GXP_Contig_492	2133	A0A131Y3M9	Putative tick transposon (Ixodes ricinus)	26.02	0.207	8.646	0.343	125.7	25.207
	GXP_Contig_13584	406	A0A147BM38	Uncharacterized protein (Ixodes ricinus)	19.725	0.827	19.426	0.858	23.8513	22.641
	GXP_Contig_21561	1383	A0A147BRL7	Putative secreted salivary gland peptide (Ixodes ricinus)	7.764	0.827	15.046	1.716	9.38815	8.76807
	GXP_Contig_5550	4254	A0A147BLS0	Putative reverse transcriptase (Ixodes ricinus)	6.295	1.034	13.25	1.03	6.08801	12.8641
	GXP_Contig_1328	3087	V5H5Z7	Putative catalytically inactive chitinase-like lectins (Ixodes ricinus)	31.475	5.583	11.004	1.373	5.63765	8.01457
	GXP_Contig_10940	496	V5GP72	Putative secreted protein (Ixodes ricinus)	18.256	3.515	23.131	2.746	5.19374	8.42353
	GXP_Contig_1931	2567	A0A131XQL9	Putative kolobok-5 tv (Ixodes ricinus)	90.23	17.99	19.763	1.716	5.01556	11.5169
					Transcripts per million				Fold
					Unfed		Fully-fed		upregulation
Unfed +	Gene ID (RefSeq)	Length (nt)	Abbrevation	Description	Infected	Uninfected	Infected	Uninfected	Unfed	Fully-fed
fully-fed	GXP_Contig_492	2133	A0A131Y3M9	Putative tick transposon (Ixodes ricinus)	26.02	0.207	13.732	0.217	125.7	63.2811
	gi|241712765|ref|XM_002413414.1|	1400	XM_002413414	Imidazolonepropionase (Ixodes scapularis)	5.666	0.207	15.354	0.65	27.372	23.6215
	GXP_Contig_13584	406	A0A147BM38	Uncharacterized protein (Ixodes ricinus)	19.725	0.827	11.786	0.65	23.8513	18.1323
	GXP_Contig_21561	1383	A0A147BRL7	Putative secreted salivary gland peptide (Ixodes ricinus)	7.764	0.827	18.922	0.866	9.38815	21.8499
	GXP_Contig_5550	4254	A0A147BLS0	Putative reverse transcriptase (Ixodes ricinus)	6.295	1.034	9.623	1.3	6.08801	7.40231
	GXP_Contig_10940	496	V5GP72	Putative secreted protein (Ixodes ricinus)	18.256	3.515	20.219	0.866	5.19374	23.3476
					Transcripts per million				Fold
					Fed for 24hrs		Fully-fed		upregulation
Fed for 24hrs +	Gene ID (RefSeq)	Length (nt)	Abbrevation	Description	Infected	Uninfected	Infected	Uninfected	Fed for 24hrs	Fully-fed
fully-fed	GXP_Contig_1305	827	A0A131Y7F6	Putative salivary secreted peptide (Ixodes ricinus)	83.429	2.403	167.592	17.111	34.7187	9.7944
	GXP_Contig_492	2133	A0A131Y3M9	Putative tick transposon (Ixodes ricinus)	8.646	0.343	13.732	0.217	25.207	63.2811
	GXP_Contig_13584	406	A0A147BM38	Uncharacterized protein (Ixodes ricinus)	19.426	0.858	11.786	0.65	22.641	18.1323
	GXP_Contig_16847	504	V5HDR5	Putative secreted protein (Ixodes ricinus)	50.529	3.089	30.491	1.083	16.3577	28.1542
	GXP_Contig_5550	4254	A0A147BLS0	Putative reverse transcriptase (Ixodes ricinus)	13.25	1.03	9.623	1.3	12.8641	7.40231
	GXP_Contig_18990	37663	A0A0K8RHK9	Putative inhibitor of apoptosis 1 diap1 (Ixodes ricinus)	23.805	2.06	36.113	0.217	11.5558	166.419
	GXP_Contig_26204	2270	A0A147BBU1	Putative insulin/growth factor receptor (Ixodes ricinus)	11.79	1.03	13.407	1.083	11.4466	12.3795
	GXP_Contig_29823	945	A0A0K8R6Q9	Putative mucin (Ixodes ricinus)	292.171	26.43	487.639	84.257	11.0545	5.78752
	GXP_Contig_21561	1383	A0A147BRL7	Putative secreted salivary gland peptide (Ixodes ricinus)	15.046	1.716	18.922	0.866	8.76807	21.8499
	GXP_Contig_10940	496	V5GP72	Putative secreted protein (Ixodes ricinus)	23.131	2.746	20.219	0.866	8.42353	23.3476
	GXP_Contig_4595	4738	A0A131Y1T1	Putative tick transposon (Ixodes ricinus)	5.165	0.687	6.704	0.65	7.5182	10.3138
	GXP_Contig_9976	2903	A0A147BRI7	Putative chloride channel clic-like protein 1 (Ixodes ricinus)	5.839	0.858	8.542	0.433	6.80536	19.7275
