# Supplementary material for: Identification of Tick Ixodes ricinus Midgut Genes Differentially Expressed During the Transmission of Borrelia afzelii Spirochetes Using a Transcriptomic Approach
Source: Front Immunol. 2021 Feb 4;11:612412. doi: 10.3389/fimmu.2020.612412 (PMC7890033; doi:10.3389/fimmu.2020.612412)
Supplement: Supplementary Table 6 — A list of Ixodes ricinus nymph midgut genes downregulated in the presence of Borrelia afzelii at three different timepoins of feeding. n.c. = not calculated. [file Table_6.xlsx]

## Sheet: List1
Supplemental Table 6 | A list of Ixodes ricinus nymph midgut genes downregulated in the presence of Borrelia afzelii at three different timepoins of feeding. n.c. = not calculated.
					Transcripts per million		Fold	In-silico peptide prediction
Unfed	Gene ID (RefSeq)	Length (nt)	Abbrevation	Description	Infected	Uninfected	downregulation	SignalP	DeepLoc	Type
	GXP_Contig_18754	658	V5HK70	Carboxypeptidase (Ixodes ricinus)	0.21	18.196	86.6476	OTHER	Mitochondrion	Soluble
	GXP_Contig_4053	4106	A0A131XST8	Putative gypsy3 mh-i (Ixodes ricinus)	0.21	7.651	36.4333	OTHER	Mitochondrion	Soluble
	GXP_Contig_31679	1015		uncharacterized RNA	0.21	5.583	26.5857	OTHER	Extracellular	Soluble
	GXP_Contig_18650	555	A0A0K8RQN6	Uncharacterized protein (Ixodes ricinus)	1.679	28.328	16.8719	OTHER	Mitochondrion	Soluble
	GXP_Contig_15199	694	A0A090XEN5	Putative lim and calponin similarity-containing protein 1 (Ixodes ricinus)	0.42	5.583	13.2929	OTHER	Nucleus	Soluble
	GXP_Contig_13657	792		uncharacterized RNA	1.049	13.854	13.2069	OTHER	Nucleus	Soluble
	GXP_Contig_32014	1717	A0A147BSA5	Uncharacterized protein (Ixodes ricinus)	0.42	5.169	12.3071	OTHER	Endoplasmic reticulum	Membrane
	GXP_Contig_24469	1330	A0A147BPL3	Putative collagen alpha-1ii chain-like protein (Ixodes ricinus)	0.839	9.305	11.0906	OTHER	Extracellular	Soluble
	GXP_Contig_5178	672	A0A147BJI9	Putative tick transposon (Ixodes ricinus)	0.63	6.41	10.1746	OTHER	Nucleus	Soluble
	GXP_Contig_17851	581	A0A131XSJ3	Putative secreted protein (Ixodes ricinus)	0.839	7.857	9.36472	OTHER	Golgi apparatus	Membrane
	GXP_Contig_9503	2396	B7PS00	Lissencephaly-1 homolog (Ixodes scapularis)	0.63	5.79	9.19048	OTHER	Nucleus	Soluble
	GXP_Contig_20266	1328	B7PAB5	Putative uncharacterized protein (Ixodes scapularis)	1.259	11.166	8.86894	OTHER	Mitochondrion	Soluble
	gi|242002135|ref|XM_002435666.1|	444	XM_002435666	Cytochrome C oxidase, subunit VIa/COX13 (Ixodes scapularis)	1.049	9.098	8.67302	OTHER	Mitochondrion	Membrane
	gi|241604142|ref|XM_002405772.1|	546	XM_002405772	Ixodes scapularis crystal protein	0.63	5.169	8.20476	OTHER	Plastid	Soluble
	GXP_Contig_9269	2460	A0A147BNX0	Putative secreted protein (Ixodes ricinus)	0.839	6.824	8.13349	SP(Sec/SPI)	Cytoplasm	Soluble
	GXP_Contig_12704	2351	A0A147BBZ8	Uncharacterized protein (Ixodes ricinus)	1.259	10.132	8.04766	SP(Sec/SPI)	Extracellular	Soluble
	GXP_Contig_32885	2231	V5HJ80	Uncharacterized protein (Ixodes ricinus)	2.938	21.918	7.46018	OTHER	Nucleus	Soluble
	GXP_Contig_17177	5082	A0A147BF73	Putative nuclear receptor of the nerve growth factor-induced protein b type (Ixodes ricinus)	1.049	7.651	7.29361	OTHER	Nucleus	Soluble
	GXP_Contig_26180	3528	A0A147BMY1	Putative p-32 hm (Ixodes ricinus)	1.259	8.685	6.89833	OTHER	Nucleus	Soluble
	GXP_Contig_8549	2187	A0A147BPW6	Putative nuclease harbi1 (Ixodes ricinus)	1.889	13.027	6.89624	OTHER	Cytoplasm	Soluble
	GXP_Contig_23374	702	A0A131XW69	Putative lanthionine synthetase c-like protein 1 (Ixodes ricinus)	2.728	18.403	6.74597	OTHER	Mitochondrion	Membrane
	GXP_Contig_14484	3591	A0A131XUT7	Putative is4eu-1 dr (Ixodes ricinus)	1.259	8.478	6.73392	OTHER	Mitochondrion	Soluble
	GXP_Contig_17696	3163	A0A131Y0U5	Putative na+/h+ antiporter (Ixodes ricinus)	0.839	5.583	6.65435	OTHER	Lysosome/Vacuole	Membrane
	gi|604926323|gb|GBBN01025717.1|	306	GBBN01025717	Ixodes scapularis TranscriptomePart-fed:Contig27267 transcribed RNA sequence	0.839	5.583	6.65435	OTHER	n.a.	n.a.
	GXP_Contig_19798	2710	V5H6I4	Uncharacterized protein (Ixodes ricinus)	2.098	13.234	6.30791	OTHER	Plastid	Soluble
	GXP_Contig_5735	5039	V5HB62	Uncharacterized protein (Ixodes ricinus)	1.469	9.098	6.19333	OTHER	Cytoplasm	Soluble
	GXP_Contig_6305	2720	A0A147BMG9	Putative tick transposon (Ixodes ricinus)	1.049	6.41	6.11058	OTHER	Cytoplasm	Soluble
	GXP_Contig_31957	2502		uncharacterized RNA	1.049	6.203	5.91325	OTHER	Nucleus	Soluble
	GXP_Contig_6121	4496	A0A147BNH2	Putative transcription termination factor 2-like protein (Ixodes ricinus)	1.889	10.959	5.80148	OTHER	Cytoplasm	Soluble
	GXP_Contig_5149	2086	B7P2B1	Cytochrome P450, putative (Ixodes scapularis)	1.259	7.237	5.74821	OTHER	Endoplasmic reticulum	Membrane
	GXP_Contig_4181	2666	B7P9S4	Putative uncharacterized protein (Ixodes scapularis)	2.938	16.542	5.63036	OTHER	Cytoplasm	Soluble
	GXP_Contig_30736	5716	A0A147BIU1	Putative tick transposon (Ixodes ricinus)	1.049	5.79	5.51954	OTHER	Cytoplasm	Soluble
	GXP_Contig_31917	2413	Q4PMD2	Protein translation factor SUI1-like (Ixodes scapularis)	1.259	6.824	5.42017	OTHER	Cytoplasm	Soluble
	GXP_Contig_9046	2918	A0A131XSK5	Putative neural cell adhesion molecule l1 (Ixodes ricinus)	2.518	13.647	5.41978	OTHER	Cell membrane	Membrane
	GXP_Contig_5757	344		uncharacterized RNA	4.826	25.02	5.18442	OTHER	Mitochondrion	Soluble
	GXP_Contig_7628	4433	A0A147BLJ9	Putative conserved proteinconserved protein (Ixodes ricinus)	1.679	8.685	5.17272	OTHER	Plastid	Membrane
	GXP_Contig_11744	781	B7Q568	Putative uncharacterized protein (Ixodes scapularis)	7.134	36.599	5.13022	OTHER	Cytoplasm	Soluble
	GXP_Contig_19796	2252	V5H6I4	Uncharacterized protein (Ixodes ricinus)	2.098	10.752	5.12488	OTHER	Mitochondrion	Soluble
					Transcripts per million		Fold	In-silico peptide prediction
Fed for 24hrs	Gene ID (RefSeq)	Length (nt)	Abbrevation	Description	Infected	Uninfected	downregulation	SignalP	DeepLoc	Type
	GXP_Contig_1294	3468	A0A147BJF7	Putative rna-directed dna polymerase from mobile element jockey-like protein (Ixodes ricinus)	0.112	10.812	96.5357	OTHER	Cytoplasm	Soluble
	GXP_Contig_28871	381	Q4PMS1	Putative salivary secreted protein with polyK tail (Ixodes scapularis)	0.112	6.522	58.2321	SP(Sec/SPI)	Extracellular	Soluble
	GXP_Contig_7016	1748	A0A147BXI0	Putative salivary lipocalin (Ixodes ricinus)	0.449	14.931	33.2539	OTHER	Extracellular	Soluble
	GXP_Contig_22325	1824	A0A147BDI2	Uncharacterized protein (Ixodes ricinus)	0.225	6.522	28.9867	OTHER	Nucleus	Soluble
	GXP_Contig_17851	581	A0A131XSJ3	Putative secreted protein (Ixodes ricinus)	0.337	9.268	27.5015	OTHER	Golgi apparatus	Membrane
	GXP_Contig_3315	509	V5HWB8	Uncharacterized protein (Ixodes ricinus)	0.337	8.066	23.9347	SP(Sec/SPI)	Extracellular	Soluble
	GXP_Contig_17077	1359	A0A0K8R7K2	Putative salivary lipocalin (Ixodes ricinus)	0.225	5.32	23.6444	SP(Sec/SPI)	Extracellular	Soluble
	GXP_Contig_634	869	B7Q7U1	Putative uncharacterized protein (Ixodes scapularis)	0.337	7.723	22.9169	OTHER	Cytoplasm	Soluble
	GXP_Contig_18449	495		Uncharacterized RNA	0.561	12.529	22.3333	OTHER	Mitochondrion	Membrane
	GXP_Contig_27415	686	B7P867	Reductase, putative (Ixodes scapularis)	0.337	7.38	21.8991	OTHER	Mitochondrion	Soluble
	GXP_Contig_3620	1606	V5H8Q4	Putative pancreatic lipase-like enzyme (Ixodes ricinus)	0.449	8.753	19.4944	SP(Sec/SPI)	Extracellular	Soluble
	GXP_Contig_20839	539	V5HPN0	Putative structural constituent of cell wall (Ixodes ricinus)	0.337	6.35	18.8427	SP(Sec/SPI)	Extracellular	Soluble
	GXP_Contig_15080	454	V5HNU0	Putative papa 16 (Ixodes ricinus)	0.337	5.664	16.8071	SP(Sec/SPI)	Extracellular	Soluble
	GXP_Contig_12893	774	V5IK28	Putative papa 16 (Ixodes ricinus)	0.449	6.179	13.7617	OTHER	Extracellular	Soluble
	GXP_Contig_30746	1455	XM_002410205	Hebreain (Ixodes scapularis)	0.786	10.126	12.883	SP(Sec/SPI)	Extracellular	Soluble
	GXP_Contig_15345	446	V5HCN6	Uncharacterized protein (Ixodes ricinus)	0.561	6.865	12.2371	SP(Sec/SPI)	Extracellular	Soluble
	GXP_Contig_6295	1254	V5HIV1	Putative reticulocalbin calumenin dna supercoiling factor (Ixodes ricinus)	1.909	23.341	12.2268	OTHER	Cytoplasm	Soluble
	GXP_Contig_30729	1287	A0A147BJ52	Putative kolobok-2 xt (Ixodes ricinus)	2.919	29.005	9.93662	OTHER	Cytoplasm	Soluble
	GXP_Contig_22296	1635	V5H835	Putative geranylgeranyl pyrophosphate synthase/polyprenyl synthetase (Ixodes ricinus)	0.674	6.522	9.67656	OTHER	Mitochondrion	Soluble
	GXP_Contig_29730	1914		Uncharacterized RNA	0.898	8.581	9.55568	OTHER	Plastid	Soluble
	GXP_Contig_7304	1680	A0A147BK33	Uncharacterized protein (Ixodes ricinus)	0.674	6.007	8.91246	OTHER	Nucleus	Membrane
	GXP_Contig_25934	579	B7PC91	Proteasome assembly chaperone (Ixodes scapularis)	3.144	26.43	8.40649	OTHER	Extracellular	Soluble
	gi|242002135|ref|XM_002435666.1|	444	XM_002435666	Cytochrome C oxidase, subunit VIa/COX13 (Ixodes scapularis)	2.919	23.684	8.11374	OTHER	Mitochondrion	Membrane
	GXP_Contig_30474	3037	A0A147BNT5	Uncharacterized protein (Ixodes ricinus)	1.347	10.126	7.51745	SP(Sec/SPI)	Extracellular	Soluble
	GXP_Contig_4156	2303		Uncharacterized RNA	2.246	14.417	6.41897	SP(Sec/SPI)	Cytoplasm	Soluble
	GXP_Contig_17314	1992	A0A147BUE8	Putative cytochrome p450 cyp3/cyp5/cyp6/cyp9 subfamily protein (Ixodes ricinus)	11.453	70.881	6.18886	OTHER	Endoplasmic reticulum	Membrane
	GXP_Contig_994	830	A0A131XYC3	Putative quinone oxidoreductase (Ixodes ricinus)	2.47	14.245	5.76721	OTHER	Cytoplasm	Soluble
	gi|604927107|gb|GBBN01024934.1|	323	GBBN01024934	TranscriptomePart-fed:Contig26410 transcribed RNA sequence (Ixodes scapularis)	1.011	5.492	5.43225	n.a.	n.a.	n.a.
	GXP_Contig_30475	3037	A0A147BNT5	Uncharacterized protein (Ixodes ricinus)	1.797	9.439	5.25264	SP(Sec/SPI)	Extracellular	Soluble
	GXP_Contig_17086	2522	A0A131XVH6	Uncharacterized protein (Ixodes ricinus)	1.684	8.753	5.19774	OTHER	Nucleus	Soluble
	GXP_Contig_22307	503	A0A131YB25	Putative salivary gland secreted protein (Ixodes ricinus)	2.695	13.73	5.09462	SP(Sec/SPI)	Extracellular	Soluble
	GXP_Contig_13761	6279	A0A131Y1J3	Putative tick transposon (Ixodes ricinus)	2.807	14.245	5.07481	OTHER	Cytoplasm	Soluble
	GXP_Contig_14484	3591	A0A131XUT7	Putative is4eu-1 dr (Ixodes ricinus)	1.235	6.179	5.00324	OTHER	Mitochondrion	Soluble
					Transcripts per million		Fold	In-silico peptide prediction
Fully-fed	Gene ID (RefSeq)	Length (nt)	Abbrevation	Description	Infected	Uninfected	downregulation	SignalP	DeepLoc	Type
	gi|442756582|gb|GADI01003358.1|	510	GADI01003358	Ir2-18344 mRNA sequence (Ixodes ricinus)	0.865	47.002	54.3376	OTHER	Mitochondrion	Soluble
	gi|604928396|gb|GBBN01023646.1|	434	GBBN01023646	TranscriptomePart-fed:Contig25044 transcribed RNA sequence (Ixodes scapularis)	0.324	16.028	49.4691	n.a.	n.a.	n.a.
	GXP_Contig_17101	931	V5GP72	Putative secreted protein (Ixodes ricinus)	1.73	32.923	19.0306	SP(Sec/SPI)	Extracellular	Soluble
	GXP_Contig_15650	2642	A0A131XT44	Putative sulfotransferase (Ixodes ricinus)	0.541	9.314	17.2163	OTHER	Cytoplasm	Soluble
	GXP_Contig_2019	1058	A0A131Y724	Putative tick transposon (Ixodes ricinus)	0.757	11.696	15.4505	OTHER	Nucleus	Soluble
	GXP_Contig_31364	1234	A0A0K8RGL0	Putative salivary lipocalin (Ixodes ricinus)	1.406	16.678	11.862	SP(Sec/SPI)	Extracellular	Soluble
	GXP_Contig_21098	1022	V5GYS7	Putative spectrin beta chain (Ixodes ricinus)	2.379	27.508	11.5628	OTHER	Cytoplasm	Soluble
	GXP_Contig_11561	7573	A0A147BP25	Putative cub domain low-density lipoprotein receptor domain class a (Ixodes ricinus)	1.189	13.213	11.1127	SP(Sec/SPI)	Cell membrane	Membrane
	GXP_Contig_16844	619		Uncharacterized RNA	0.541	5.415	10.0092	OTHER	Mitochondrion	Membrane
	GXP_Contig_14827	1072	V5GLM0	Putative cytotoxin (Ixodes ricinus)	35.14	341.143	9.70811	SP(Sec/SPI)	Extracellular	Soluble
	GXP_Contig_12704	2351	A0A147BBZ8	Uncharacterized protein (Ixodes ricinus)	1.73	16.462	9.51561	SP(Sec/SPI)	Extracellular	Soluble
	GXP_Contig_15492	615	A0A147BHX6	Uncharacterized protein (Ixodes ricinus)	0.865	7.364	8.51329	OTHER	Nucleus	Soluble
	GXP_Contig_25640	603	A0A131Y4F2	Putative secreted protein (Ixodes ricinus)	0.649	5.415	8.34361	SP(Sec/SPI)	Extracellular	Soluble
	GXP_Contig_8527	648	V5HEQ5	Uncharacterized protein (Ixodes ricinus)	0.757	6.281	8.29723	OTHER	Mitochondrion	Soluble
	GXP_Contig_8849	612	P84252	Cuticle protein 16.8 (Ixodes ricinus)	3.784	30.757	8.12817	SP(Sec/SPI)	Extracellular	Soluble
	GXP_Contig_26802	852	V5HWY8	Putative cathepsin l (Ixodes ricinus)	0.865	6.715	7.76301	OTHER	Extracellular	Soluble
	GXP_Contig_22558	1035	P84252	Cuticle protein 16.8 (Ixodes ricinus)	0.973	7.364	7.56835	SP(Sec/SPI)	Extracellular	Soluble
	GXP_Contig_26822	1955	V5H3M4	Putative acyl-coa synthetase (Ixodes ricinus)	0.757	5.632	7.43989	SP(Sec/SPI)	Peroxisome	Membrane
	gi|241574685|ref|XM_002403355.1|	377	XM_002403355	Conserved hypothetical protein (Ixodes scapularis)	1.838	12.779	6.95267	OTHER	Extracellular	Soluble
	gi|242002135|ref|XM_002435666.1|	444	XM_002435666	Cytochrome C oxidase, subunit VIa/COX13 (Ixodes scapularis)	1.081	7.364	6.81221	SP(Sec/SPI)	Mitochondrion	Membrane
	GXP_Contig_11904	464	A0A131Y0Q1	Putative alpha-l-fucosidase (Ixodes ricinus)	0.865	5.848	6.76069	OTHER	Plastid	Soluble
	GXP_Contig_17042	351	V5H941	Putative cytotoxin (Ixodes ricinus)	20.219	133.208	6.58826	OTHER	Extracellular	Soluble
	GXP_Contig_12220	711	B7Q5P8	Putative uncharacterized protein (Ixodes scapularis)	5.731	36.605	6.38719	SP(Sec/SPI)	Extracellular	Soluble
	GXP_Contig_3718	667	V5HXW0	Ditrans,polycis-polyprenyl diphosphate synthase ((2E,6E)-farnesyl diphosphate specific) (Ixodes ricinus)	1.189	7.364	6.19344	OTHER	Endoplasmic reticulum	Soluble
	GXP_Contig_11182	661	V5IFC5	Putative cytoglobin 2 (Ixodes ricinus)	853.422	4888.63	5.72827	OTHER	Cell membrane	Membrane
	GXP_Contig_25202	4492	A0A0K8R3C7	Putative angiotensin i-converting enzyme (Ixodes ricinus)	14.597	81.441	5.5793	OTHER	Cell membrane	Membrane
	GXP_Contig_12260	590	V5GYZ7	Putative bifunctional atp sulfurylase/adenosine 5'-phosphosulfate kinase (Ixodes ricinus)	0.973	5.415	5.56526	OTHER	Cytoplasm	Soluble
	GXP_Contig_26842	906	B7PDI2	Caspase, apoptotic cysteine protease, putative (Ixodes scapularis)	1.189	6.498	5.4651	OTHER	Mitochondrion	Soluble
	GXP_Contig_15225	784	B7Q5P8	Putative uncharacterized protein (Ixodes scapularis)	2.811	14.945	5.31661	OTHER	Extracellular	Soluble
	GXP_Contig_1745	1907	A0A147BS23	Putative histone deacetylase complex catalytic component hda1 (Ixodes ricinus)	2.054	10.83	5.27264	OTHER	Cytoplasm	Soluble
