# Supplementary material for: Identification of Tick Ixodes ricinus Midgut Genes Differentially Expressed During the Transmission of Borrelia afzelii Spirochetes Using a Transcriptomic Approach
Source: Front Immunol. 2021 Feb 4;11:612412. doi: 10.3389/fimmu.2020.612412 (PMC7890033; doi:10.3389/fimmu.2020.612412)
Supplement: Supplementary Table 7 — A list of Ixodes ricinus nymph midgut genes co-downregulated by Borrelia afzelii at different timepoints. n.c. = not calculated. [file Table_7.xlsx]

## Sheet: List1
Supplemental Table 7 | A list of Ixodes ricinus nymph midgut genes co-downregulated by Borrelia afzelii at different timepoints. n.c. = not calculated.
					Transcripts per million						Fold
					Unfed		Fed for 24hrs		Fully-fed		downregulation
Unfed +	Gene ID (RefSeq)	Length (nt)	Abbrevation	Description	Infected	Uninfected	Infected	Uninfected	Infected	Uninfected	Unfed	Fed for 24hrs	Fully-fed
fed for 24hrs +	gi|242002135|ref|XM_002435666.1|	444	XM_002435666	Cytochrome C oxidase, subunit VIa/COX13 (Ixodes scapularis)	1.049	9.098	2.919	23.684	1.081	7.364	8.67302	8.11374	6.81221
fully-fed
					Transcripts per million				Fold
					Unfed		Fed for 24hrs		downregulation
Unfed +	Gene ID (RefSeq)	Length (nt)	Abbrevation	Description	Infected	Uninfected	Infected	Uninfected	Unfed	Fed for 24hrs
fed for 24hrs	GXP_Contig_17851	581	A0A131XSJ3	Putative secreted protein (Ixodes ricinus)	0.839	7.857	0.337	9.268	9.36472	27.5015
	gi|242002135|ref|XM_002435666.1|	444	XM_002435666	Cytochrome C oxidase, subunit VIa/COX13 (Ixodes scapularis)	1.049	9.098	2.919	23.684	8.67302	8.11374
	GXP_Contig_14484	3591	A0A131XUT7	Putative is4eu-1 dr (Ixodes ricinus)	1.259	8.478	1.235	6.179	6.73392	5.00324
					Transcripts per million				Fold
					Unfed		Fully-fed		downregulation
Unfed +	Gene ID (RefSeq)	Length (nt)	Abbrevation	Description	Infected	Uninfected	Infected	Uninfected	Unfed	Fully-fed
fully-fed	gi|242002135|ref|XM_002435666.1|	444	XM_002435666	Cytochrome C oxidase, subunit VIa/COX13 (Ixodes scapularis)	1.049	9.098	1.081	7.364	8.67302	6.81221
	GXP_Contig_12704	2351	A0A147BBZ8	Uncharacterized protein (Ixodes ricinus)	1.259	10.132	1.73	16.462	8.04766	9.51561
					Transcripts per million				Fold
					Fed for 24hrs		Fully-fed		downregulation
Fed for 24hrs +	Gene ID (RefSeq)	Length (nt)	Abbrevation	Description	Infected	Uninfected	Infected	Uninfected	Fed for 24hrs	Fully-fed
fully-fed	gi|242002135|ref|XM_002435666.1|	444	XM_002435666	Cytochrome C oxidase, subunit VIa/COX13 (Ixodes scapularis)	2.919	23.684	1.081	7.364	8.11374	6.81221
